# Supplementary material for: Differential Hsp90-dependent gene expression is strain-specific and common among yeast strains
Source: iScience. 2023 Apr 10;26(5):106635. doi: 10.1016/j.isci.2023.106635 (PMC10149407; doi:10.1016/j.isci.2023.106635)
Supplement: Table S1. Spearman correlation of the transcriptome data between all the samples, related to Figure 1 — The log2 TPM reads were used for calculating the correlation. The yellow box represents the correlation between the biological repeats of the same sample. [file mmc2.xlsx]

## Sheet: S1
Table S1: Spearman correlation of all the samples
	LAB_treated_1	LAB_treated_2	LAB_treated_3	LAB_untreated_1	LAB_untreated_2	LAB_untreated_3	ML_treated_1	ML_treated_2	ML_treated_3	ML_untreated_1	ML_untreated_2	ML_untreated_3	NA_treated_1	NA_treated_2	NA_treated_3	NA_untreated_1	NA_untreated_2	NA_untreated_3	SK_treated_1	SK_treated_2	SK_treated_3	SK_untreated_1	SK_untreated_2	SK_untreated_3	WA_treated_1	WA_treated_2	WA_treated_3	WA_untreated_1	WA_untreated_2	WA_untreated_3
LAB_treated_1	1	0.994544	0.992532	0.977706	0.97818	0.980204	0.895486	0.894673	0.900149	0.926695	0.931755	0.925209	0.920444	0.930938	0.91493	0.934594	0.935605	0.931711	0.8949	0.898112	0.889848	0.938771	0.937022	0.935466	0.942816	0.937955	0.937986	0.938948	0.936069	0.94047
LAB_treated_2	0.994544	1	0.991154	0.978804	0.982737	0.98441	0.888132	0.888864	0.894364	0.923395	0.930112	0.922319	0.91372	0.924159	0.911635	0.935163	0.936701	0.935507	0.886863	0.888421	0.881285	0.940903	0.94027	0.937662	0.938309	0.935718	0.937116	0.940791	0.937956	0.942887
LAB_treated_3	0.992532	0.991154	1	0.975727	0.975152	0.982159	0.889653	0.88762	0.895185	0.921065	0.928209	0.925151	0.915423	0.925681	0.907772	0.932282	0.936157	0.932981	0.885733	0.892232	0.884982	0.937816	0.936984	0.939794	0.939271	0.931752	0.929907	0.937712	0.934613	0.941315
LAB_untreated_1	0.977706	0.978804	0.975727	1	0.995057	0.992437	0.849088	0.848197	0.854736	0.914369	0.921143	0.91355	0.87421	0.885732	0.871219	0.934761	0.939187	0.93537	0.83603	0.840769	0.830639	0.946286	0.944116	0.942974	0.903993	0.898405	0.9003	0.943246	0.941281	0.944386
LAB_untreated_2	0.97818	0.982737	0.975152	0.995057	1	0.993578	0.854958	0.856075	0.861214	0.917669	0.923844	0.915798	0.879628	0.890572	0.879566	0.936768	0.939652	0.93673	0.844457	0.84712	0.837887	0.947829	0.945537	0.942856	0.907193	0.903918	0.90672	0.944603	0.942745	0.946075
LAB_untreated_3	0.980204	0.98441	0.982159	0.992437	0.993578	1	0.859932	0.859743	0.867223	0.920454	0.927931	0.921882	0.88347	0.894138	0.883093	0.938679	0.942165	0.941939	0.848359	0.851421	0.844532	0.948988	0.948285	0.948484	0.912769	0.909631	0.912283	0.947045	0.945463	0.950124
ML_treated_1	0.895486	0.888132	0.889653	0.849088	0.854958	0.859932	1	0.994945	0.992387	0.937632	0.932174	0.937999	0.950054	0.946285	0.946607	0.870471	0.863863	0.853445	0.927626	0.927762	0.927618	0.858878	0.85415	0.847801	0.927969	0.924101	0.916568	0.872023	0.864438	0.869445
ML_treated_2	0.894673	0.888864	0.88762	0.848197	0.856075	0.859743	0.994945	1	0.99125	0.937342	0.932695	0.936357	0.949826	0.946716	0.950017	0.870576	0.863112	0.855503	0.92691	0.926518	0.927027	0.859519	0.855466	0.848502	0.926709	0.925538	0.91892	0.872343	0.864342	0.87019
ML_treated_3	0.900149	0.894364	0.895185	0.854736	0.861214	0.867223	0.992387	0.99125	1	0.945273	0.940729	0.946645	0.949782	0.947733	0.949287	0.876259	0.869535	0.863024	0.926599	0.925694	0.927418	0.867077	0.862123	0.858633	0.931775	0.927556	0.921712	0.878955	0.871214	0.877714
ML_untreated_1	0.926695	0.923395	0.921065	0.914369	0.917669	0.920454	0.937632	0.937342	0.945273	1	0.994686	0.991596	0.927646	0.927558	0.930244	0.94133	0.933072	0.932297	0.883467	0.882147	0.877045	0.927346	0.922089	0.919914	0.92891	0.924005	0.924188	0.938581	0.932999	0.937486
ML_untreated_2	0.931755	0.930112	0.928209	0.921143	0.923844	0.927931	0.932174	0.932695	0.940729	0.994686	1	0.991672	0.924079	0.927137	0.925978	0.943387	0.938206	0.939334	0.877198	0.877422	0.871478	0.933088	0.928958	0.928576	0.930691	0.926365	0.925888	0.943485	0.939109	0.943763
ML_untreated_3	0.925209	0.922319	0.925151	0.91355	0.915798	0.921882	0.937999	0.936357	0.946645	0.991596	0.991672	1	0.926488	0.926813	0.926721	0.935578	0.930746	0.930207	0.878261	0.881067	0.876507	0.925591	0.921003	0.923098	0.925708	0.918792	0.91747	0.936465	0.930896	0.937639
NA_treated_1	0.920444	0.91372	0.915423	0.87421	0.879628	0.88347	0.950054	0.949826	0.949782	0.927646	0.924079	0.926488	1	0.993279	0.989306	0.913988	0.903747	0.895716	0.954518	0.954995	0.951702	0.889589	0.885881	0.879728	0.955249	0.950201	0.943673	0.90253	0.893602	0.900278
NA_treated_2	0.930938	0.924159	0.925681	0.885732	0.890572	0.894138	0.946285	0.946716	0.947733	0.927558	0.927137	0.926813	0.993279	1	0.985542	0.919005	0.913046	0.904959	0.952122	0.954067	0.949643	0.899459	0.8962	0.891066	0.960374	0.956441	0.950061	0.910118	0.903666	0.90904
NA_treated_3	0.91493	0.911635	0.907772	0.871219	0.879566	0.883093	0.946607	0.950017	0.949287	0.930244	0.925978	0.926721	0.989306	0.985542	1	0.91125	0.898297	0.897282	0.945675	0.942949	0.942578	0.886992	0.884645	0.877647	0.948133	0.949053	0.949398	0.903979	0.893996	0.901215
NA_untreated_1	0.934594	0.935163	0.932282	0.934761	0.936768	0.938679	0.870471	0.870576	0.876259	0.94133	0.943387	0.935578	0.913988	0.919005	0.91125	1	0.992803	0.987592	0.867167	0.865961	0.855453	0.965821	0.96334	0.956743	0.929398	0.926021	0.925978	0.967527	0.964767	0.966619
NA_untreated_2	0.935605	0.936701	0.936157	0.939187	0.939652	0.942165	0.863863	0.863112	0.869535	0.933072	0.938206	0.930746	0.903747	0.913046	0.898297	0.992803	1	0.988591	0.855991	0.857322	0.846667	0.968022	0.966891	0.961828	0.923917	0.919933	0.918226	0.965472	0.964742	0.966559
NA_untreated_3	0.931711	0.935507	0.932981	0.93537	0.93673	0.941939	0.853445	0.855503	0.863024	0.932297	0.939334	0.930207	0.895716	0.904959	0.897282	0.987592	0.988591	1	0.847366	0.847277	0.83883	0.967862	0.967439	0.96816	0.921906	0.921763	0.923705	0.970102	0.968285	0.972706
SK_treated_1	0.8949	0.886863	0.885733	0.83603	0.844457	0.848359	0.927626	0.92691	0.926599	0.883467	0.877198	0.878261	0.954518	0.952122	0.945675	0.867167	0.855991	0.847366	1	0.993146	0.992929	0.873918	0.867779	0.859847	0.935233	0.930247	0.925475	0.859295	0.850081	0.857029
SK_treated_2	0.898112	0.888421	0.892232	0.840769	0.84712	0.851421	0.927762	0.926518	0.925694	0.882147	0.877422	0.881067	0.954995	0.954067	0.942949	0.865961	0.857322	0.847277	0.993146	1	0.993791	0.874556	0.870759	0.863524	0.934409	0.928148	0.919376	0.860674	0.851528	0.85939
SK_treated_3	0.889848	0.881285	0.884982	0.830639	0.837887	0.844532	0.927618	0.927027	0.927418	0.877045	0.871478	0.876507	0.951702	0.949643	0.942578	0.855453	0.846667	0.83883	0.992929	0.993791	1	0.863966	0.859569	0.855044	0.927681	0.921769	0.915071	0.850867	0.84055	0.850597
SK_untreated_1	0.938771	0.940903	0.937816	0.946286	0.947829	0.948988	0.858878	0.859519	0.867077	0.927346	0.933088	0.925591	0.889589	0.899459	0.886992	0.965821	0.968022	0.967862	0.873918	0.874556	0.863966	1	0.994737	0.991867	0.924745	0.921511	0.921984	0.963246	0.961408	0.963752
SK_untreated_2	0.937022	0.94027	0.936984	0.944116	0.945537	0.948285	0.85415	0.855466	0.862123	0.922089	0.928958	0.921003	0.885881	0.8962	0.884645	0.96334	0.966891	0.967439	0.867779	0.870759	0.859569	0.994737	1	0.990887	0.920216	0.919512	0.919229	0.959996	0.958583	0.961651
SK_untreated_3	0.935466	0.937662	0.939794	0.942974	0.942856	0.948484	0.847801	0.848502	0.858633	0.919914	0.928576	0.923098	0.879728	0.891066	0.877647	0.956743	0.961828	0.96816	0.859847	0.863524	0.855044	0.991867	0.990887	1	0.91917	0.914743	0.91535	0.959111	0.957686	0.96348
WA_treated_1	0.942816	0.938309	0.939271	0.903993	0.907193	0.912769	0.927969	0.926709	0.931775	0.92891	0.930691	0.925708	0.955249	0.960374	0.948133	0.929398	0.923917	0.921906	0.935233	0.934409	0.927681	0.924745	0.920216	0.91917	1	0.991731	0.987512	0.948618	0.943336	0.948172
WA_treated_2	0.937955	0.935718	0.931752	0.898405	0.903918	0.909631	0.924101	0.925538	0.927556	0.924005	0.926365	0.918792	0.950201	0.956441	0.949053	0.926021	0.919933	0.921763	0.930247	0.928148	0.921769	0.921511	0.919512	0.914743	0.991731	1	0.993109	0.947637	0.943652	0.945385
WA_treated_3	0.937986	0.937116	0.929907	0.9003	0.90672	0.912283	0.916568	0.91892	0.921712	0.924188	0.925888	0.91747	0.943673	0.950061	0.949398	0.925978	0.918226	0.923705	0.925475	0.919376	0.915071	0.921984	0.919229	0.91535	0.987512	0.993109	1	0.949365	0.944758	0.94781
WA_untreated_1	0.938948	0.940791	0.937712	0.943246	0.944603	0.947045	0.872023	0.872343	0.878955	0.938581	0.943485	0.936465	0.90253	0.910118	0.903979	0.967527	0.965472	0.970102	0.859295	0.860674	0.850867	0.963246	0.959996	0.959111	0.948618	0.947637	0.949365	1	0.994587	0.994858
WA_untreated_2	0.936069	0.937956	0.934613	0.941281	0.942745	0.945463	0.864438	0.864342	0.871214	0.932999	0.939109	0.930896	0.893602	0.903666	0.893996	0.964767	0.964742	0.968285	0.850081	0.851528	0.84055	0.961408	0.958583	0.957686	0.943336	0.943652	0.944758	0.994587	1	0.99193
WA_untreated_3	0.94047	0.942887	0.941315	0.944386	0.946075	0.950124	0.869445	0.87019	0.877714	0.937486	0.943763	0.937639	0.900278	0.90904	0.901215	0.966619	0.966559	0.972706	0.857029	0.85939	0.850597	0.963752	0.961651	0.96348	0.948172	0.945385	0.94781	0.994858	0.99193	1
The Spearman’s correlation coefficient between different repeats of the same sample is highlighted in yellow and all the p-values between repeats are < 2.2e-16.
