# Supplementary material for: Differential Hsp90-dependent gene expression is strain-specific and common among yeast strains
Source: iScience. 2023 Apr 10;26(5):106635. doi: 10.1016/j.isci.2023.106635 (PMC10149407; doi:10.1016/j.isci.2023.106635)
Supplement: Table S2. The correlation between the transcriptomes of the GdA treatment and other stress conditions is much lower than the correlation between the transcriptomes of different GdA-treated strains, related to Figure 1 [file mmc3.xlsx]

## Sheet: S2
Table S2: Spearman's correlation of RNA Expression profiles between Hsp90-dependent expression fold changes (+GdA/-GdA) and expression fold changes in other stress conditions (+stress/-stress)
	Averaged correlation (+GdA/-GdA) between strain pairs	nitrogen-limitation (Adomas et al. 2010)	Rapamycin (Aghajan et al. 2010)	Tunicamycin (Ahmed et al. 2019)	sorbitol (Halbeisen and Gerber 2009)
LAB	0.58	0.16	0.287034	0.116794	0.2
NA	0.7	0.32	0.563641	0.441092	0.44
WA	0.7	0.21	0.386684	0.248004	0.3
SK	0.73	0.33	0.592175	0.410664	0.46
ML	0.67	0.22	0.473351	0.390106	0.29
