# Supplementary material for: Differential Hsp90-dependent gene expression is strain-specific and common among yeast strains
Source: iScience. 2023 Apr 10;26(5):106635. doi: 10.1016/j.isci.2023.106635 (PMC10149407; doi:10.1016/j.isci.2023.106635)
Supplement: Table S3. RNA expression profiles of general stress-response genes and TFs tested in this study, related to Figure 1 [file mmc4.xlsx]

## Sheet: S3
Table S3: RNA expression profiles of (A) genral stress-responsive genes and (B) TFs tested in our study
(A) general stress-response genes
gene	ORF	LAB_log2FC	LAB_adjP	NA_log2FC	NA_adjP	WA_log2FC	WA_adjP	SK_log2FC	SK_adjP	ML_log2FC	ML_adjP
GRE1	YPL223C	4.49791	3.7383e-107	8.6046	3.62221e-223	4.03394	2.00912e-51	10.4391	0	4.19737	7.10143e-99		red: up-regulated (log2 Fold-change>1, multiple-testing corrected p-value<0.05)
LIF1	YGL090W	0.0301642	0.924431	0.425299	0.0237557	0.0489497	0.806917	0.164338	0.30561	0.406913	0.0110936		green: down-regulated (log2 Fold-change<-1, multiple-testing corrected p-value<0.05)
HBT1	YDL223C	1.45501	1.16985e-23	3.89459	2.26293e-114	4.00927	1.51004e-114	6.02223	0	2.09169	5.8251e-82
THI20	YOL055C	0.356606	0.0230024	1.57703	3.79703e-15	-1.32552	4.19731e-15	-0.139535	0.360237	1.99685	2.90783e-50
TSA2	YDR453C	2.34624	6.54072e-61	4.84864	9.04794e-260	3.54428	1.46042e-127	5.25451	5.04178e-226	1.8768	9.54559e-54
YRO2	YBR054W	0.99175	9.11919e-08	3.14348	3.34714e-132	1.72917	1.15519e-22	2.64367	9.31628e-42	1.77296	1.24485e-53
SOL4	YGR248W	1.02711	0.143577	3.23412	1.37849e-119	2.23812	2.18073e-28	3.63052	6.15189e-21	0.0226832	0.906935
FMP45	YDL222C	2.52245	1.0095e-29	5.23271	7.93799e-111	4.34235	3.97751e-53	6.69742	3.18287e-68	1.69205	1.92439e-05
RTN2	YDL204W	3.26156	6.72954e-91	5.32196	3.16815e-172	4.13406	3.73116e-107	5.30242	0	1.61896	3.18135e-50
TDH1	YJL052W	0.759299	3.66507e-10	3.81392	5.91973e-155	2.06326	1.1446e-42	2.13412	4.40803e-66	1.55836	4.8226e-32
LSC2	YGR244C	1.13192	6.05756e-28	1.66172	1.2451e-25	1.64066	1.13275e-52	2.5486	2.91208e-117	0.866844	8.86488e-14
PIK1	YNL267W	0.0753073	0.65639	-0.404357	0.00142135	-0.0539469	0.721849	-0.151596	0.129273	-0.00400463	0.9743
GPP2	YER062C	0.456891	1.70529e-06	2.29995	8.4703e-76	0.817332	5.71702e-21	2.26832	4.41483e-114	0.339354	0.0129974
ATG19	YOL082W	0.741838	5.0913e-11	1.75749	8.12982e-35	1.67872	7.52448e-66	3.09207	2.06012e-138	1.41105	1.05107e-42
ATG40	YOR152C	-0.112595	0.711797	2.17523	1.51419e-16	0.337538	0.166261	1.85349	7.41838e-22	0.644839	0.000414568
MRX9	YDL027C	0.0596883	0.805653	1.00645	3.73444e-12	0.682282	2.65986e-07	1.64421	1.05179e-40	0.512346	2.06628e-05
TTI1	YKL033W	-0.161137	0.483574	-0.150303	0.536504	0.131661	0.488582	-0.0404567	0.796388	0.142046	0.516805
GPM2	YDL021W	0.773639	7.46178e-07	4.03635	2.18312e-78	2.74425	7.73569e-87	3.56364	7.5867e-102	1.34246	5.65992e-20
CMG1	YLR271W	0.113501	0.647171	1.40255	9.72102e-10	0.558003	0.00432408	1.48197	3.95374e-21	0.801978	1.48916e-07
JSN1	YJR091C	-0.284878	0.0110313	-0.140978	0.397595	-0.134976	0.23137	-0.161009	0.0985433	-0.173148	0.132681
PPA2	YMR267W	0.289821	0.135335	0.758133	3.92624e-06	0.630515	1.33454e-08	1.42386	7.86833e-26	0.304688	0.0593999
GLO4	YOR040W	0.219916	0.200928	1.45969	1.55309e-13	0.299305	0.202488	1.35434	7.70681e-17	0.474549	0.00121958
AST2	YER101C	0.151643	0.463711	0.836565	4.61391e-07	0.69961	2.30458e-06	1.3425	1.81908e-26	0.251133	0.0977809
SSA1	YAL005C	0.95284	5.66469e-09	1.34148	0.0171455	1.36087	4.94386e-05	1.27152	0.000114063	0.573179	3.93421e-07
MSH3	YCR092C	0.112772	0.63261	-0.297503	0.109334	-0.278514	0.102224	-0.103571	0.475443	0.301478	0.131387
YKL091C	YKL091C	0.0220917	0.922127	0.682791	1.43124e-05	-0.0282423	0.880121	1.27122	7.64803e-24	-0.422644	0.00757933
IRC24	YIR036C	0.313389	0.0482101	0.59752	2.74502e-05	0.429041	0.0127506	1.24715	1.57572e-18	0.350506	0.0182352
CAR2	YLR438W	1.69191	2.09525e-05	-0.23521	0.298031	-0.424298	0.103469	1.21949	1.93282e-08	0.832966	0.0529805
ECM21	YBL101C	-0.160752	0.320358	-0.00430662	0.985854	0.0317689	0.851589	0.19979	0.150599	-0.286402	0.0464674
PSY3	YLR376C	0.146369	0.639609	0.693082	0.00365329	0.550071	0.017961	1.21346	1.35518e-09	0.572842	0.00355403
IKS1	YJL057C	-0.155351	0.438976	1.12985	1.06159e-11	0.382103	0.00266659	1.19444	8.42879e-21	0.687889	1.49773e-07
CPR6	YLR216C	0.542298	6.3031e-05	0.304248	0.0233224	0.89584	2.83805e-13	0.0313869	0.856892	1.15142	1.97177e-17
PRP16	YKR086W	-0.130982	0.456959	0.0956504	0.5804	0.154164	0.230415	-0.0719587	0.544619	0.0597659	0.684642
CAP1	YKL007W	0.171138	0.350621	0.676733	5.32988e-08	0.544634	5.43263e-07	1.18785	1.56706e-23	0.602431	3.05818e-06
GEP7	YGL057C	-0.163544	0.632275	0.564081	0.075587	0.445993	0.0762738	1.1057	3.78471e-11	0.276344	0.258419
UBC8	YEL012W	-0.0933821	0.64692	0.773239	1.49487e-05	0.185946	0.23237	0.925395	3.53447e-14	0.310475	0.0198694
VHS2	YIL135C	0.241902	0.0923107	0.488755	0.000898526	0.523441	0.000799272	0.857511	2.13106e-18	0.310573	0.00547064
QRI7	YDL104C	0.131257	0.640216	0.0673178	0.771403	0.67573	0.00167652	0.092978	0.602313	0.0259387	0.90456
ESL1	YIL151C	0.028561	0.90427	0.113143	0.530474	0.282028	0.0998289	0.179209	0.110549	0.131812	0.321414
PEX34	YCL056C	0.0311525	0.931488	0.391012	0.225382	0.652682	0.0146416	0.318446	0.0948629	0.257875	0.264558
YPR148C	YPR148C	0.0226174	0.881716	0.545869	2.52773e-06	0.342033	0.000444655	0.83016	3.74418e-21	0.318139	0.000821479
MRX4	YPL168W	-0.362913	0.0784831	0.546655	0.0131131	0.354373	0.0782058	0.825438	1.42452e-05	0.398754	0.0327678
ADD66	YKL206C	0.0370836	0.85642	0.341268	0.0947773	0.162962	0.227264	-0.149678	0.217098	0.118768	0.337927
ATG13	YPR185W	0.133324	0.422292	0.154646	0.431109	0.33111	0.00861407	0.81203	1.67356e-15	0.590372	5.22621e-07
HSP82	YPL240C	0.482901	0.00934929	1.52095	0.00139462	0.874616	2.95665e-05	0.786557	1.26172e-05	0.847695	3.09258e-08
INP1	YMR204C	0.400214	0.121144	0.0822622	0.775709	0.295796	0.163689	0.758679	6.66522e-05	0.231714	0.340699
ECM18	YDR125C	-0.00632494	0.990228	0.286576	0.481505	0.0251325	0.952808	0.737473	0.0149619	-0.442924	0.169304
YGL185C	YGL185C	0.297973	0.134434	0.927413	9.35534e-07	0.0644051	0.762239	0.699317	2.56396e-07	0.609473	9.48267e-05
NTG1	YAL015C	0.181937	0.275236	0.958672	1.45476e-10	0.640671	9.57938e-08	0.591822	8.70421e-08	0.169627	0.199304
AFT2	YPL202C	-0.168595	0.347993	0.096111	0.659049	-0.23987	0.168075	-0.281874	0.0701273	0.111764	0.545269
RRI1	YDL216C	0.0350169	0.907012	0.0790545	0.7316	0.164435	0.433866	0.572122	0.000199143	-0.046135	0.791669
CPR2	YHR057C	0.0506388	0.781497	0.380831	0.00757497	0.148752	0.322836	0.542345	1.17656e-06	-0.238168	0.0208807
SAY1	YGR263C	-0.069883	0.768357	0.376922	0.0517507	-0.319617	0.0479658	0.514052	0.000423477	-0.0122739	0.941702
PEX1	YKL197C	0.0188097	0.938355	0.232633	0.185433	0.179461	0.220979	0.486578	4.07263e-05	0.78176	1.68981e-08
DOA4	YDR069C	0.13193	0.624403	0.317533	0.266241	0.416104	0.0171814	0.210028	0.196064	0.062098	0.69752
DOS2	YDR068W	0.0554923	0.772139	0.0897458	0.585283	0.58402	2.47071e-06	0.484949	1.7286e-05	0.264045	0.0281997
UBP7	YIL156W	0.0123037	0.956564	0.300713	0.0714418	0.207572	0.194481	0.474746	0.00010439	0.59325	1.30817e-05
GPD1	YDL022W	-0.268229	0.0453352	-0.389178	0.0118701	0.0318007	0.814797	0.200046	0.0509719	-0.2525	0.0917968
FOL3	YMR113W	0.0645296	0.752116	0.217233	0.160621	0.255506	0.0407126	0.434177	4.44642e-05	0.467891	0.000188228
PIP2	YOR363C	-0.167787	0.432634	-0.226308	0.327571	-0.369958	0.024496	0.431913	0.000260924	0.22939	0.125561
BUD2	YKL092C	-0.180364	0.414896	-0.640634	0.000536988	-0.257335	0.130196	-0.253208	0.0992816	-0.313028	0.0826235
RPT5	YOR117W	-0.0837228	0.509869	0.104482	0.471455	0.328513	0.000473396	-0.0461939	0.63915	-0.105438	0.258419
ZDS2	YML109W	0.134681	0.41876	-0.568368	0.00138378	-0.173397	0.22013	0.42504	0.000239018	0.550907	3.8857e-06
ZRG8	YER033C	0.201801	0.40445	0.660911	0.00160718	0.375603	0.0561778	0.417829	0.0086827	0.517203	0.00122711
SOL3	YHR163W	-0.185675	0.121828	0.179489	0.263023	0.310935	0.0116624	-0.127836	0.358913	-0.244744	0.0132213
RAD26	YJR035W	-0.0279544	0.901706	-0.095619	0.637696	0.384548	0.0104181	0.416825	0.000360828	0.393997	0.00694536
NTG2	YOL043C	-0.0969885	0.641103	0.275703	0.148063	-0.245862	0.117783	0.359156	0.0103719	0.668838	5.31724e-06
PTR2	YKR093W	1.07095	1.69053e-13	0.0189891	0.95512	0.282298	0.124721	0.337465	0.0280334	0.867614	5.57488e-09
RPT3	YDR394W	0.0328952	0.817253	0.279137	0.0311806	0.227378	0.027543	0.115799	0.278623	0.190447	0.0624411
RGC1	YPR115W	-0.050672	0.755082	0.178889	0.241234	0.0427167	0.789939	0.331184	0.000596215	-0.21292	0.0720825
HOS3	YPL116W	0.347178	0.0745362	-0.166942	0.383776	-0.0579326	0.746302	0.308986	0.00509986	0.23129	0.110788
ARP2	YDL029W	-0.0602253	0.668247	-0.0705211	0.618342	0.0841134	0.382956	0.288803	0.000799781	0.0353453	0.736168
PRE2	YPR103W	0.0064051	0.970335	0.375519	0.0012534	0.28495	0.0101394	0.2488	0.0384436	0.123572	0.24888
KIC1	YHR102W	0.0236376	0.898415	-0.121601	0.419277	0.1154	0.350411	-0.234304	0.0184171	0.807094	8.63097e-16
YAP5	YIR018W	-0.131499	0.489519	0.289601	0.141317	-0.40107	0.140233	0.26002	0.110549	0.0388595	0.852322
PSK2	YOL045W	-0.39436	0.00774164	-0.300708	0.0755097	-0.323628	0.028759	-0.0558582	0.671392	-0.165905	0.297422
BOI2	YER114C	0.118614	0.384005	-0.253847	0.119636	-0.120051	0.332541	-0.121948	0.350097	-0.0681443	0.562043
TTI2	YJR136C	-0.321938	0.0943681	-0.371489	0.0669487	-0.345059	0.0419638	0.182419	0.237475	-0.396856	0.0231413
TDA10	YGR205W	-0.127448	0.57025	-0.496809	0.0287393	-0.317502	0.0585082	-0.185782	0.29148	-0.29086	0.0573718
PAN2	YGL094C	-0.0160555	0.946416	-0.54262	0.000266948	-0.130203	0.433767	-0.25035	0.045063	0.393553	0.0103235
HRQ1	YDR291W	-0.10779	0.563682	-0.233977	0.134568	-0.00984121	0.952013	-0.252163	0.0333074	-0.159955	0.212936
SWD1	YAR003W	-0.10344	0.542176	0.00182358	0.993178	-0.274326	0.0494618	-0.310652	0.0071727	0.121531	0.368018
RTT109	YLL002W	0.221413	0.229765	-0.342433	0.0801668	-0.142881	0.37972	0.131147	0.335794	0.0393479	0.836379
PDR3	YBL005W	-0.218721	0.362351	-0.486838	0.0138266	-0.401435	0.0176513	-0.234502	0.225461	-0.137186	0.48974
INN1	YNL152W	-0.14334	0.357179	-0.31101	0.0336712	-0.0353674	0.856885	-0.370068	0.00378498	-0.0556033	0.793571
RAD1	YPL022W	-0.292831	0.0695557	-0.210172	0.198802	-0.211064	0.116205	-0.186343	0.105294	-0.298132	0.0233936
CAF120	YNL278W	0.159822	0.349959	-0.36577	0.130075	-0.412577	0.00915921	0.155837	0.37919	0.0583746	0.782521
SFI1	YLL003W	-0.0914537	0.630569	-0.413787	0.0132651	-0.117377	0.445493	-0.208937	0.126014	-0.123823	0.430178
CUL3	YGR003W	-0.0273444	0.930205	-0.0927509	0.716075	0.0843982	0.689215	-0.375551	0.0467508	0.246251	0.175789
KIP1	YBL063W	0.211517	0.274966	-0.413817	0.0258554	-0.178622	0.373457	-0.378989	0.0143533	-0.110108	0.613361
PUF2	YPR042C	-0.0606188	0.75737	-0.39305	0.0190701	-0.241986	0.152194	-0.40619	0.000650842	-0.366819	0.00443892
PCL10	YGL134W	-0.110686	0.573895	-0.345788	0.0297976	-0.51737	4.80335e-05	-0.060034	0.689944	0.528247	2.46414e-05
ATG17	YLR423C	0.630273	0.0402701	1.26623	4.09618e-05	1.31442	9.82257e-10	1.55169	2.50244e-11	1.01379	1.46141e-06
PCL6	YER059W	-0.213533	0.19357	-0.514691	0.00336585	-0.226417	0.179906	-0.421438	0.00018168	-0.555784	4.55646e-05
RAM1	YDL090C	-0.192557	0.323925	-0.4363	0.00800956	-0.471589	0.00142907	-0.423157	0.00152952	-0.594534	6.80408e-05
NAB3	YPL190C	0.140218	0.249177	0.115789	0.463201	0.146198	0.334648	-0.438327	3.01721e-06	0.022666	0.869911
GAL80	YML051W	-0.401914	0.000455724	-0.239476	0.11481	-0.753311	1.19342e-08	-0.479652	2.27701e-05	-0.414319	0.000338202
DSE3	YOR264W	0.0662207	0.725822	0.469973	0.011923	0.0171561	0.935882	0.0221715	0.910922	0.0326875	0.873555
YCG1	YDR325W	0.00342872	0.98965	-0.837447	1.89637e-06	-0.253637	0.081341	-0.48163	0.00251971	-0.049362	0.805881
YPR097W	YPR097W	-0.194837	0.330362	-0.428678	0.0165674	-0.121936	0.500491	-0.487142	0.000350161	-0.00691937	0.975348
PEA2	YER149C	0.0849039	0.697502	-0.0556678	0.827398	0.132448	0.455519	0.0271561	0.850326	0.251137	0.050499
PTP3	YER075C	0.126329	0.619227	0.184047	0.355956	0.268969	0.102752	0.135817	0.454578	0.258563	0.0766068
MAF1	YDR005C	-0.171397	0.247493	-0.388537	0.0256286	-0.904794	7.46181e-12	-0.514998	4.82274e-05	-0.725814	4.63063e-07
DPB2	YPR175W	-0.182808	0.308168	-0.0201835	0.920342	0.0402751	0.836663	-0.574065	1.47328e-05	0.575634	8.71276e-05
CMD1	YBR109C	-0.106279	0.502876	0.0125569	0.943504	0.0216778	0.896657	0.0171789	0.881312	0.0962017	0.391808
PTH1	YHR189W	-0.0769029	0.807981	0.428377	0.0806959	-0.455887	0.0873478	0.277246	0.233596	0.0459529	0.868055
LDB16	YCL005W	-0.324676	0.0210905	-0.535131	0.000471115	-0.619475	7.67093e-06	-0.669191	3.25933e-08	-0.644457	2.31266e-07
ORC5	YNL261W	-0.481128	0.00884581	-0.195517	0.354785	-0.29982	0.0737976	0.291663	0.0794699	-0.342125	0.0741568
KCS1	YDR017C	0.0874391	0.586905	-0.0450795	0.822261	-0.0437129	0.754706	0.0341398	0.784237	-0.204621	0.0945292
TRS130	YMR218C	0.0902364	0.738203	-0.294642	0.173393	0.199095	0.228829	-0.099672	0.539939	0.394775	0.0191094
YDR222W	YDR222W	0.921202	9.32126e-09	-0.4698	0.0111678	-0.604652	0.00245604	-0.969677	9.46217e-06	0.371743	0.537557
TBS1	YBR150C	-0.402628	0.0604958	-1.15209	1.09922e-06	-0.907771	3.0308e-08	-1.00687	1.04666e-11	-1.03607	2.658e-08
MED8	YBR193C	0.00623324	0.983234	0.183893	0.311185	0.0608918	0.722531	0.163532	0.177627	0.0945217	0.530908
ELC1	YPL046C	-0.462078	0.101827	-1.33518	1.75413e-06	-0.857443	0.000219951	-0.444741	0.0748503	-0.819663	0.00034106
PUS4	YNL292W	-0.158209	0.293971	-0.643892	2.54926e-05	-0.159244	0.164363	-1.04185	3.65272e-25	-0.109996	0.367629
PHO80	YOL001W	-0.195391	0.421761	0.289948	0.161644	-0.227442	0.264009	-0.00413166	0.985233	0.180372	0.434916
RCN2	YOR220W	-0.0855263	0.697292	1.00232	0.0726854	0.220746	0.427408	0.268933	0.072733	0.248828	0.143008
ARG8	YOL140W	0.160929	0.313749	-0.371533	0.0262951	-0.288026	0.0139536	-1.08402	3.08017e-13	-0.495192	0.000749898
SAP185	YJL098W	0.0816895	0.60892	-0.878785	0.000115972	-0.485165	3.19911e-05	-1.14369	5.63274e-14	-0.296297	0.108655
GPC1	YGR149W	-1.2071	5.16628e-08	0.188757	0.573258	-1.19079	6.08854e-09	-0.269613	0.280527	-0.353298	0.052052
RAD55	YDR076W	-0.517781	0.0336009	-0.692428	0.0157797	-1.21687	3.15854e-06	-1.3727	3.49173e-07	-0.685505	0.0325495
RPL35a	YDL191W	-0.165032	0.0894766	-0.95797	6.65831e-09	-0.70732	6.5521e-11	-1.40177	2.06777e-58	-0.759319	3.58869e-13
YNL234W	YNL234W	-0.395885	0.0141359	0.706473	0.00190045	-0.264679	0.186058	-0.420725	0.00390791	-1.04963	1.36813e-12
UTP21	YLR409C	-0.123379	0.359735	-0.775648	1.63555e-06	-0.295798	0.00616184	-1.52183	1.08244e-33	-1.07481	4.13909e-13
RPS1a	YLR441C	-0.145762	0.327834	-0.889015	9.52375e-06	-0.398011	0.0120442	-1.60287	1.35228e-65	-0.956688	2.07188e-13
PMU1	YKL128C	-0.315293	0.00284478	-0.844314	7.04034e-11	-0.694639	7.19593e-12	-1.61262	5.29271e-60	-0.309906	0.0156396
RPS11b	YBR048W	-0.323953	0.00485055	-1.30476	2.05513e-16	-0.822291	1.93681e-19	-1.84446	2.42002e-89	-1.09265	2.73582e-27
IWR1	YDL115C	-0.0860979	0.653596	0.255373	0.107381	0.13217	0.313794	0.22247	0.112751	0.140658	0.246304
EFM4	YIL064W	-0.650437	1.14875e-08	-1.43166	6.03853e-18	-0.829061	6.36219e-15	-1.91998	2.30807e-40	-1.58699	8.23261e-24
YDR344C	YDR344C	-0.909813	0.0192616	-1.10395	0.00404566	-2.12986	3.59018e-10	-2.07316	6.51037e-13	-2.90177	4.13349e-10
CAF130	YGR134W	0.0602585	0.767601	-0.246497	0.177942	0.21243	0.174416	-0.181905	0.17851	0.280303	0.0738208
BTN2	YGR142W	-0.874936	2.39363e-06	-1.22701	0.0809923	-1.85898	0.00175489	-2.45576	5.79998e-08	-0.674461	0.00669194
SMC5	YOL034W	0.229741	0.240216	-0.184404	0.333108	-0.00548554	0.978412	0.26509	0.0621727	0.157138	0.301583
(B) Tested TFs
TFs with expression data	ORF	LAB_log2FC	LAB_adjP	NA_log2FC	NA_adjP	WA_log2FC	WA_adjP	SK_log2FC	SK_adjP	ML_log2FC	ML_adjP	candidate TFs
SFP1	YLR403W	-0.156085	0.347485	-0.153853	0.333222	-0.118313	0.377629	-0.253767	0.063556	-0.52969	0.00505254	SFP1	DOT6
TOD6	YBL054W	-0.126609	0.475475	-0.244869	0.291621	-0.284363	0.0152934	-1.26735	2.21027e-11	-1.04208	7.66733e-12	TOD6	TOD6
DOT6	YER088C	0.410839	9.23695e-05	0.104817	0.553957	-0.408663	0.00239464	0.505936	1.72856e-05	-0.110881	0.290802	DOT6	RAP1
RAP1	YNL216W	-0.0147649	0.930171	-0.418762	0.00103093	-0.65587	8.43558e-11	-0.81514	3.25799e-15	-0.862206	5.43134e-15	RAP1	COM2
COM2	YER130C	-0.415759	0.000346894	-0.442522	0.0096325	-0.543398	0.000177024	-1.09241	2.50727e-10	0.048134	0.750859	COM2	REI1
GIS1	YDR096W	-0.240288	0.159607	-0.278155	0.150431	-0.286984	0.0358791	-0.107265	0.405949	-0.763595	3.29364e-08	GIS1	RPH1
ABF1	YKL112W	0.383159	0.010913	-0.491296	0.00277664	0.00305217	0.984759	-0.416556	0.000526454	0.188034	0.21205	#N/A	MSN2
MSN4	YKL062W	0.501356	1.9261e-05	0.476918	0.00865642	0.172479	0.278088	1.97956	7.21542e-22	0.50186	0.000693572	MSN4	MSN4
RSF2	YJR127C	0.350319	0.0080897	0.0242538	0.882569	0.312594	0.012499	0.234211	0.0497459	-0.476523	1.47629e-05	RSF2	GIS1
MSN2	YMR037C	-0.0233945	0.898372	-0.584768	8.81183e-06	-0.118812	0.305153	-0.422001	6.39476e-06	0.443995	0.000113317	MSN2	SFP1
USV1	YPL230W	0.841396	0.000120363	1.58295	2.82807e-13	0.204356	0.304516	1.26917	9.87584e-14	-1.19473	1.11991e-09	#N/A	RSF2
STB3	YDR169C	0.0185909	0.913061	0.215354	0.146934	0.0259725	0.858431	-0.00919665	0.94055	0.12985	0.266455	#N/A
YLR278C	YLR278C	-0.18489	0.169454	-0.561099	0.000395758	-0.251988	0.0282979	-1.0254	3.49268e-18	-0.461755	0.000232691	#N/A
YGR067C	YGR067C	0.557785	0.178347	1.91211	0.000614088	1.33972	0.000753468	4.42221	2.73526e-21	1.93383	4.3869e-08	#N/A
REI1	YBR267W	0.149877	0.39862	-0.259146	0.190854	-0.100429	0.356193	-1.34819	9.15889e-19	-0.759564	1.47166e-08	REI1
YML081W	YML081W	-0.120218	0.423455	-0.63014	3.47845e-05	-0.429282	0.00028517	-0.72075	5.65263e-09	-0.100312	0.484116	#N/A
RDS2	YPL133C	0.165304	0.377249	-0.0918686	0.682907	-0.202743	0.240154	0.14182	0.328947	-0.498572	0.00313964	#N/A
RPH1	YER169W	-0.19969	0.15808	-0.247554	0.125402	-0.483256	5.0396e-06	-0.25399	0.0224213	-0.90042	7.56236e-13	RPH1
YER184C	YER184C	0.0341131	0.928795	0.310954	0.233285	0.166115	0.470991	-0.344903	0.0162375	0.458631	0.0616396	#N/A
YPR022C	YPR022C	-0.0167362	0.933573	-0.285011	0.0540136	-0.0422258	0.766782	-0.275766	0.0119013	-0.157062	0.243237	#N/A
CRZ1	YNL027W	-0.182761	0.288517	-0.308991	0.0743229	0.0832385	0.640011	-0.526844	5.5629e-06	-0.134876	0.337704	#N/A
YPR196W	YPR196W	-0.293208	0.343558	-0.453422	0.0647742	-1.18872	6.76001e-08	-1.03336	1.91014e-16	-0.627602	6.70496e-05	#N/A
MIG2	YGL209W	-0.429236	0.0198514	0.0724151	0.824653	-0.797435	1.08817e-09	-1.8982	7.35956e-44	-2.25777	6.28791e-08	#N/A
GSM1	YJL103C	0.466435	0.0983166	0.783127	9.14801e-05	1.28849	4.425e-12	1.04704	7.17933e-11	0.481144	0.00838487	#N/A
STB2	YMR053C	-0.248883	0.461988	0.833043	0.00136365	0.425935	0.0789794	1.2223	1.83807e-11	0.652403	0.000190905	#N/A
REB1	YBR049C	0.222041	0.17204	-0.74008	3.13241e-07	-0.280548	0.0279828	-0.810227	2.86505e-13	-0.746682	1.99304e-08	#N/A
RGM1	YMR182C	-0.393018	0.0892032	-0.976989	0.00190615	-0.811856	0.000504524	-0.889118	4.89777e-07	-2.89328	4.10535e-18	#N/A
PDR8	YLR266C	-0.402383	0.0449447	0.216054	0.325248	-0.180435	0.356344	-0.663229	0.000181757	-0.0919985	0.592412	#N/A
HAP4	YKL109W	-0.246623	0.0317662	-0.547108	0.00496385	-0.485888	7.65563e-07	-0.863538	1.44987e-09	-1.92612	1.01504e-49	#N/A
SUT1	YGL162W	-0.502718	0.00483103	-0.341504	0.370001	-0.692304	0.0337755	-2.77336	2.35205e-41	-1.15521	1.38727e-07	#N/A
AFT1	YGL071W	-0.393259	0.0011113	0.0142007	0.95227	-0.514353	0.000157125	-0.585324	3.82783e-08	-0.354817	0.00364214	#N/A
SPT15	YER148W	-0.105345	0.467235	-0.735814	2.60311e-07	-0.398546	9.32369e-05	-1.02936	1.87461e-25	-0.690358	1.74291e-07	#N/A
RSC3	YDR303C	-0.0446072	0.85295	-0.819383	1.37046e-06	-0.277839	0.133866	-0.57156	3.08781e-05	-0.107086	0.543517	#N/A
RSC30	YHR056C	-0.0721011	0.728291	-0.715089	1.05196e-05	-0.594553	0.000100825	-0.638495	3.54255e-07	-0.994974	5.31185e-13	#N/A
XBP1	YIL101C	1.32064	4.08252e-27	2.95887	5.28143e-25	2.73464	9.99916e-48	4.2105	5.28066e-170	2.17371	8.60922e-30	#N/A
PHD1	YKL043W	-0.179423	0.307222	-0.0383571	0.875375	-0.630893	0.000327818	-0.19487	0.0982954	0.213929	0.132465	#N/A
HAP3	YBL021C	0.0484344	0.81557	-0.108378	0.645926	-0.0965521	0.607201	-0.427459	0.00313042	-0.347821	0.0100857	#N/A
CAT8	YMR280C	1.01279	0.000499237	2.47269	3.54622e-13	1.41605	3.24208e-06	3.43645	1.83909e-58	2.27183	2.51341e-32	#N/A
STP4	YDL048C	0.529782	3.16495e-05	-0.517485	8.76043e-06	-0.0605224	0.584688	0.366719	0.0389587	-0.842178	2.98373e-11	#N/A
SWI4	YER111C	0.584625	0.0066512	-0.0261202	0.913237	0.381895	0.0231241	0.480459	0.00342886	0.517072	0.00399555	#N/A
SPT23	YKL020C	-0.247691	0.0363985	-0.417332	0.00384462	-0.438203	5.41421e-05	-0.631918	2.37656e-09	-0.417078	2.48343e-05	#N/A
ABF2	YMR072W	0.134171	0.392939	0.254535	0.177145	0.379614	0.0301072	0.548772	2.51078e-07	-0.116988	0.299569	#N/A
ACE2	YLR131C	0.22586	0.121267	-0.0414699	0.820025	0.138261	0.287381	0.185322	0.158466	0.640426	3.15394e-09	#N/A
ADR1	YDR216W	0.611981	0.000208032	0.10956	0.73521	1.5811	3.40726e-20	0.585875	0.00392574	0.133396	0.523021	#N/A
AFT2	YPL202C	-0.168595	0.347993	0.096111	0.659049	-0.23987	0.168075	-0.281874	0.0701273	0.111764	0.545269	#N/A
ARG80	YMR042W	-0.029805	0.89684	-0.818563	0.000235079	-1.22904	1.04882e-08	-1.94705	2.09298e-31	-0.368375	0.0107861	#N/A
ARG81	YML099C	-0.189253	0.153797	-0.303697	0.0307724	-0.382583	0.00111917	-0.86756	1.45443e-19	0.0407993	0.767926	#N/A
ARO80	YDR421W	0.194184	0.307188	0.513918	0.00633681	0.572824	0.000133593	0.924207	1.19525e-12	0.375647	0.0072993	#N/A
ASG1	YIL130W	0.0422204	0.836421	-0.953953	1.57409e-10	-0.259419	0.0807521	-0.861453	1.31714e-14	-0.389795	0.00444797	#N/A
ASH1	YKL185W	0.226221	0.0951191	1.04193	1.27794e-13	0.0903778	0.536557	1.06004	8.58051e-30	1.03041	2.15847e-24	#N/A
AZF1	YOR113W	0.0476264	0.829179	-0.0560665	0.819338	0.0209081	0.922133	0.0562409	0.677323	-0.256599	0.0818881	#N/A
BAS1	YKR099W	-0.0293213	0.883483	-0.539957	0.00743746	-0.221647	0.124783	-0.752464	4.45516e-08	-0.344981	0.023665	#N/A
CAD1	YDR423C	-0.111925	0.502876	0.782776	0.000624899	-0.178423	0.191414	0.0461284	0.721759	0.631055	0.000227564	#N/A
CBF1	YJR060W	0.346511	0.0327506	-0.443312	0.0201904	-0.216446	0.176892	-0.366891	0.0102658	0.163151	0.458116	#N/A
CHA4	YLR098C	-0.153091	0.507974	0.208819	0.392567	-0.0604144	0.791111	0.0957188	0.560761	0.710687	0.000271905	#N/A
CIN5	YOR028C	0.323548	0.180574	-1.02352	1.02296e-05	2.24879	2.27098e-06	1.1045	1.9327e-08	0.31903	0.290175	#N/A
CST6	YIL036W	-0.154797	0.254776	-0.00385266	0.984677	-0.0333502	0.827751	0.0423573	0.705166	-0.361942	0.0028084	#N/A
CUP2	YGL166W	-0.139457	0.399419	0.164601	0.308538	-0.787227	1.1123e-06	0.134753	0.502498	-0.0149808	0.941689	#N/A
DAL80	YKR034W	0.93102	0.146196	4.50082	6.79634e-13	1.82457	0.0159336	5.89189	2.82854e-41	4.90318	1.06225e-34	#N/A
DAL81	YIR023W	0.0318814	0.876326	-0.618456	1.93788e-05	-0.0918806	0.478524	-0.903349	5.50833e-18	-0.319456	0.011788	#N/A
DAL82	YNL314W	-0.126629	0.551418	-0.145907	0.531102	-0.242403	0.193954	-0.154077	0.251643	-0.142517	0.375359	#N/A
DIG1	YPL049C	0.0196326	0.926477	-0.449949	0.00282062	-0.990909	1.79368e-09	-0.376806	0.00246477	-0.239988	0.0106986	#N/A
ECM22	YLR228C	-0.336907	0.0203787	-1.33735	1.71034e-15	-0.688631	1.405e-08	-1.15204	8.18717e-11	-0.29625	0.0430098	#N/A
ERT1	YBR239C	0.0822199	0.730719	-0.227308	0.230701	-0.272268	0.0453988	-0.712184	1.03923e-05	0.00360136	0.98645	#N/A
FHL1	YPR104C	0.144117	0.333803	-0.455354	0.00279346	-0.225901	0.0630067	-0.356021	0.000459347	-0.133429	0.279365	#N/A
FKH1	YIL131C	0.488494	0.00104108	-0.547623	0.000847504	0.0121465	0.942055	-0.335569	0.0179977	-0.0245936	0.879806	#N/A
FKH2	YNL068C	-0.0106256	0.963484	-1.09324	2.27687e-15	-0.484412	8.02114e-05	-0.693263	2.59833e-08	-0.407854	0.0013374	#N/A
FZF1	YGL254W	-0.38973	0.0206597	0.920314	3.6313e-05	-1.08515	4.02327e-07	-0.0699896	0.749516	0.0794992	0.702707	#N/A
GAL4	YPL248C	0.436022	0.0808522	1.2883	1.49091e-05	1.06522	7.38547e-08	0.82068	9.64656e-07	0.248945	0.193653	#N/A
GAT1	YFL021W	0.392217	0.0240598	0.904481	0.00278538	1.83426	2.33581e-19	0.655318	0.000419096	1.62995	1.50092e-32	#N/A
GCN4	YEL009C	0.0462296	0.744482	-0.223173	0.103025	-0.00192733	0.98669	-0.308457	0.000242038	-0.0355946	0.801161	#N/A
GCR1	YPL075W	-0.315293	0.00441981	-0.542179	0.00267525	-0.442854	0.000286613	-0.787259	5.98861e-12	-0.938072	2.38831e-11	#N/A
GCR2	YNL199C	-0.125667	0.377592	-0.448963	0.00115235	-0.480101	9.82208e-06	-0.741106	1.61317e-10	-0.849026	3.33502e-18	#N/A
GLN3	YER040W	-0.113583	0.547021	-0.940299	8.78524e-06	-0.33483	0.077948	-0.856508	1.52648e-09	-0.149553	0.316099	#N/A
GZF3	YJL110C	0.0357003	0.868343	0.256593	0.14494	0.439002	0.000290132	0.17033	0.181857	0.166473	0.294283	#N/A
HAC1	YFL031W	0.0856891	0.738422	0.177568	0.288369	-0.4726	0.00949891	0.0799056	0.594367	0.0981377	0.609739	#N/A
HAL9	YOL089C	-0.199886	0.412922	-0.106635	0.647263	0.0348175	0.876343	0.0295279	0.880254	0.0843513	0.63843	#N/A
HAP1	YLR256W	-0.130884	0.432634	-1.12933	6.69463e-07	-1.05802	1.86027e-12	-0.691344	0.000214547	-0.43301	0.0005144	#N/A
HAP2	YGL237C	0.219641	0.221652	0.13283	0.395376	0.111144	0.567224	0.309517	0.00730267	-0.362101	0.00555531	#N/A
HAP5	YOR358W	0.142672	0.387325	0.775174	1.17474e-05	1.16016	1.33728e-11	1.45771	8.55072e-32	0.597064	7.91229e-06	#N/A
HCM1	YCR065W	0.560567	0.000378393	0.497901	0.0918467	-0.0020599	0.994995	0.721708	4.95811e-12	0.439222	0.000827056	#N/A
HMRA2	YCR096C	-0.0302488	0.898415	0.801132	8.65048e-06	0.272202	0.116205	0.858344	1.20983e-07	0.298033	0.0367427	#N/A
HMS1	YOR032C	2.81418	7.60204e-12	1.50021	2.70138e-06	-0.0117303	0.973299	1.04353	2.76316e-09	0.533735	0.0104005	#N/A
HSF1	YGL073W	-0.124593	0.363582	-0.308503	0.0471525	-0.227354	0.124355	-0.041939	0.742959	-0.106617	0.517605	#N/A
IME1	YJR094C	-0.509639	0.167024	2.20684	0.00850164	2.54532	0.0273588	-1.51936	0.00315208	2.83938	0.00113965	#N/A
INO2	YDR123C	-0.49113	0.000521494	-0.780911	1.21675e-06	-0.714904	9.48776e-07	-2.1272	6.36237e-90	0.427264	0.00868257	#N/A
INO4	YOL108C	-0.0601975	0.768645	-0.0939626	0.538046	-0.382946	0.00297602	-0.314117	0.00354461	-0.245076	0.0609061	#N/A
IXR1	YKL032C	0.0241472	0.896606	-0.212386	0.181038	-0.682864	6.16135e-09	-0.524595	2.16597e-07	-0.813761	9.0931e-10	#N/A
JHD1	YER051W	-0.279446	0.140284	0.213016	0.288369	0.180775	0.369336	0.37479	0.0182792	0.0402172	0.852217	#N/A
LEU3	YLR451W	-0.179301	0.200257	-0.62498	3.43476e-06	-0.401535	0.000383762	-0.693147	2.1556e-11	-0.557792	3.71748e-07	#N/A
LYS14	YDR034C	-0.200863	0.340364	-0.308954	0.0835845	-0.324282	0.0430498	-0.402314	0.00541192	-0.483999	0.0024712	#N/A
MAC1	YMR021C	0.219447	0.205124	0.542806	0.000330632	0.181047	0.222099	0.226156	0.0792238	0.302035	0.0440369	#N/A
MBP1	YDL056W	0.0834731	0.629823	-0.399125	0.00613673	-0.173277	0.191218	-0.0772943	0.47296	-0.197038	0.119736	#N/A
MCM1	YMR043W	0.283592	0.039499	-0.19456	0.249078	-0.294591	0.0766693	-0.597397	4.09229e-05	-0.359686	0.00299917	#N/A
MET28	YIR017C	0.18475	0.404437	1.84606	2.39318e-11	1.00228	0.00462878	1.9466	1.446e-34	0.805696	0.00261509	#N/A
MET31	YPL038W	0.0431489	0.833718	-0.764836	5.65207e-06	-0.45491	0.00684598	-0.61522	7.31139e-06	-0.360892	0.0495466	#N/A
MET32	YDR253C	0.318	0.444707	1.6369	0.000110565	1.13385	4.02146e-05	0.989807	0.00838246	-0.10127	0.774926	#N/A
MET4	YNL103W	-0.0445144	0.779313	-0.105292	0.488816	-0.153552	0.178331	0.157303	0.194699	0.399457	9.86278e-05	#N/A
MGA1	YGR249W	-0.333189	0.287157	-0.972756	0.000321497	-1.83834	3.03416e-19	-2.62182	1.77026e-51	-1.19512	5.51954e-10	#N/A
MIG1	YGL035C	0.0351577	0.862381	0.413877	0.0133793	0.15634	0.168793	0.0155202	0.913235	-0.726026	2.79099e-09	#N/A
MIG3	YER028C	-0.483016	0.0006546	-0.0769192	0.853511	-1.66936	1.53583e-24	-0.888829	1.26454e-08	-0.117761	0.580443	#N/A
MOT2	YER068W	-0.109914	0.43601	-0.110688	0.478043	-0.00387433	0.977024	-0.257216	0.00920182	0.0465493	0.671883	#N/A
MOT3	YMR070W	-0.0663842	0.752835	-0.990932	2.92243e-07	-1.31151	4.45488e-18	-0.699242	0.00433408	-1.31473	5.31185e-13	#N/A
MSN1	YOL116W	-0.0576401	0.774579	-0.584629	0.000250308	-0.759699	1.47998e-08	-0.969415	7.58523e-16	-0.531647	0.000303314	#N/A
NDD1	YOR372C	0.222536	0.188629	-0.131591	0.388349	0.0228058	0.895372	0.0982638	0.526109	-0.360451	0.0711723	#N/A
NDT80	YHR124W	0.17619	0.628443	0.601051	0.0541547	0.0570459	0.87636	1.61489	8.60864e-09	0.978235	0.00044405	#N/A
NHP10	YDL002C	0.103013	0.516723	-0.186107	0.223091	-0.283448	0.01744	-0.278242	0.0169043	-0.240031	0.0416987	#N/A
NHP6A	YPR052C	0.280884	0.0527901	-0.408325	0.0220138	-0.271254	0.0499446	-0.391816	0.000112356	-0.44832	0.000360379	#N/A
NHP6B	YBR089C-A	-0.175895	0.226742	-0.211324	0.178478	-0.448624	0.000239616	-0.109899	0.257636	-0.730384	2.96816e-09	#N/A
NRG1	YDR043C	-0.582013	0.0190447	-0.281315	0.139303	-1.16116	1.53959e-18	0.0746449	0.711452	-0.195097	0.355525	#N/A
NRG2	YBR066C	-0.168091	0.544187	-0.831091	0.000488487	-0.600335	0.00249955	-1.34669	3.57447e-13	0.817862	0.000102224	#N/A
OAF1	YAL051W	-0.105107	0.522527	-0.052651	0.776737	-0.209328	0.144794	-0.00841597	0.952946	-0.0245799	0.866102	#N/A
OPI1	YHL020C	-0.229064	0.0681304	-0.514941	0.000234344	-0.492309	0.000527974	-1.40937	4.18913e-36	-0.771521	5.21165e-13	#N/A
ORC1	YML065W	-0.0388165	0.852482	-0.375615	0.0240108	0.0728662	0.660877	-0.233447	0.0787719	-0.0289356	0.871437	#N/A
PDR1	YGL013C	-0.0473121	0.811634	-0.0809644	0.670879	-0.121626	0.370214	-0.33282	0.0127927	-0.150633	0.320928	#N/A
PDR3	YBL005W	-0.218721	0.362351	-0.486838	0.0138266	-0.401435	0.0176513	-0.234502	0.225461	-0.137186	0.48974	#N/A
PHO2	YDL106C	-0.0293875	0.888919	0.363797	0.0539876	0.207655	0.146659	0.0558459	0.698692	0.407709	0.00045308	#N/A
PHO4	YFR034C	0.0873372	0.665293	-0.155905	0.452114	-0.270986	0.176425	-0.166994	0.38693	-0.0814345	0.622556	#N/A
PIP2	YOR363C	-0.167787	0.432634	-0.226308	0.327571	-0.369958	0.024496	0.431913	0.000260924	0.22939	0.125561	#N/A
PPR1	YLR014C	0.0217867	0.934424	-0.577739	0.00465476	-0.227036	0.149751	0.444066	0.00937774	0.0367816	0.868508	#N/A
PUT3	YKL015W	-0.133708	0.533673	-0.0984251	0.633434	-0.0108666	0.957032	-0.0709919	0.590176	0.246532	0.111542	#N/A
RDR1	YOR380W	0.00440642	0.989518	-0.0248954	0.893548	-0.376666	0.0137218	-0.263141	0.0330898	-0.315644	0.0562919	#N/A
RFX1	YLR176C	-0.0904566	0.746177	0.386728	0.0457247	-0.0280383	0.921742	-0.0505695	0.788855	-0.254744	0.198159	#N/A
RGT1	YKL038W	0.0496649	0.800766	-0.0802287	0.654166	-0.115332	0.496157	0.0975143	0.397423	0.163594	0.19994	#N/A
RIM101	YHL027W	0.0549132	0.717138	0.0304574	0.858339	-0.24452	0.0293994	-0.0288121	0.784237	0.1382	0.169138	#N/A
RLM1	YPL089C	-0.575235	2.62474e-07	0.186812	0.287737	-0.360459	0.0107795	-0.242751	0.021298	-0.131647	0.348773	#N/A
RME1	YGR044C	0.11588	0.396855	1.17847	5.16523e-17	1.16315	2.12251e-20	1.41714	2.11781e-61	1.2954	1.15001e-19	#N/A
ROX1	YPR065W	0.294408	0.0172366	0.737847	0.00327448	-0.3005	0.12056	0.290685	0.597956	0.494046	5.53158e-05	#N/A
RPN4	YDL020C	-0.049068	0.787896	1.16584	7.79446e-16	0.552049	3.25405e-05	1.21509	3.69102e-27	0.520501	1.5376e-05	#N/A
RTG1	YOL067C	-0.23524	0.153013	-0.328464	0.0764286	-0.503526	0.00404762	-0.721511	5.43525e-06	-0.603871	0.000188576	#N/A
RTG3	YBL103C	-0.28261	0.0980526	-0.39176	0.0143018	-0.325998	0.0254306	-0.604472	4.56314e-07	-0.282786	0.0626241	#N/A
SFL1	YOR140W	0.295429	0.0756502	-0.247391	0.211617	-0.341225	0.0308176	-0.123136	0.386625	-0.384709	0.00442786	#N/A
SIP4	YJL089W	-0.0668942	0.95371	0.910319	0.0618039	0.321926	0.60703	2.06266	3.4034e-13	0.217006	0.655117	#N/A
SKN7	YHR206W	-0.113629	0.45119	-0.0771454	0.654142	-0.123981	0.352292	-0.848488	7.3983e-18	-0.258521	0.100887	#N/A
SKO1	YNL167C	-0.219973	0.101328	-0.355852	0.100051	-0.212676	0.116205	-0.328628	0.0107286	-0.365054	0.0264867	#N/A
SMP1	YBR182C	-0.342037	0.172581	0.37787	0.191855	-0.327405	0.0416991	-0.399912	0.0157201	1.25549	3.68617e-13	#N/A
SNF1	YDR477W	-0.00611409	0.97546	0.10767	0.498718	0.246166	0.0141777	0.410995	3.43874e-06	-0.118993	0.256386	#N/A
SNT2	YGL131C	0.0672872	0.797046	0.440851	0.0337633	0.673208	4.4888e-05	0.704408	1.23041e-06	0.77875	0.000167422	#N/A
SOK2	YMR016C	-0.0203387	0.905246	-1.90567	7.47875e-28	-0.654966	1.36682e-07	-1.95403	2.82517e-81	0.0747377	0.571469	#N/A
SPT2	YER161C	-0.057464	0.703574	-0.124276	0.492436	-0.00916943	0.958724	-0.183103	0.125405	0.0595223	0.63165	#N/A
SRD1	YCR018C	-0.17388	0.242102	-1.47438	0.0281423	-1.65923	0.00241547	-1.59236	0.00133724	-1.22911	0.0309782	#N/A
STB1	YNL309W	0.619771	0.000306013	0.159376	0.511564	0.278015	0.145624	0.421137	0.0038026	0.566898	0.000102082	#N/A
STB4	YMR019W	-0.130608	0.586905	-0.725974	1.22028e-06	-0.275963	0.0497141	-0.527977	2.56316e-05	0.00704128	0.967212	#N/A
STB5	YHR178W	-0.00860958	0.976765	-0.592155	0.000116319	-0.492252	9.28059e-05	-0.997524	1.20045e-06	-0.0463676	0.807289	#N/A
STE12	YHR084W	0.0665517	0.753376	-0.283912	0.0847071	-0.164164	0.113331	-0.722064	2.52312e-14	0.243034	0.0312363	#N/A
STP1	YDR463W	0.275803	0.0269906	0.310348	0.0168529	0.162423	0.204022	0.626621	1.13643e-08	-0.235431	0.0222574	#N/A
STP2	YHR006W	-0.384107	0.000542404	-0.400149	0.00180141	-0.599755	5.55005e-08	-0.334264	0.000645084	-0.319109	0.00967431	#N/A
STP3	YLR375W	0.0967996	0.591368	0.175633	0.216211	-0.0715712	0.55885	-0.209891	0.143338	0.0669309	0.606103	#N/A
SUM1	YDR310C	0.268333	0.0628551	-0.521919	0.00110682	-0.145965	0.178331	-0.253891	0.0111463	-0.139095	0.247882	#N/A
SUT2	YPR009W	-0.686615	1.84236e-05	-1.75913	1.75815e-18	-0.503799	0.0121621	-0.257735	0.0416709	-0.209719	0.368498	#N/A
SWI5	YDR146C	0.455423	0.000548354	0.426104	0.0111841	0.569408	6.18267e-05	0.669607	2.81668e-09	0.665051	5.98096e-08	#N/A
SWI6	YLR182W	0.0421704	0.823721	-0.122716	0.414957	0.112688	0.395332	-0.44266	1.56492e-05	-0.127849	0.461833	#N/A
TBF1	YPL128C	0.410669	0.0215879	-0.31818	0.0530711	-0.165637	0.306856	-0.513466	0.000110768	-0.195435	0.135899	#N/A
TBS1	YBR150C	-0.402628	0.0604958	-1.15209	1.09922e-06	-0.907771	3.0308e-08	-1.00687	1.04666e-11	-1.03607	2.658e-08	#N/A
TEC1	YBR083W	0.182475	0.347979	0.732297	0.000299088	0.00140567	0.99364	-0.146923	0.190471	0.078444	0.698428	#N/A
THI2	YBR240C	0.401537	0.107171	2.04205	4.10639e-13	-1.21009	5.44556e-07	0.729999	1.34074e-05	1.03834	8.40186e-08	#N/A
THO2	YNL139C	-0.0488635	0.831504	-0.511803	0.0200228	-0.140841	0.359353	-0.354318	0.0170869	-0.224747	0.156885	#N/A
TOS8	YGL096W	0.213739	0.496765	0.353843	0.139922	-1.81468	5.26398e-12	-1.19273	5.46394e-16	-0.0841287	0.777996	#N/A
TYE7	YOR344C	-0.142945	0.307188	0.375388	0.00732009	-0.0962225	0.445493	-0.273749	0.00516634	0.72836	1.1066e-07	#N/A
UGA3	YDL170W	-0.311483	0.0589795	-1.81544	6.77054e-18	-0.689372	4.27821e-06	-0.593335	2.22955e-06	0.0960406	0.596522	#N/A
UME1	YPL139C	0.308992	0.0365472	-0.226952	0.159016	0.211308	0.140493	-0.266933	0.05793	-0.533272	0.000784993	#N/A
UME6	YDR207C	0.237359	0.165092	-0.305912	0.074787	-0.137339	0.293193	-0.393658	0.0046719	-0.233666	0.160788	#N/A
UPC2	YDR213W	0.00433601	0.984708	-0.244608	0.306594	-0.74143	6.90985e-08	-0.828071	3.1862e-10	0.3072	0.132575	#N/A
URC2	YDR520C	-0.259195	0.209935	-0.52285	0.00548531	-0.445783	0.00989175	-0.212251	0.139941	-0.0908297	0.668997	#N/A
YAP1	YML007W	-0.0888695	0.555834	0.178297	0.244052	0.153551	0.227168	-0.192224	0.0456446	-0.222594	0.0274059	#N/A
YAP3	YHL009C	-0.200833	0.27836	0.0686711	0.764972	-0.197251	0.228438	-0.136538	0.391144	0.301638	0.0551184	#N/A
YAP5	YIR018W	-0.131499	0.489519	0.289601	0.141317	-0.40107	0.140233	0.26002	0.110549	0.0388595	0.852322	#N/A
YAP6	YDR259C	-0.338148	0.384616	-1.48702	1.58874e-22	-0.717576	9.20826e-06	-0.0269152	0.873769	-1.5945	3.8308e-30	#N/A
YAP7	YOL028C	-0.0367616	0.854695	-0.608677	0.00353313	-0.494492	0.000134291	-0.835228	9.61095e-06	-0.125616	0.398337	#N/A
YDR026C	YDR026C	-0.113732	0.443434	-0.224012	0.1212	-0.111	0.402789	-0.380613	0.000608228	0.563311	3.9797e-06	#N/A
YHP1	YDR451C	0.865975	2.57195e-11	0.935633	1.20021e-05	0.611544	2.60516e-06	1.55798	8.35199e-50	1.67456	2.01678e-30	#N/A
YKL222C	YKL222C	-0.0581255	0.840843	-0.196857	0.32476	-0.427991	0.0176974	-0.129708	0.418155	-0.0345264	0.874469	#N/A
YLL054C	YLL054C	-0.45965	0.104149	0.387318	0.112698	0.145773	0.532646	-0.39921	0.0319982	1.02859	9.75806e-05	#N/A
YNR063W	YNR063W	0.0981486	0.838526	0.154521	0.717843	-0.067423	0.8371	-0.887232	0.00640642	0.542572	0.136181	#N/A
YOX1	YML027W	2.32455	3.75379e-47	2.17459	1.363e-19	1.97167	2.35546e-42	3.10236	3.18676e-164	2.08955	1.95162e-89	#N/A
YPR013C	YPR013C	-0.436002	0.000350292	-1.49021	2.04603e-23	-0.593886	0.000551513	-0.853616	4.16577e-15	-0.362168	0.00961493	#N/A
YPR015C	YPR015C	0.231911	0.537677	0.971776	0.000667416	0.954867	5.02858e-06	1.24621	4.40657e-11	1.26471	1.15761e-06	#N/A
YRR1	YOR162C	0.229554	0.171351	0.503397	0.00398378	0.387565	0.0102549	0.614351	2.87058e-05	-0.0525045	0.744121	#N/A
ZAP1	YJL056C	0.0753181	0.754107	-1.42878	2.71746e-14	-1.02044	4.3596e-06	-0.642587	3.5022e-05	0.584808	5.72599e-05	#N/A
