# Supplementary material for: Differential Hsp90-dependent gene expression is strain-specific and common among yeast strains
Source: iScience. 2023 Apr 10;26(5):106635. doi: 10.1016/j.isci.2023.106635 (PMC10149407; doi:10.1016/j.isci.2023.106635)
Supplement: Table S4. Comparison between Hsp90-dependent differentially expressed genes and Hsf1 targets, related to Figure 1 [file mmc5.xlsx]

## Sheet: S4
Table S4: Comparison between Hsp90-dependent differentially expressed genes and Hsf1 targets
strain	Hsp90-dependent differentially expressed genes	HSF1_target	overlap	total	p-value	adjusted p-value
LAB	158	476	16	5748	0.263	1
NA	1078	476	91	5748	0.447	1
WA	750	476	78	5748	0.023	0.349
SK	1784	476	174	5748	0.007	0.11
ML	889	476	72	5748	0.552	1
