# Supplementary material for: Differential Hsp90-dependent gene expression is strain-specific and common among yeast strains
Source: iScience. 2023 Apr 10;26(5):106635. doi: 10.1016/j.isci.2023.106635 (PMC10149407; doi:10.1016/j.isci.2023.106635)
Supplement: Table S5. List of differentially expressed Hsp90-dependent genes in individual strains, related to Figure 1 — After mRNA levels had been measured in the presence or absence of the Hsp90 inhibitor GdA, we calculated the fold-change in expression between the two conditions (GdA+/GdA−) for individual genes in each strain. A gene was defined as differentially Hsp90-dependent expressed if the fold-change in expression was greater than 2 or less than 0.5 with an adjusted p-value <0.05. We also provided differentially expressed genes defined by 1.5-fold change or 2.5-fold change. Data were analyzed in the R package, DESeq2.95 [file mmc6.xlsx]

## Sheet: S5
Table S5: Hsp90-dependent differentially expressed genes in individual yeast strains
1.5 Fold Change								2.0 Fold Change							2.5 Fold Change						2.0 Fold Change - up-regulated							2.0 Fold Change - down-regulated
stain name	LAB	WA	ML	NA	SK	ML_25GdA_1.5FC		LAB	WA	ML	NA	SK	ML_25GdA_2FC		LAB	WA	ML	NA	SK		LAB	WA	ML	NA	SK	ML-25GdA		LAB	WA	ML	NA	SK	ML-25GdA
orf name	YAL008W	YAL008W	YAL008W	YAL008W	YAL008W	YAL044C		YKL096W-A	YAL008W	YAL008W	YAL008W	YAL008W	YAL005C		YKL096W-A	YAL008W	YPL144W	YAL008W	YAL008W		YKL096W-A	YAL008W	YAL008W	YAL008W	YAL008W	YAL005C		YDL037C	YNL003C	YPL144W	YKL029C	YGR131W	YAR033W
	YJL082W	YNL003C	YNL003C	YGL215W	YGR131W	YAR033W		YER121W	YNL003C	YPL144W	YKL096W-A	YGR131W	YAL061W		YER121W	YER121W	YJR115W	YIL124W	YGR131W		YER121W	YKL096W-A	YER121W	YKL096W-A	YKL096W-A	YAL061W		YDR540C	YKL029C	YJR115W	YHR025W	YOR009W	YAR068W
	YKL096W-A	YGL215W	YPL191C	YKL096W-A	YBR160W	YAR068W		YPR194C	YKL096W-A	YJR115W	YIL124W	YKL096W-A	YAL062W		YPR194C	YGR019W	YER121W	YOR009W	YKL096W-A		YPR194C	YIL124W	YPR194C	YIL124W	YIL124W	YAL062W		YKR047W	YBL106C	YJL130C	YBR043C	YKL029C	YBL098W
	YIL124W	YKL096W-A	YIL124W	YIL124W	YPL191C	YBL002W		YML054C	YIL124W	YER121W	YOR009W	YIL124W	YAR020C		YML054C	YNL277W	YPR194C	YBR280C	YIL124W		YML054C	YER121W	YGR019W	YOR009W	YBR280C	YAR020C		YHR030C	YNR066C	YDR445C	YLR179C	YHR025W	YBR032W
	YPL166W	YIL124W	YGL141W	YOR009W	YGL215W	YBL003C		YGR259C	YKL029C	YPR194C	YKL029C	YOR009W	YBL094C		YGR259C	YDR077W	YLL057C	YOR062C	YHR025W		YGR259C	YCR046C	YLL057C	YBR280C	YFR047C	YBL094C		YIL102C-A	YGR159C	YJR072C	YJR109C	YPL144W	YBR070C
	YER121W	YKL029C	YOR009W	YKL029C	YKL096W-A	YBL098W		YBR116C	YER121W	YGR019W	YHR025W	YKL029C	YBL108C-A		YBR116C	YGR259C	YMR040W	YHR112C	YBR280C		YBR116C	YGR019W	YMR040W	YFR047C	YLR300W	YBL108C-A		YGR149W	YMR042W	YMR131C	YGR085C	YMR266W	YCR018C
	YCR046C	YHR025W	YKL029C	YHR025W	YIL124W	YBR009C		YKR046C	YCR046C	YLL057C	YBR280C	YHR025W	YBR040W		YFL030W	YBR116C	YGR259C	YER121W	YER121W		YKR046C	YNL277W	YGR259C	YOR062C	YOR062C	YBR040W		YGR126W	YJR070C	YGR085C	YGR050C	YLR179C	YDL120W
	YPR194C	YOL116W	YHR025W	YBR280C	YGL141W	YBR032W		YJL116C	YGR019W	YMR040W	YFR047C	YBR280C	YBR045C		YJL079C	YJL116C	YBR116C	YPR194C	YPR194C		YJL116C	YMR040W	YBR116C	YHR112C	YER121W	YBR045C		YMR104C	YHR043C	YGR145W	YOR130C	YBL106C	YDR094W
	YDR077W	YBR280C	YNR018W	YNR018W	YOR009W	YBR070C		YFL030W	YNL277W	YGR259C	YOR062C	YPL144W	YBR066C		YOR378W	YKR039W	YDR445C	YGR019W	YGR019W		YFL030W	YDR077W	YJL116C	YER121W	YCR046C	YBR066C		YJL107C	YLR256W	YEL026W	YPL160W	YPR016C	YDR252W
	YML054C	YNR018W	YPL144W	YPL144W	YKL029C	YBR076C-A		YJL079C	YMR040W	YJL130C	YBR043C	YFR047C	YBR067C		YPR160W	YLR030W	YKR039W	YLL057C	YLL057C		YJL079C	YML054C	YKR039W	YPR194C	YPR194C	YBR067C		YJL119C	YDR478W	YGR050C	YGL148W	YJL130C	YDR344C
	YLR179C	YPL144W	YJR115W	YFR047C	YHR025W	YBR177C		YOR378W	YDR077W	YBR116C	YHR112C	YLR300W	YBR072W		YMR118C	YBL099W	YGR050C	YNL277W	YDR077W		YOR378W	YGR259C	YGR110W	YGR019W	YGR019W	YBR072W		YPL165C	YGR052W	YOR310C	YBR196C-A	YDR445C	YGL007C-A
	YGR259C	YCL028W	YLR300W	YJR115W	YOL116W	YBR218C		YGR052W	YML054C	YDR445C	YER121W	YOR062C	YBR093C		YDR034W-B	YFL030W	YOL157C	YMR040W	YMR266W		YGR052W	YBR116C	YOL157C	YLL057C	YLL057C	YBR093C		YOL014W	YCR005C	YOL048C	YBL087C	YIR012W	YGL072C
	YOR208W	YBR043C	YJR140C	YGR099W	YBR280C	YBR249C		YPR160W	YBL106C	YJL116C	YPR194C	YER121W	YBR099C		YHR096C	YJL079C	YOR310C	YDR077W	YML054C		YPR160W	YJL116C	YPL119C-A	YNL277W	YMR040W	YBR099C		YLL052C	YGR238C	YEL004W	YDR144C	YJR072C	YGL255W
	YBR116C	YHR112C	YOR033C	YLR300W	YNL288W	YBR252W		YLR377C	YGR259C	YJR072C	YGR019W	YCR046C	YBR116C		YOR032C	YJR096W	YOL048C	YML054C	YLR179C		YLR377C	YKR039W	YIL047C-A	YMR040W	YDR077W	YBR116C		YML108W	YKL056C	YNL234W	YPR145W	YMR131C	YGL258W
	YKR046C	YER121W	YHR112C	YOR062C	YNR018W	YCL030C		YDL037C	YBR116C	YKR039W	YLL057C	YPR194C	YBR117C		YKL093W	YOR378W	YPL119C-A	YGR259C	YGR259C		YIL101C	YDR116C	YFL030W	YDR077W	YML054C	YBR117C		YDL241W	YPL148C	YNL255C	YJR070C	YJR109C	YGR050C
	YJL116C	YCR046C	YER121W	YBR043C	YPL144W	YCL049C		YIL101C	YJL116C	YMR131C	YNL277W	YGR019W	YBR169C		YDL181W	YPR160W	YIL047C-A	YBR116C	YPR016C		YMR118C	YLR030W	YJL079C	YML054C	YGR259C	YBR169C		YHR048W	YNR014W	YOR119C	YLR256W	YGR085C	YGR107W
	YKR039W	YGR019W	YPR194C	YHR112C	YFR047C	YCR018C		YMR118C	YKR039W	YGR085C	YMR040W	YLL057C	YBR294W		YIL160C	YDR216W	YFL030W	YKR046C	YBR116C		YDR034W-B	YLR204W	YGR201C	YGR259C	YBR116C	YBR294W		YHR216W	YDL037C	YHR088W	YDR478W	YGR145W	YHL019W-A
	YGR110W	YLL057C	YGR019W	YER121W	YLR300W	YCR060W		YDR034W-B	YNR066C	YGR145W	YDR077W	YMR040W	YCL027W		YPL187W	YOL083W	YJL079C	YJL116C	YML089C		YHR096C	YBL099W	YFR045W	YBR116C	YML089C	YCL027W		YMR316W	YLL053C	YOL114C	YGR052W	YKL099C	YHR022C
	YBL099W	YNL277W	YLL057C	YCR046C	YOR062C	YDL120W		YHR096C	YDR116C	YGR110W	YML054C	YDR077W	YCL048W		YBR072W	YNR014W	YGR201C	YKR039W	YKR046C		YOR032C	YFL030W	YPR049C	YKR046C	YLR431C	YCL048W		YJL108C	YOR101W	YGR159C	YGL171W	YNL151C	YHR136C
	YFL030W	YMR040W	YMR040W	YPR194C	YBR043C	YDL171C		YDR540C	YLR030W	YEL026W	YLR179C	YMR266W	YCR010C		YNL019C	YLL053C	YOL114C	YLR349W	YJL116C		YKL093W	YJL079C	YPR145W	YJL116C	YKR046C	YCR010C		YLR112W	YBR187W	YFR032C	YBR181C	YEL026W	YHR137W
	YJL079C	YDR077W	YDR077W	YGR019W	YER121W	YDL175C		YOR032C	YLR204W	YGR050C	YGR259C	YML054C	YCR045C		YHR001W-A	YFL040W	YGR159C	YJR109C	YKR039W		YDL181W	YGR201C	YIL152W	YKR039W	YJL116C	YCR045C		YIL117C	YJR135C	YBR196C-A	YBL027W	YDR021W	YIL169C
	YGR201C	YDR246W	YML054C	YLL057C	YCR046C	YDL182W		YKL093W	YBL099W	YOL157C	YBR116C	YLR179C	YCR091W		YNR034W-A	YOR101W	YFR032C	YGR110W	YMR131C		YKL221W	YDR214W	YJR096W	YLR349W	YKR039W	YCR091W		YEL034C-A	YDR210W	YBL029C-A	YDR120C	YPL212C	YJL127C-B
	YDR214W	YML054C	YGR259C	YNL277W	YOR266W	YDL187C		YDL181W	YFL030W	YOR310C	YKR046C	YBL106C	YCR098C		YBR093C	YIL101C	YPR145W	YGR050C	YJL214W		YIL160C	YLR295C	YOR378W	YGR110W	YMR293C	YCR098C		YOR284W	YNR034W	YAR015W	YGR238C	YOR310C	YJR147W
	YDL039C	YLR179C	YEL047C	YMR040W	YPR194C	YDL227C		YKL221W	YJL079C	YOL048C	YJL116C	YGR259C	YDL020C		YDR218C	YHR176W	YJR070C	YOL157C	YJR109C		YPL187W	YBR282W	YHR037W	YDL215C	YJL214W	YDL020C		YMR320W	YDR540C	YDR144C	YKL056C	YKL110C	YKL051W
	YJR096W	YBL106C	YPR016C	YDR077W	YGR019W	YDL241W		YIL160C	YGR201C	YEL004W	YKR039W	YPR016C	YDL024C		YNL015W	YDL244W	YIL152W	YLR030W	YGR085C		YBR072W	YKL137W	YLR054C	YOL157C	YGR110W	YDL024C		YLR036C	YPR066W	YDR447C	YPL148C	YNL255C	YKL069W
	YOR378W	YGR259C	YDR142C	YMR266W	YLL057C	YDR019C		YPL187W	YDR214W	YPL119C-A	YLR349W	YJL130C	YDL204W		YGR043C	YHR137W	YJR096W	YNL305C	YGR145W		YLR183C	YJL063C	YLR423C	YCR007C	YDL215C	YDL204W			YMR070W	YML056C	YKL078W	YOR119C	YLR112W
	YGR052W	YML009C	YFL044C	YML054C	YMR040W	YDR020C		YKR047W	YLR295C	YNL234W	YJR109C	YBR116C	YDL210W		YPL223C	YHR211W	YOR378W	YFL030W	YGR110W		YNL019C	YJR096W	YKR005C	YLR030W	YPL119C-A	YDL210W			YMR195W	YJR070C	YML076C	YHR088W	YLR123C
	YOL155C	YFL044C	YJL130C	YLR179C	YDR077W	YDR073W		YBR072W	YBR282W	YNL255C	YGR085C	YDR445C	YDL214C		YGR088W	YMR118C	YGL171W	YIL119C	YKL099C		YHR001W-A	YGR112W	YBR019C	YBL099W	YLR030W	YDL214C			YAL037W	YDL213C	YKR060W	YPL193W	YLR465C
	YHR037W	YBR116C	YBR116C	YGR259C	YMR266W	YDR078C		YLR183C	YGR159C	YOR119C	YGR110W	YIR012W	YDL222C		YDL222C	YJR135C	YHR037W	YOR130C	YNL151C		YNR034W-A	YOR378W	YLR377C	YNL305C	YLR204W	YDL222C			YML101C-A	YGL234W	YNL068C	YBR133C	YMR145C
	YLR423C	YDR082W	YDR445C	YPR016C	YDR246W	YDR089W		YNL019C	YMR042W	YIL047C-A	YDL215C	YML089C	YDL223C		YNL332W	YDR210W	YLR465C	YJL079C	YEL026W		YBR093C	YHR037W	YIL120W	YFL030W	YBL099W	YDL223C			YOR095C	YGL171W	YBL002W	YOR130C	YNL065W
	YPR160W	YKR046C	YJL116C	YDR142C	YML054C	YDR094W		YHR001W-A	YKL137W	YHR088W	YGR050C	YLR431C	YDL243C		YOR178C	YCL025C	YLR054C	YGR201C	YDR021W		YDR218C	YLR054C	YCL027W	YIL119C	YNL305C	YDL243C			YHR094C	YCR005C	YOR101W	YPL160W	YNL080C
	YLR377C	YJL116C	YJR072C	YBL085W	YLR179C	YDR111C		YHR030C	YJL063C	YFL030W	YOL157C	YKR046C	YDR014W-A		YMR174C	YHR096C	YLR009W	YOR384W	YOR310C		YDR119W-A	YLR423C	YHR029C	YJL144W	YKL050C	YDR014W-A			YDR044W	YBL027W	YLR185W	YGL148W	YOL085W-A
	YPL148C	YJR072C	YKR039W	YBR116C	YBL106C	YDR144C		YNR034W-A	YJR070C	YJL079C	YCR007C	YJL116C	YDR034W-B		YBL048W	YPL078C	YBR019C	YML070W	YPL119C-A		YMR280C	YLR202C	YOL083W	YJL079C	YFL030W	YDR034W-B			YCR020C	YLR465C	YNL087W	YGR159C	YOL154W
	YDR216W	YKR039W	YMR131C	YLR431C	YGR259C	YDR158W		YIL102C-A	YHR043C	YGR201C	YLR030W	YJR072C	YDR055W		YHL024W	YDR540C	YKL056C	YCR091W	YLR030W		YNL015W	YPR160W	YIL055C	YGR201C	YIL119C	YDR055W			YLL063C	YLR009W	YBR187W	YBR196C-A	YOR101W
	YNR036C	YMR293C	YJL214W	YKR046C	YPR016C	YDR185C		YGR149W	YJR096W	YOL114C	YBL099W	YKR039W	YDR085C		YDR070C	YJR094C	YLR377C	YER062C	YKL110C		YGR043C	YLR377C	YFL040W	YFR045W	YJL079C	YDR085C			YDL187C	YKL056C	YJL190C	YER127W	YOR384W
	YOL083W	YLR189C	YGR085C	YJL116C	YML009C	YDR224C		YBR093C	YGR112W	YFR045W	YNL305C	YMR131C	YDR223W		YNL034W	YBR241C	YAL059W	YJL132W	YNL255C		YPL223C	YDR216W	YIL154C	YOR384W	YGR201C	YDR223W			YDL160C-A	YAL059W	YHR197W	YDL039C	YPL056C
	YDL037C	YGR085C	YGR145W	YJR072C	YDR142C	YDR225W		YDR218C	YLR256W	YGR159C	YFL030W	YMR293C	YDR258C		YOR185C	YKL093W	YPL148C	YDR144C	YLR204W		YGR088W	YBR284W	YIL101C	YML070W	YLR295C	YDR258C			YKL127W	YPL148C	YMR321C	YOR384W	YPL114W
	YLL053C	YGR110W	YGR110W	YKR039W	YJL130C	YDR252W		YGR126W	YDR478W	YFR032C	YIL119C	YJL214W	YDR317W		YOR348C	YFR011C	YCL027W	YAL061W	YBL099W		YDL222C	YOL083W	YHR176W	YCR091W	YBR282W	YDR317W			YMR123W	YBL004W	YDR210W	YMR093W	YPL144W
	YIL101C	YNR066C	YKL099C	YMR131C	YBR116C	YDR259C		YMR104C	YOR378W	YBR196C-A	YJL144W	YJR109C	YDR374C		YHR087W	YHL008C	YHR029C	YPR145W	YNL305C		YPR151C	YHR116W	YDL244W	YER062C	YMR244C-A	YDR374C			YNL286W	YKL078W	YIR026C	YMR042W	YPL165C
	YMR118C	YHR006W	YDR315C	YJL214W	YDR445C	YDR281C		YDR119W-A	YGR052W	YBL029C-A	YOR130C	YGR085C	YDR403W		YPL165C	YBR185C	YOL083W	YJR070C	YHR088W		YNL332W	YFL040W	YMR316C-B	YJL132W	YFR045W	YDR403W			YDR384C	YKR060W	YNR034W	YMR108W
	YJR135C	YGL236C	YNL151C	YLR349W	YKL018C-A	YDR319C		YMR280C	YCR005C	YAR015W	YJL079C	YGR145W	YDR446W		YPL186C	YMR196W	YKL078W	YJL216C	YFL030W		YOR178C	YDR337W	YER175C	YAL061W	YKL202W	YDR446W			YOR202W	YDL051W	YDL082W	YBL087C
	YGR097W	YBR183W	YEL026W	YJR109C	YIR012W	YDR344C		YNL015W	YHR037W	YPR049C	YGR201C	YGR110W	YDR506C		YNL289W	YPR066W	YBL002W	YIL152W	YIL119C		YKR093W	YBR003W	YPL278C	YJL216C	YBL029C-A	YDR506C			YCR073C	YBL002W	YKL006W	YDR144C
	YCL025C	YEL004W	YGR050C	YGR085C	YML089C	YDR380W		YGR043C	YLR054C	YDR144C	YPL160W	YDL215C	YEL049W		YLR154W-F	YDL181W	YFL040W	YJR096W	YJL079C		YMR174C	YIL101C	YMR118C	YIL152W	YLR408C	YEL049W			YBR005W	YOR101W	YHR170W	YDR447C
	YGR108W	YDR116C	YDR021W	YGR145W	YLR431C	YDR399W		YPL223C	YGR238C	YDR447C	YGL148W	YKL099C	YEL069C		YBR117C	YBL064C	YOR101W	YDR317W	YGR201C		YIR038C	YPL154C	YOR161W-B	YJR096W	YML070W	YEL069C			YER028C	YBR247C	YDR259C	YPR145W
	YDR034W-B	YLR030W	YOL157C	YGR110W	YKR046C	YDR408C		YGR088W	YLR423C	YPR145W	YFR045W	YNL151C	YEL070W		YNL274C	YKL221W	YIL154C	YOR378W	YPL160W		YIL099W	YHR176W	YCL025C	YDR317W	YCR091W	YEL070W			YDR225W	YJL210W	YER081W	YML056C
	YHR096C	YDL070W	YOR310C	YDL215C	YJL116C	YDR507C		YDL222C	YLR202C	YML056C	YBR196C-A	YEL026W	YER054C		YLR178C	YDL232W	YIL101C	YJR161C	YGL148W		YBL048W	YDL244W	YGL144C	YOR378W	YER062C	YER054C			YGL255W	YOR050C	YBR150C	YJR070C
	YPL078C	YKL110C	YOL048C	YNL151C	YER030W	YEL017W		YPR151C	YPR160W	YJR070C	YOR384W	YDR021W	YER103W		YLL052C	YMR195W	YHR176W	YOL155C	YFR045W		YGR244C	YFR017C	YIL057C	YJR161C	YDL137W	YER103W			YBR197C	YHR137W	YML026C	YDL111C
	YDR540C	YLR204W	YEL004W	YPL265W	YJR072C	YEL040W		YNL332W	YKL056C	YIL152W	YML070W	YPL212C	YER121W		YOR065W	YGL251C	YDL244W	YLR054C	YGR159C		YKR013W	YDR296W	YNL279W	YOR347C	YPR049C	YER121W			YOR107W	YBR187W	YLR228C	YBR101C
	YBR241C	YBL099W	YPL119C-A	YEL026W	YKR039W	YER055C		YOR178C	YLR377C	YJR096W	YCR091W	YOR310C	YER124C		YFL014W	YIL160C	YOR050C	YPR160W	YBR196C-A		YHL024W	YHR137W	YDR034W-B	YOL155C	YJL132W	YER124C			YIL102C-A	YGR294W	YLR388W	YIL103W
	YOR032C	YFL030W	YLR030W	YGR050C	YDL117W	YER096W		YKR093W	YPL148C	YDL213C	YER062C	YPL119C-A	YER179W		YGR256W	YHR094C	YHR137W	YKL065W-A	YDL039C		YBR169C	YHR211W	YGR188C	YHR037W	YKL137W	YER179W			YMR102C	YEL008W	YMR195W	YDR341C
	YKL093W	YNL005C	YNL234W	YDR021W	YMR131C	YER130C		YMR174C	YDR216W	YOR378W	YBL087C	YLR030W	YFL020C		YDL210W	YPR047W	YGR294W	YLR377C	YKL202W		YDR070C	YPR166C	YHR096C	YNL208W	YAL061W	YFL020C			YDR344C	YJL190C	YAL037W	YHR174W
	YER081W	YJL144W	YOL015W	YPL212C	YMR293C	YER145C		YIR038C	YBR284W	YGL234W	YJL132W	YKL110C	YFL021C-A		YCL048W	YCR020C	YEL008W	YIL120W	YBL029C-A		YKL086W	YDR061W	YDR042C	YLR054C	YMR133W	YFL021C-A			YGR149W	YNL301C	YHR070W	YHR062C
	YLL061W	YBR133C	YKL110C	YOL157C	YJL214W	YER186C		YIL099W	YOL083W	YGL171W	YDR144C	YNL255C	YFL053W		YGL121C	YKL066W	YNL301C	YCL027W	YOR384W		YLR307W	YDL183C	YMR039C	YLR423C	YIL152W	YFL053W			YGR126W	YHR197W	YOR095C	YDL213C
	YBL108C-A	YOR130C	YNL255C	YOR310C	YBR212W	YFR031C-A		YBL048W	YNR014W	YCR005C	YAL061W	YLR204W	YFL054C		YFR052C-A	YCL035C	YER175C	YBR284W	YMR042W		YPR191W	YPL278C	YJR094C	YPR160W	YJR096W	YFL054C			YGL257C	YCL049C	YHR094C	YDR478W
	YDR124W	YJL079C	YBL099W	YCR007C	YJR109C	YFR032C		YGR244C	YHR116W	YHR037W	YPR145W	YBL099W	YFL058W		YPL163C	YNR073C	YPL278C	YOL083W	YML070W		YNL034W	YMR118C	YKL133C	YKL065W-A	YDR317W	YFL058W			YBL042C	YGR162W	YOR063W	YMR230W
	YDL181W	YGR201C	YOR119C	YDR116C	YGR085C	YGL007C-A		YJL107C	YDL037C	YBL027W	YJR070C	YNL305C	YFR012W		YOL052C-A	YIL072W	YMR118C	YIL055C	YCR091W		YOR185C	YCL025C	YKL093W	YLR377C	YOR378W	YFR012W			YMR104C	YJR135C	YPL090C	YGL171W
	YBL064C	YNL172W	YIL047C-A	YLR030W	YPL105C	YGL012W		YKR013W	YLL053C	YLR465C	YJL216C	YOR119C	YFR026C		YGR109C	YLR327C	YJR135C	YER152C	YER062C		YOR348C	YDR034W-B	YHL008C	YIL120W	YJR161C	YFR026C			YLR136C	YDR210W	YMR194W	YBR181C
	YKL221W	YDR214W	YCR061W	YNL234W	YGR145W	YGL072C		YHL024W	YFL040W	YLR054C	YIL152W	YHR088W	YGL028C		YMR250W	YPL187W	YOR161W-B	YHL043W	YBL087C		YHR087W	YHR096C	YOR010C	YCL027W	YPR093C	YGL028C			YNL334C	YNR034W	YER117W	YOR078W
	YNL052W	YLR295C	YHR088W	YNL255C	YGR110W	YGL101W		YBR169C	YDR337W	YLR009W	YJR096W	YKL050C	YGL039W		YIL066C	YLR038C	YCL025C	YGR255C	YJL132W		YKL148C	YDR148C	YBL064C	YBR284W	YOL155C	YGL039W			YOR032W-A	YJL148W	YLL045C	YOR243C
	YDL232W	YGL148W	YFL030W	YLR204W	YDL215C	YGL234W		YDR070C	YOR101W	YLR423C	YLR256W	YFL030W	YGL156W		YMR090W	YDL187C	YIL057C	YBL002W	YDR144C		YPL186C	YPL078C	YKL221W	YOL083W	YHR037W	YGL156W			YMR244W	YBL039C	YDL187C	YCR005C
	YIL160C	YBR282W	YPL193W	YBL099W	YKL099C	YGL255W		YKL086W	YBR003W	YKR005C	YDR317W	YIL119C	YGL192W		YMR199W	YDL160C-A	YNL279W	YFL040W	YKL137W		YNL289W	YDR237W	YIR034C	YIL055C	YNL208W	YGL192W			YIL114C	YJL127C-B	YDL160C-A	YBR099C
	YCR075C	YDR194C	YBR133C	YNL305C	YNL151C	YGL258W		YLR307W	YIL101C	YBR019C	YDR478W	YPL193W	YGL249W		YLR438W	YDL169C	YDR034W-B	YOR101W	YDR447C		YLR154W-F	YBR001C	YGL251C	YER152C	YLR054C	YGL249W			YPL274W	YPR010C	YKL127W	YBL027W
	YLR439W	YFR045W	YJL079C	YIL047C-A	YNR066C	YGR050C		YPR191W	YPL154C	YKL056C	YOR378W	YBR133C	YGL251C		YDL241W	YGR209C	YHR096C	YDR231C	YAL061W		YLR395C	YJR094C	YIL160C	YHL043W	YLR423C	YGL251C			YGL050W	YDL082W	YMR123W	YNL232W
	YCL035C	YGR159C	YGR201C	YFL030W	YLR220W	YGR061C		YNL034W	YHR176W	YLR377C	YGR052W	YOR130C	YGR043C		YHR033W	YJR080C	YDR042C	YIL101C	YML056C		YBR117C	YBR241C	YHR209W	YOR386W	YLR202C	YGR043C			YDR249C	YDL148C	YNL110C	YDR120C
	YIL072W	YLR369W	YNL172W	YIL119C	YPL265W	YGR096W		YOR185C	YDL244W	YAL059W	YJR161C	YJL079C	YGR066C		YML027W	YIL162W	YJR094C	YPL154C	YJR070C		YDR379C-A	YKL093W	YOR255W	YGR255C	YKR005C	YGR066C			YHL019W-A	YKL006W	YGL253W	YLR009W
	YLR327C	YFR032C	YPL160W	YPL193W	YOR227W	YGR107W		YJL119C	YFR017C	YPL148C	YOR347C	YGR201C	YGR067C		YML128C	YOL077W-A	YKL133C	YHR176W	YMR133W		YNL274C	YFR011C	YDR044W	YFL040W	YPR160W	YGR067C			YGL088W	YPL156C	YDR384C	YGR238C
	YPL187W	YDL039C	YDR214W	YJL144W	YEL026W	YGR126W		YOR348C	YDR296W	YIL120W	YOL155C	YPL160W	YGR087C		YOR173W	YMR315W	YHR170W	YDL244W	YBR101C		YIR027C	YHL008C	YKL066W	YDR231C	YKL065W-A	YGR087C			YML116W	YHR170W	YOR202W	YMR143W
	YDR065W	YBL029C-A	YOL114C	YOR130C	YGR050C	YGR138C		YHR087W	YHR137W	YCL027W	YGL171W	YLR295C	YGR161C		YGL205W	YDR384C	YDR259C	YFR017C	YIL103W		YLR178C	YBR185C	YCL035C	YIL101C	YLR377C	YGR161C			YDR185C	YDR259C	YBR189W	YCR063W
	YLR038C	YNL275W	YNR030W	YJL079C	YDR021W	YGR151C		YKL148C	YBR187W	YHR029C	YBR181C	YGL148W	YGR201C		YPL171C	YBR297W	YOR010C	YHR137W	YIL152W		YFR033C	YER119C	YNR073C	YPL154C	YBR284W	YGR201C			YEL072W	YDR019C	YLR287C	YKL056C
	YDL160C-A	YLL051C	YKL076C	YGR201C	YPL212C	YGR177C		YPL165C	YHR211W	YOL083W	YHR037W	YBR282W	YGR213C		YHR216W	YOR202W	YDR019C	YHR211W	YDR341C		YOR065W	YMR196W	YIL072W	YLR258W	YNR036C	YGR213C			YGR156W	YBR150C	YOL093W	YAL059W
	YOL077W-A	YLR408C	YFR045W	YNL058C	YOR310C	YGR251W		YPL186C	YPR166C	YBL004W	YBL027W	YMR244C-A	YGR224W		YDR343C	YKL151C	YKL068W-A	YPL278C	YJR096W		YBR285W	YDL181W	YOR072W	YHR176W	YOL083W	YGR224W			YLR063W	YKL068W-A	YCL037C	YBL004W
	YKL151C	YMR042W	YGR159C	YPL160W	YDR188W	YGR260W		YNL289W	YDR061W	YKL078W	YNL208W	YFR045W	YGR259C		YNL194C	YHR038W	YPR066W	YMR118C	YHR174W		YFL014W	YBL064C	YPL187W	YDL244W	YIL055C	YGR259C			YAR068W	YML026C	YHL015W	YKL078W
	YKR047W	YML070W	YFR032C	YDR214W	YOL048C	YHL019W-A		YLR154W-F	YDL183C	YIL055C	YDR120C	YGR159C	YGR287C		YDL085W	YNL195C	YDR073W	YNL009W	YHR062C		YGR256W	YKL221W	YKL218C	YFR017C	YHR116W	YGR287C			YPL014W	YPR066W	YMR229C	YDL037C
	YGR279C	YCR091W	YBR196C-A	YIL126W	YDR116C	YHR022C		YLR395C	YPL278C	YKR060W	YLR054C	YBR196C-A	YGR294W		YDR342C	YBR072W	YKL221W	YIL057C	YDL213C		YDL210W	YNL052W	YDR038C	YHR137W	YOR386W	YGR294W			YFL051C	YDR073W	YPR069C	YLL053C
	YCR073C	YER062C	YBL029C-A	YLR295C	YPL119C-A	YHR061C		YBR117C	YMR118C	YDL051W	YGR238C	YER127W	YHL043W		YOR120W	YKL145W-A	YIR034C	YER150W	YDR317W		YCL048W	YGL188C	YDL169C	YHR211W	YDR512C	YHL043W			YBR107C	YLR388W	YML022W	YML076C
	YNL195C	YDL137W	YAR015W	YGL148W	YLR030W	YHR067W		YDR379C-A	YJR135C	YBL002W	YLR423C	YDL039C	YHR015W		YNL160W	YPL092W	YMR195W	YNL279W	YDR478W		YGL121C	YDL232W	YGR209C	YMR058W	YGR255C	YHR015W			YGR036C	YMR070W	YIL139C	YKR060W
	YFL060C	YPR049C	YLR408C	YMR244C-A	YDR122W	YHR128W		YNL274C	YDR210W	YFL040W	YPR160W	YKL202W	YHR096C		YDL223C	YNL019C	YAL037W	YDR034W-B	YOR378W		YBR230C	YPL119C	YBR208C	YDL183C	YDR337W	YHR096C			YDR224C	YMR195W	YGL255W	YER069W
	YBR072W	YBL087C	YMR093W	YFR045W	YOL015W	YHR136C		YIR027C	YCL025C	YOR101W	YKL056C	YBL029C-A	YHR143W		YFR053C	YDR403W	YNL112W	YHR096C	YJR161C		YFR052C-A	YGL251C	YBR072W	YPL278C	YDR231C	YHR143W			YGR177C	YAL037W	YLR333C	YDL051W
	YBR005W	YBR110W	YML070W	YGR159C	YOR241W	YHR137W		YLR178C	YNR034W	YBR247C	YKL065W-A	YOR384W	YHR160C		YCL064C	YIL070C	YGL251C	YJR094C	YOL155C		YPL163C	YIL160C	YPR123C	YMR118C	YBR003W	YHR160C			YOR319W	YDR365C	YOR091W	YBL002W
	YJR047C	YDR144C	YDR233C	YLR369W	YKL110C	YHR140W		YOL014W	YDR034W-B	YJL210W	YLR377C	YLR408C	YIL011W		YNL202W	YNR071C	YOR095C	YPR127W	YGL171W		YOL052C-A	YHR209W	YJR047C	YNL009W	YIL101C	YIL011W			YMR217W	YNL112W	YOL143C	YBL081W
	YLR183C	YKL137W	YPR049C	YFR032C	YNL255C	YHR214W		YFR033C	YHR096C	YIL154C	YPL148C	YMR093W	YIL012W		YDR453C	YML131W	YNL211C	YBR241C	YBR181C		YGR109C	YPR047W	YKL145W-A	YGR108W	YPL154C	YIL012W			YEL076C	YER156C	YOR107W	YOR101W
	YNL019C	YJL063C	YDL057W	YBR196C-A	YLR204W	YIL016W		YLL052C	YDR148C	YIL101C	YIL120W	YMR042W	YIL024C		YMR175W	YER028C	YHR094C	YPL156C	YCR005C		YMR250W	YLR439W	YPL092W	YBR231C	YLR258W	YIL024C			YPL034W	YOR095C	YPR043W	YBR247C
	YIL070C	YML056C	YBL087C	YDL039C	YHR193C	YIL020C		YOR065W	YPL078C	YHR176W	YCL027W	YML070W	YIL037C		YDL204W	YKR076W	YHR209W	YKL133C	YHR037W		YPL256C	YKL066W	YDR403W	YIL057C	YHR176W	YIL037C			YJR147W	YNL280C	YDR382W	YLR185W
	YKR076W	YJR070C	YDR144C	YBL029C-A	YBL099W	YIL023C		YBR285W	YDR237W	YDL244W	YBR284W	YMR108W	YIL045W		YGL187C	YDR225W	YOR255W	YDR259C	YBR099C		YIL066C	YCL035C	YIL025C	YER150W	YDL244W	YIL045W			YHR128W	YNL211C	YKL106W	YJR018W
	YBR026C	YHR043C	YDR447C	YOR384W	YNL305C	YIL064W		YFL014W	YDR540C	YOR050C	YOL083W	YCR091W	YIL055C		YIL136W	YBR026C	YDR044W	YOR032C	YBL027W		YMR090W	YNR073C	YNR071C	YNL279W	YFR017C	YIL055C			YKL216W	YHR094C	YIL102C-A	YIL094C
	YOR289W	YBR101C	YPR145W	YDR395W	YOR119C	YIL139C		YGR256W	YBR001C	YHR137W	YKL078W	YER062C	YIL057C		YMR081C	YOR289W	YNR073C	YKL093W	YDR120C		YMR199W	YIL072W	YML131W	YDR034W-B	YDR296W	YIL057C			YKL023C-A	YOR063W	YMR102C	YNL087W
	YHR001W-A	YJR096W	YML056C	YLR079W	YHR088W	YIL169C		YDL210W	YJR094C	YBR187W	YIL055C	YDL137W	YIL066C		YEL034C-A	YBR139W	YIL072W	YER081W	YLR054C		YJL045W	YLR327C	YLR329W	YER010C	YHR137W	YIL066C			YCR018C	YPL090C	YDR093W	YBR187W
	YHR030C	YGR112W	YLR433C	YMR042W	YBR017C	YJL100W		YCL048W	YBR241C	YMR316C-B	YER152C	YPR049C	YIL072W		YCL048W-A	YGL255W	YOR072W	YHL008C	YLR009W		YLR438W	YPL187W	YKR076W	YHR096C	YPR166C	YIL072W			YBR219C	YIL023C	YDR344C	YJL190C
	YNR034W-A	YLR256W	YJR070C	YDR079W	YKL050C	YJL118W		YGL121C	YKL093W	YGR294W	YHL043W	YBL087C	YIL073C		YPR192W	YOR393W	YPL187W	YOR343C	YGR238C		YHR033W	YDR272W	YIR030C	YDR148C	YJL042W	YIL073C			YDR544C	YMR194W	YLR285W	YNL301C
	YIL102C-A	YOR012W	YIL103W	YML070W	YJR055W	YJL127C-B		YBR230C	YFR011C	YEL008W	YOR386W	YJL132W	YIL099W		YER103W	YNR034W-A	YKL218C	YOR010C	YLR423C		YIL073C	YLR038C	YGL142C	YPL078C	YDL183C	YIL099W			YNL042W	YER117W	YLR003C	YMR058W
	YDR344C	YDL213C	YIL152W	YMR108W	YGL099W	YJL130C		YFR052C-A	YHL008C	YJL190C	YML076C	YDR144C	YIL101C		YNR062C	YIL102C-A	YNL146C-A	YER119C	YLR202C		YML027W	YBR024W	YIL164C	YBR001C	YPL278C	YIL101C			YMR084W	YNL146C-A	YJL177W	YML024W
	YEL059C-A	YDR478W	YDR341C	YCR091W	YFL030W	YJL193W		YPL163C	YBR185C	YNL301C	YKR060W	YKL137W	YIL160C		YGL156W	YDR344C	YDR038C	YMR196W	YKR005C		YML128C	YDR309C	YOR393W	YJR094C	YMR118C	YIL160C			YGL096W	YLL045C	YLR197W	YML093W
	YGR149W	YOR378W	YJR096W	YER062C	YIL119C	YJR010W		YOL052C-A	YER119C	YHR197W	YGR255C	YDR447C	YIL172C		YEL024W	YLR267W	YDL187C	YBL108C-A	YMR143W		YNL018C	YDL169C	YNR034W-A	YPR127W	YNL009W	YIL172C			YJL119C	YNL096C	YBR213W	YHR197W
	YLL041C	YFR015C	YHR062C	YDL137W	YPL193W	YJR048W		YML108W	YMR196W	YER175C	YNL068C	YAL061W	YIR019C		YMR169C	YLL041C	YDL160C-A	YEL060C	YPR160W		YOR173W	YGR209C	YMR023C	YBR241C	YJR113C	YIR019C			YHR044C	YDL187C	YHR141C	YMR321C
	YLR069C	YGR052W	YDL213C	YGR071C	YNL005C	YJR073C		YGR109C	YPR066W	YPL278C	YBL002W	YPR145W	YIR028W		YMR251W-A	YLR069C	YDL169C	YDL181W	YKL056C		YGL205W	YJR080C	YLR267W	YPL156C	YGR108W	YIR028W			YIL028W	YDL160C-A	YBR191W	YGR271C-A
	YDL130W-A	YJR161C	YDR478W	YPR049C	YJL144W	YJR112W-A		YMR250W	YDL181W	YMR118C	YFL040W	YML056C	YIR031C		YGL038C	YML042W	YMR123W	YBL064C	YKL065W-A		YPL171C	YPL059W	YJR150C	YKL133C	YBR231C	YIR031C			YDR024W	YKL027W	YBL042C	YGR162W
	YBR093C	YGL234W	YOR378W	YBL087C	YBR133C	YJR137C		YPL256C	YBL064C	YCL049C	YOR101W	YJR070C	YJL037W			YDL130W-A	YHR092C	YIL045W	YLR377C		YDR343C	YOL023W	YML042W	YOR032C	YIL057C	YJL037W			YNL097C-B	YKL127W	YLR075W	YJR135C
	YDR218C	YBR181C	YFR015C	YJL132W	YBR162C	YJR147W		YIL066C	YKL221W	YGR162W	YDR231C	YDL111C	YJL079C			YIR032C	YBR208C	YKL221W	YAL059W		YNL194C	YIL162W	YOR298W	YKL093W	YFR036W	YJL079C			YPL165C	YMR123W	YBL052C	YDR210W
	YIL140W	YCR005C	YMR230W	YDR144C	YOR130C	YJR154W		YMR090W	YMR070W	YJR135C	YLR185W	YMR133W	YJL105W			YGR126W	YBR072W	YLR228C	YBR284W		YKL107W	YOL077W-A	YBR093C	YFR011C	YER150W	YJL105W			YGL123C-A	YNL110C	YOL097C	YIR026C
	YGR126W	YHR037W	YGL234W	YKL137W	YJL079C	YKL001C		YMR199W	YNL052W	YOR161W-B	YIL101C	YBR101C	YJL144W			YDR380W	YPR123C	YLR388W	YNR036C		YDL085W	YMR315W	YDR218C	YHL008C	YDR034W-B	YJL144W			YNL276C	YGL253W	YOL039W	YJL148W
	YBR054W	YBL027W	YPR093C	YDR447C	YGR201C	YKL029C		YJL045W	YGL188C	YDR210W	YPL154C	YIL103W	YJL152W			YBR054W	YKL145W-A	YPL119C	YOL083W		YDR529C	YBR297W	YKL123W	YOR343C	YHR096C	YJL152W			YNL254C	YPR041W	YDL014W	YIL148W
	YMR104C	YLR465C	YAL029C	YAL061W	YNL172W	YKL051W		YLR438W	YDL232W	YCL025C	YLR258W	YIL152W	YJL219W			YMR280C	YPL092W	YJR148W	YBL004W		YCR098C	YKL151C	YIR032C	YBR185C	YFL042C	YJL219W			YDR076W	YHR092C	YBR191W-A	YBL039C
	YDR119W-A	YLR054C	YGL171W	YPR145W	YPL160W	YKL069W		YDL241W	YPL119C	YNR034W	YHR176W	YDR341C	YJR095W			YNL015W	YDR403W	YAL037W	YKL078W		YDR342C	YHR038W	YGL015C	YOR010C	YDR148C	YJR095W			YKL183W	YOR202W	YDR165W	YCR102C
	YMR280C	YGR238C	YBR181C	YML056C	YNL023C	YKL106W		YHR033W	YMR195W	YGL144C	YDL244W	YJR096W	YJR096W			YPR001W	YIL025C	YOR095C	YIL055C		YOR120W	YNL195C	YBR054W	YER119C	YPL078C	YJR096W			YLR059C	YLR287C	YJR014W	YPR010C
	YNL015W	YLR423C	YOR243C	YJR070C	YIL126W	YKL127W		YIL073C	YAL037W	YJL148W	YFR017C	YHR174W	YJR152W			YAR050W	YNR071C	YIL160C	YDL037C		YIR028W	YBR072W	YER185W	YMR196W	YBR001C	YJR152W			YMR233W	YBR154C	YOR309C	YDL082W
	YOR074C	YLR202C	YMR165C	YHR043C	YLR295C	YKL216W		YML027W	YML101C-A	YIL057C	YNL087W	YHR062C	YJR153W			YGR234W	YML131W	YML058W-A	YLL053C		YJL219W	YKL145W-A	YMR280C	YBL108C-A	YPL003W	YJR153W			YHR089C	YHL015W	YPL274W	YLL011W
	YBR258C	YKR005C	YCR005C	YDL111C	YHR168W	YKR069W		YML128C	YGL251C	YNL279W	YHR137W	YDL213C	YJR155W			YGR043C	YHL015W	YHR094C	YKR060W		YNL160W	YPL092W	YFL020C	YEL060C	YPR127W	YJR155W			YJL078C	YMR229C	YIL133C	YDR540C
	YGR234W	YPR160W	YHR037W	YBR101C	YGL148W	YLL053C		YHR048W	YOR095C	YDR034W-B	YBR187W	YDR317W	YJR156C			YPL223C	YMR182C	YHR209W	YDR512C		YPR184W	YNL019C	YNL015W	YDL181W	YBR241C	YJR156C			YKL051W	YMR182C	YKL014C	YJR094C
	YGR043C	YKL056C	YBL027W	YBR245C	YBR282W	YLR036C		YNL018C	YIL160C	YBL039C	YJL190C	YDR478W	YJR159W			YCL026C-B	YLR329W	YOR255W	YGR255C		YBR088C	YDR403W	YPR001W	YBL064C	YDR099W	YJR159W			YBL098W	YDR225W	YFR001W	YDL148C
	YPL223C	YLR377C	YDL076C	YJL216C	YMR244C-A	YLR053C		YOR173W	YHR094C	YGR188C	YHR211W	YOR378W	YKL070W			YNL334C	YKR076W	YFL062W	YDL051W		YKL103C	YIL070C	YJR152W	YIL045W	YKL133C	YKL070W			YNR019W	YML022W	YHL019W-A	YAL012W
	YLR231C	YAL059W	YDR120C	YIL103W	YNR030W	YLR058C		YGL205W	YHR209W	YHR096C	YMR058W	YMR230W	YKL071W			YOR032W-A	YML022W	YKL066W	YBL002W		YDL223C	YNR071C	YFR026C	YKL221W	YKL188C	YKL071W			YLR432W	YIL139C	YGL031C	YKL006W
	YKL016C	YPL148C	YLR465C	YIL152W	YFR045W	YLR061W		YPL171C	YPR047W	YJL127C-B	YHR197W	YJR161C	YKL107W			YGR088W	YIR030C	YCL035C	YBL081W		YFR053C	YML131W	YMR278W	YGL126W	YOR032C	YKL107W			YOL154W	YLR359W	YMR242C	YPL156C
	YPL111W	YDR216W	YLR054C	YDR341C	YGR159C	YLR063W		YHR216W	YDR044W	YDR042C	YMR321C	YPR093C	YKL133C			YHR143W	YJR087W	YNR073C	YOR101W		YCL064C	YIL087C	YEL068C	YDL232W	YKL093W	YKL133C			YJL215C	YJR087W	YPR118W	YOR153W
	YGR088W	YBR284W	YLR009W	YJR096W	YLR369W	YLR073C		YDR343C	YLR439W	YPR010C	YDL183C	YOL155C	YKL163W			YGR248W	YDR361C	YIL072W	YDR231C		YNL202W	YKR076W	YDR036C	YPL119C	YFR011C	YKL163W			YOL014W	YDR361C	YBR031W	YHR170W
	YDR055W	YNR036C	YGR238C	YGR143W	YFR032C	YLR112W		YMR316W	YCR020C	YDL082W	YPL278C	YGL171W	YKL187C			YDL222C	YGL255W	YLR327C	YBR003W		YBL049W	YBR026C	YGR043C	YJR148W	YHL008C	YKL187C			YDR020C	YGL255W	YBR104W	YKL068W
	YLR142W	YOL083W	YLR423C	YGR112W	YBR196C-A	YLR123C		YNL194C	YKL066W	YMR039C	YMR118C	YBR181C	YKR015C			YAL005C	YIL164C	YOR072W	YBR247C		YDR453C	YOR289W	YPL223C	YNL134C	YOR343C	YKR015C			YOR072W-B	YLR333C	YLR063W	YER081W
	YDL222C	YKL078W	YKR005C	YLR256W	YLR357W	YLR130C		YKL107W	YCL035C	YJR094C	YNL009W	YOR078W	YKR034W			YJL185C	YOR107W	YPL187W	YLR185W		YDL227C	YLR163C	YCL026C-B	YGL146C	YBR185C	YKR034W			YLL052C	YOR091W	YDR158W	YIL096C
	YAL005C	YIL055C	YMR143W	YHR174W	YER127W	YLR212C		YDL085W	YNR073C	YDL148C	YDR210W	YOR243C	YKR053C			YER179W	YOR393W	YKL218C	YIL101C		YMR175W	YHR001W-A	YPL111W	YGL251C	YOR010C	YKR053C			YJR108W	YBR197C	YPL082C	YBR150C
	YIL114C	YNR014W	YPR160W	YHR062C	YLR017W	YLR264W		YDR529C	YIL072W	YKL006W	YIR026C	YCR005C	YKR097W			YNL332W	YLR402W	YDR272W	YPL154C		YDL204W	YBR139W	YLR380W	YIL160C	YDR019C	YKR097W			YER035W	YOR107W	YNL065W	YKL068W-A
	YKR091W	YHR116W	YBR019C	YDL213C	YDL039C	YLR313C		YCR098C	YLR327C	YPL156C	YNR034W	YHR037W	YKR102W			YAL060W	YLR073C	YLR038C	YHR176W		YGL187C	YNL284C	YGR088W	YML058W-A	YER119C	YKR102W			YMR069W	YDR382W	YMR016C	YJR123W
	YGR014W	YDL037C	YKL056C	YDR317W	YKL202W	YLR359W		YDR342C	YPL187W	YKL133C	YGR108W	YBR099C	YLL024C			YOR020C	YNR034W-A	YDL187C	YJR018W		YIL136W	YHR147C	YPR081C	YHR209W	YMR196W	YLL024C			YGR142W	YLR402W	YOL052C	YBL108C-A
	YER179W	YOR386W	YGL211W	YDR478W	YBL029C-A	YLR385C		YJL108C	YLL063C	YHR170W	YBR231C	YBL027W	YLL025W			YHL019W-A	YIL102C-A	YEL059W	YDL244W		YMR081C	YMR317W	YHR143W	YOR255W	YEL060C	YLL025W			YOR222W	YLR073C	YOR387C	YOR274W
	YPR151C	YLL053C	YLR377C	YOR378W	YAR015W	YLR402W		YOR120W	YDR272W	YDR259C	YIL057C	YNL208W	YLL057C			YGL032C	YDR344C	YKL127W	YFR017C		YKL163W	YOR393W	YDR055W	YFL062W	YDL181W	YLL057C			YMR059W	YIL102C-A	YDR280W	YDR124W
	YNL332W	YML076C	YAL059W	YGR052W	YOR384W	YLR411W		YIR028W	YLR038C	YKL093W	YER150W	YNL232W	YLL064C			YOR178C	YBR093C	YDL169C	YNL087W		YKL217W	YIL011W	YLR142W	YGL194C-A	YBL064C	YLL064C			YPL149W	YPR174C	YAR068W	YML026C
	YDR223W	YKR060W	YPL148C	YJR161C	YDR395W	YLR465C		YJL219W	YDL187C	YHL008C	YNL279W	YDR120C	YLR031W			YJR156C	YKL123W	YMR123W	YHR137W		YCL048W-A	YML110C	YLL058W	YKL066W	YIL045W	YLR031W			YKL055C	YDR344C	YMR117C	YPR066W
	YPL113C	YER069W	YDR397C	YPL210C	YLR079W	YMR073C		YNL160W	YBR024W	YOR010C	YDR034W-B	YLR054C	YLR037C			YNR002C	YIR032C	YGR209C	YBR187W		YPR192W	YNR034W-A	YDL222C	YCL035C	YKL221W	YLR037C			YCL010C	YOR272W	YBR107C	YDR073W
	YLR237W	YDR512C	YLR297W	YOR347C	YLR408C	YMR123W		YPR184W	YDL160C-A	YDR019C	YER010C	YLR009W	YLR042C			YGR156W	YGL015C	YDL234C	YJL190C		YER103W	YCR071C	YMR020W	YNR073C	YNL052W	YLR042C			YDR043C	YJL198W	YDR450W	YLR167W
	YDR249C	YGR255C	YIL120W	YAL029C	YMR093W	YMR127C		YBR088C	YKL127W	YBR150C	YHR096C	YGR238C	YLR054C			YDR032C	YLR197W	YGL253W	YNL301C		YNR062C	YNL315C	YIR007W	YIL072W	YGL188C	YLR054C			YEL040W	YDL012C	YMR209C	YLR293C
	YOR020C	YBL102W	YGR095C	YOL155C	YMR042W	YMR145C		YKL103C	YDR309C	YKL068W-A	YDL082W	YLR423C	YLR080W			YMR174C	YLR154C-G	YIL162W	YPL278C		YGL156W	YJR045C	YOR389W	YLR327C	YDL232W	YLR080W			YMR136W	YJL177W	YLR061W	YLR228C
	YGL104C	YFL040W	YCL027W	YGL171W	YDR079W	YMR153C-A		YDL223C	YDL169C	YML026C	YDR148C	YLR202C	YLR081W			YIR038C	YDR380W	YDR384C	YMR118C		YEL024W	YJR010W	YKR070W	YOR072W	YPL119C	YLR081W			YPL095C	YKL172W	YMR217W	YKL021C
	YML116W	YDR337W	YHR029C	YBR181C	YML070W	YMR182C		YFR053C	YMR123W	YPR066W	YPL078C	YKR005C	YLR142W			YAL062W	YOR206W	YBR297W	YGR162W		YMR169C	YLR267W	YKR091W	YPL187W	YJR148W	YLR142W			YOR236W	YLR197W	YDR206W	YDL167C
	YOR178C	YOR101W	YOL112W	YOR243C	YMR108W	YMR189W		YLR112W	YGR209C	YDR073W	YBR001C	YMR143W	YLR154W-E			YBR120C	YBL042C	YOR202W	YNL009W		YMR251W-A	YOR358W	YGR014W	YKL218C	YNL134C	YLR154W-E			YNL086W	YLR154C-G	YPR009W	YLR388W
	YNL142W	YDR231C	YOL083W	YMR165C	YCR091W	YMR233W		YCL064C	YJR080C	YBL064C	YJR094C	YCR063W	YLR267W			YHR138C	YBR054W	YGR079W	YJR135C		YGL038C	YLL041C	YER179W	YDR272W	YGL146C	YLR267W			YDR111C	YBR191W	YGR264C	YGR121W-A
	YJL158C	YFL066C	YNL251C	YCR005C	YER062C	YMR300C		YNL202W	YPL059W	YKL221W	YPR127W	YPR160W	YLR286C			YIL099W	YER067W	YKL151C	YDR210W			YLR069C	YNL332W	YLR038C	YBR262C	YLR286C			YPR036W-A	YDR380W	YPL034W	YAL037W
	YKR093W	YNL193W	YBL004W	YHR037W	YDL137W	YNL037C		YBL049W	YOL023W	YLR388W	YBR241C	YKL056C	YLR307W			YOR375C	YBR009C	YGR279C	YIR026C			YML042W	YDR223W	YEL059W	YIL051C	YLR307W			YEL017W	YOR206W	YJL072C	YCR051W
	YDR032C	YER034W	YKL078W	YLR032W	YPR049C	YNL065W		YDR453C	YNL286W	YIR034C	YKL006W	YKL065W-A	YLR329W			YBL048W	YMR280C	YNL195C	YGR108W			YDL130W-A	YPL113C	YDR309C	YGL251C	YLR329W			YKL069W	YBL042C	YPR132W	YPL199C
	YMR174C	YKL157W	YIL055C	YBL027W	YBL087C	YNL066W		YIL117C	YIL162W	YMR070W	YPL156C	YLR377C	YLR338W			YAR068W	YFL020C	YBR072W	YJL148W			YKL123W	YIR024C	YDL169C	YIL160C	YLR338W			YDL241W	YER067W	YNL175C	YML101C-A
	YIR038C	YBR003W	YNR014W	YNL208W	YJL132W	YNL067W		YDL227C	YOL077W-A	YMR195W	YKL133C	YAL059W	YLR346C			YGR244C	YPL114W	YPR123C	YIL057C			YPR100W	YOR020C	YLR092W	YHR209W	YLR346C			YBR240C	YHR032W	YJR147W	YDR365C
	YIL099W	YLR185W	YPL259C	YNL232W	YDR144C	YNL080C		YMR175W	YMR315W	YAL037W	YHR170W	YBR284W	YLR377C			YEL070W	YPR001W	YJR047C	YIL148W			YIR032C	YDR282C	YGR209C	YOR255W	YLR377C			YJL213W	YMR104C	YHR128W	YNL169C
	YBL048W	YIL101C	YDL037C	YDR120C	YKL137W	YNL086W		YDL204W	YDR384C	YDR365C	YDR259C	YNR036C	YML047C			YDR461C-A	YJR152W	YPL092W	YER150W			YIL140W	YJL105W	YDL234C	YPR047W	YML047C			YHR214W	YBR009C	YPL143W	YHR070W
	YBR078W	YPL154C	YLL053C	YLR054C	YDR447C	YNL179C		YGL187C	YBR297W	YNL112W	YOR032C	YOL083W	YML058W-A			YPR007C	YFR026C	YER085C	YDR034W-B			YDR380W	YKR011C	YJR080C	YFL062W	YML058W-A			YBR056W-A	YHR052W	YBR048W	YNL112W
	YGR244C	YHR176W	YKR060W	YLR009W	YAL061W	YNL220W		YIL136W	YOR202W	YGL251C	YKL093W	YBL004W	YML083C			YDL124W	YHL011C	YDR403W	YBL039C			YBR054W	YJR156C	YIL162W	YCR097W	YML083C			YLR004C	YNL328C	YKR081C	YOR335C
	YDR461C-A	YDL244W	YCR093W	YGR238C	YPR145W	YNL222W		YMR081C	YKL151C	YER156C	YER081W	YKL078W	YML118W			YDR513W	YDL014W	YIL025C	YHR096C			YMR280C	YNL142W	YOL077W-A	YMR053C	YML118W			YNL024C	YPL114W	YKL216W	YER156C
	YJL107C	YDR319C	YGR255C	YLR423C	YJL063C	YNL282W		YEL034C-A	YHR038W	YOR095C	YFR011C	YIL055C	YMR017W			YFL051C	YEL068C	YNR071C	YCR102C			YNL015W	YFL053W	YBR297W	YKL066W	YMR017W			YCR021C	YDR091C	YCR018C	YOR095C
	YKR013W	YFR017C	YDL051W	YLR202C	YML056C	YNL302C		YKL163W	YCR073C	YNL280C	YHL008C	YHR116W	YMR053C			YBR107C	YGR043C	YML131W	YPR010C			YPR001W	YBR201C-A	YGR079W	YCL035C	YMR053C			YHR048W	YHR066W	YER056C-A	YHR094C
	YPR007C	YNL087W	YBL002W	YKR005C	YJR070C	YNL328C		YKL217W	YNL195C	YIL160C	YOR343C	YDL037C	YMR101C			YHL024W	YPL223C	YIL087C	YDL082W			YDR347W	YFR022W	YDL119C	YNR073C	YMR101C			YHR216W	YOL039W	YDR352W	YOR063W
	YDL124W	YDR296W	YDR146C	YMR143W	YDL111C	YNL334C		YCL048W-A	YBR072W	YNL211C	YBR185C	YOR386W	YMR118C			YGR036C	YCL026C-B	YKR076W	YDR148C			YPL173W	YHR157W	YKL151C	YIL072W	YMR118C			YLR328W	YHL011C	YDR471W	YGR251W
	YDR513W	YHR137W	YBR112C	YPR160W	YMR133W	YOL085W-A		YPR192W	YBR005W	YHR094C	YOR010C	YLL053C	YMR133W			YAL054C	YHR143W	YBR026C	YPL078C			YAR050W	YGL184C	YGR279C	YLR327C	YMR133W			YLR006C	YDL014W	YLR344W	YDR246W-A
	YBR107C	YBR187W	YBL081W	YKL056C	YBR101C	YOL114C		YOR284W	YKL145W-A	YHR209W	YBR150C	YML076C	YMR186W			YPR193C	YDR165W	YOR289W	YDR540C			YMR186W	YMR174C	YNL195C	YOR072W	YMR186W			YLR456W	YDL201W	YLR449W	YPR143W
	YPL036W	YCR003W	YFL040W	YKL065W-A	YJL216C	YOL154W		YER103W	YPL092W	YOR255W	YER119C	YKR060W	YMR206W			YDR070C	YDR055W	YIL139C	YBR001C			YMR278W	YIR038C	YFL060C	YPL187W	YMR206W			YMR316W	YAL044C	YDR012W	YPL090C
	YHL024W	YGL167C	YOR101W	YGL211W	YIL103W	YOR101W		YNR062C	YNL019C	YOR063W	YMR196W	YER069W	YMR279C			YGR177C	YLR142W	YGL255W	YJR094C			YGR234W	YAL062W	YBR072W	YDR272W	YMR279C			YPL250C	YBR191W-A	YOL125W	YHR049W
	YAL054C	YNL265C	YNL193W	YLR377C	YIL152W	YOR107W		YGL156W	YDR403W	YDR044W	YBL108C-A	YDR512C	YMR280C			YIR019C	YJR014W	YLR333C	YPR127W			YGR043C	YHR180W	YPR123C	YLR038C	YMR280C			YMR103C	YDR165W	YHR085W	YNL075W
	YBR169C	YHR211W	YER034W	YAL059W	YDR341C	YOR108W		YMR320W	YIL070C	YPL090C	YEL060C	YGR255C	YNL012W			YOR187W	YDL222C	YBR302C	YDL148C			YPL223C	YIL037C	YJR047C	YBR024W	YNL012W			YLR264W	YCL059C	YER052C	YOL040C
	YMR305C	YPR166C	YBR247C	YPL148C	YJR096W	YOR186W		YEL024W	YNR071C	YKL066W	YML026C	YDL051W	YNL018C			YEL076C	YMR020W	YGL208W	YBR241C			YCL026C-B	YHR138C	YPL092W	YEL059W	YNL018C			YGL199C	YJR014W	YLR413W	YNL247W
	YKL045W	YDR061W	YLR185W	YIL120W	YGR112W	YOR202W		YMR169C	YML131W	YCL035C	YDL181W	YBL002W	YNL142W			YDL024C	YOR389W	YOL143C	YKL006W			YKR009C	YIL099W	YER085C	YDL169C	YNL142W			YOR273C	YKL037W	YJR145C	YMR194W
	YDR085C	YHR197W	YJL210W	YCL027W	YLR256W	YOR203W		YMR251W-A	YIL087C	YIL023C	YBL064C	YBL081W	YNL194C			YLR285C-A	YLR130C	YMR317W	YPL156C			YKL016C	YOR375C	YDR403W	YLR092W	YNL194C			YCR045W-A	YDL175C	YGL076C	YER117W
	YDR070C	YDL183C	YIL154C	YBR284W	YHR174W	YOR222W		YLR036C	YER028C	YNR073C	YIL045W	YDR337W	YNL196C			YLR270W	YER179W	YOR107W	YOR153W			YGR088W	YBL048W	YIL025C	YIR036C	YNL196C			YJL056C	YFL026W	YHR020W	YOR301W
	YGR177C	YPL278C	YIL101C	YNR036C	YHR062C	YOR284W		YGL038C	YKR076W	YIL072W	YKL221W	YOR101W	YNL279W			YPL034W	YNL332W	YOR393W	YKL133C			YHR143W	YML118W	YNR071C	YGR209C	YNL279W			YHR140W	YGL029W	YER102W	YOR276W
	YPL189W	YMR118C	YLR258W	YOL083W	YDL213C	YOR341W			YDR225W	YOR072W	YGL126W	YDR231C	YNL331C			YLR307W	YDR223W	YIL011W	YHR170W			YGR248W	YEL070W	YML131W	YJR080C	YNL331C			YGR049W	YLR130C	YCR034W	YNL146C-A
	YOR187W	YCL049C	YHR176W	YBL004W	YDR317W	YOR342C			YBR026C	YMR194W	YLR228C	YBR003W	YNL332W			YJR147W	YHL019W-A	YKL106W	YKL093W			YOR150W	YDR461C-A	YIL087C	YHL032C	YNL332W			YGL254W	YOR309C	YPR060C	YLL045C
	YER054C	YGL107C	YDL244W	YKL078W	YDR478W	YOR356W			YOR289W	YER117W	YLR388W	YBR247C	YNR002C			YKL071W	YGL088W	YNR034W-A	YER081W			YLR142W	YJL107C	YKR076W	YOL023W	YNR002C			YGL117W	YIL133C	YBR115C	YOR294W
	YER001W	YNL009W	YDR319C	YIL055C	YOR378W	YOR373W			YLR163C	YPL187W	YDL232W	YLR185W	YNR044W			YPL134C	YDR185C	YLR267W	YFR011C			YGR215W	YKR013W	YBR026C	YDR001C	YNR044W			YCR025C	YKL014C	YOR028C	YNL096C
	YPR009W	YJR135C	YIL094C	YER152C	YMR230W	YOR381W			YHR001W-A	YKL218C	YPL119C	YIL101C	YNR062C			YPR191W	YGR260W	YEL059C-A	YHL008C			YDR253C	YPR007C	YOR289W	YIL162W	YNR062C			YDR345C	YFR001W	YAL024C	YDL187C
	YKL086W	YDR210W	YOR050C	YHR116W	YGR052W	YOR384W			YBR139W	YNL146C-A	YJR148W	YPL154C	YNR068C			YBL059C-A	YJR156C	YHL044W	YOR343C			YDL222C	YDL124W	YHR001W-A	YOL077W-A	YNR068C			YHR067W	YHL019W-A	YDR119W	YDL160C-A
	YPL034W	YJR113C	YNL087W	YPL259C	YJR161C	YPL034W			YGL255W	YLL045C	YMR195W	YLR258W	YNR069C			YKR097W	YNL142W	YJR150C	YBR185C			YAL005C	YPL036W	YBR139W	YHR092C	YNR069C			YMR009W	YGL088W	YJL076W	YKL027W
	YLR307W	YIR026C	YGL232W	YDL037C	YPL210C	YPL046C			YNL284C	YNL096C	YNL134C	YHR176W	YNR070W			YCR018C	YFL053W	YLL041C	YOR010C			YPL172C	YHL024W	YBR302C	YDL199C	YNR070W			YCL030C	YDR432W	YPL165C	YDR152W
	YJR147W	YCL025C	YHR137W	YHL043W	YGL234W	YPL056C			YBR197C	YDR038C	YAL037W	YJR018W	YNR072W			YBL075C	YBR201C-A	YML042W	YER119C			YDR377W	YAL054C	YGL208W	YDL119C	YNR072W			YOR306C	YDR185C	YDR508C	YKL127W
	YHR128W	YNR034W	YBR187W	YOR386W	YOR347C	YPL067C			YHR147C	YDL187C	YGL146C	YDL244W	YNR073C			YNL034W	YHR157W	YDL130W-A	YMR196W			YIR007W	YPL136W	YMR317W	YKL151C	YNR073C			YER145C	YPL126W	YNR046W	YKR056W
	YGR183C	YNL282W	YMR316C-B	YML076C	YPR093C	YPL075W			YMR317W	YDL160C-A	YHR070W	YIL094C	YOL015W			YMR173W-A	YPL130W	YBR093C	YJR123W			YLR130C	YBR169C	YOR393W	YBL091C-A	YOL015W			YCR087C-A	YEL072W	YNL254C	YMR123W
	YPR191W	YGR108W	YGR294W	YKR060W	YAL029C	YPL082C			YOR107W	YKL027W	YGL251C	YFR017C	YOL055C			YBR219C	YGR156W	YNL092W	YBL108C-A			YJL185C	YPR193C	YIL011W	YHR038W	YOL055C			YGL256W	YMR242C	YLR150W	YNR012W
	YBL075C	YBR231C	YEL008W	YER069W	YOL155C	YPL114W			YOR393W	YKL127W	YOR095C	YNL087W	YOL152W			YJL160C	YLR063W	YLR299W	YDR124W			YER179W	YOL088C	YNR034W-A	YNL195C	YOL152W			YDR381W	YBR031W	YMR290C	YNL110C
	YMR170C	YDR462W	YPL153C	YCR093W	YDR421W	YPL130W			YIL011W	YDL169C	YIL160C	YDR296W	YOL156W			YOL152W	YOL085W-A	YKL123W	YEL060C			YNL332W	YEL020C	YMR023C	YBR072W	YOL156W			YDR252W	YGR260W	YBR248C	YIL053W
	YNL034W	YFR036W	YGL167C	YDR512C	YGL171W	YPL144W			YML110C	YMR123W	YML058W-A	YHR137W	YOL157C			YDR544C	YMR174C	YNL336W	YML026C			YAL060W	YDR263C	YJR010W	YPL092W	YOL157C			YGR040W	YAL003W	YNL080C	YGL253W
	YLR213C	YER150W	YDL074C	YGR255C	YBR181C	YPL148C			YNR034W-A	YGR209C	YHR094C	YBR187W	YOR009W			YBR299W	YIR038C	YIR032C	YDL181W			YPL113C	YDR085C	YLR267W	YER085C	YOR009W			YER038W-A	YNL124W	YPL266W	YOR337W
	YOR185C	YNL279W	YJL190C	YDL051W	YOR078W	YPL165C			YIL102C-A	YNL110C	YHR209W	YJL190C	YOR010C			YOR185C	YAL062W	YGL015C	YBL064C			YIR024C	YDR070C	YEL059C-A	YDR403W	YOR010C			YPL067C	YPL130W	YHR089C	YDR384C
	YNL042W	YDR034W-B	YHR211W	YLR120C	YOR243C	YPL183C			YMR102C	YGL253W	YOR255W	YPR166C	YOR011W			YPL262W	YNL065W	YBR213W	YIL045W			YLR203C	YLR211C	YHL044W	YIL070C	YOR011W			YOR049C	YGR156W	YJL078C	YPR041W
	YLR080W	YDR005C	YNL301C	YNL068C	YMR165C	YPL241C			YCR071C	YPR041W	YOR063W	YJL042W	YOR027W			YLR080W	YIL037C	YDR380W	YKL221W			YOR020C	YLR346C	YJR150C	YIL025C	YOR027W			YIL145C	YDR398W	YKL051W	YDL031W
	YGR032W	YHR096C	YDR061W	YBL002W	YCR005C	YPR009W			YNL315C	YHR092C	YPL090C	YNL301C	YOR028C			YMR084W	YOR387C	YBR054W	YLR167W			YBR268W	YIR019C	YLL041C	YNR071C	YOR028C			YOL055C	YLR063W	YNL256W	YOR202W
	YBL030C	YCR102C	YML024W	YBR112C	YHR037W	YPR010C			YJR045C	YOR202W	YFL062W	YMR058W	YOR120W			YGL096W	YIL099W	YIL013C	YLR293C			YGL032C	YKL185W	YML042W	YML131W	YOR120W			YGL072C	YHR065C	YLR432W	YKR047W
	YNL270C	YMR166C	YML093W	YBL081W	YBR099C	YPR078C			YJR010W	YBR208C	YGL194C-A	YML024W	YOR134W			YBL030C	YOR375C	YBR076W	YKL021C			YOR178C	YPR027C	YEL066W	YHR124W	YOR134W			YGL258W	YPL082C	YLR435W	YCR073C
	YJL119C	YPR045C	YHR197W	YFL040W	YBL027W	YPR082C			YDR344C	YBR072W	YKL066W	YML093W	YOR177C			YBR046C	YBL048W	YDR119W-A	YDL167C			YKR011C	YDL024C	YDL130W-A	YIL087C	YOR177C			YER186C	YOL085W-A	YDL138W	YBR005W
	YOR348C	YMR137C	YDR276C	YNL326C	YNL208W	YPR174C			YLR267W	YPR123C	YCL035C	YHR197W	YOR178C			YKL162C-A	YIL019W	YMR280C	YLR388W			YJR156C	YKR015C	YBR093C	YLR329W	YOR178C			YOR315W	YNL065W	YOL154W	YBR189W
	YMR144W	YDL082W	YER175C	YDR337W	YNL232W	YPR192W			YGR149W	YJR047C	YNR073C	YMR321C	YOR237W			YMR158W	YMR215W	YFL020C	YGL188C			YNL142W	YKL086W	YNL092W	YKR076W	YOR237W			YGR249W	YOR387C	YOL014W	YLR287C
	YHR087W	YKL155C	YDL183C	YOR101W	YDR120C	YAL005C			YOR358W	YKL145W-A	YIL072W	YDL183C	YOR255W			YLL009C	YDR496C	YNL015W	YGR121W-A			YKL195W	YLR307W	YLR299W	YBR026C	YOR255W			YLR112W	YIL019W	YDR020C	YOL093W
	YKL148C	YDR148C	YPL278C	YDR231C	YLR465C	YAL008W			YLL041C	YPL092W	YLR327C	YPL278C	YOR378W			YJL119C	YEL070W	YPR001W	YDL232W			YNR002C	YHL026C	YKL123W	YOR289W	YOR378W			YNR003C	YAR068W	YOR224C	YCL037C
	YPL165C	YPL096W	YMR118C	YKL157W	YLR054C	YAL034C			YLR069C	YLR287C	YOR072W	YMR118C	YOR389W			YKR034W	YJL107C	YOL097C	YPL119C			YHR157W	YKL071W	YNL336W	YMR121C	YOR389W			YNL141W	YMR215W	YGL123W	YOL140W
	YPL186C	YPL078C	YCL049C	YBR003W	YLR009W	YAL054C			YML042W	YDR403W	YMR194W	YGR271C-A	YPL027W			YIL028W	YPR007C	YFR026C	YJR148W			YDR032C	YNL205C	YKR052C	YHR001W-A	YPL027W			YDR523C	YDR496C	YPR163C	YPL043W
	YPR195C	YLR437C	YGR162W	YBR247C	YGR238C	YAL061W			YDL130W-A	YIL025C	YER117W	YGR162W	YPL036W			YOR028C	YFL051C	YLR312C	YAL037W			YMR174C	YKR097W	YIR032C	YJR119C	YPL036W			YJR154W	YLR417W	YJL145W	YBR154C
	YNL289W	YDR237W	YNL009W	YLR185W	YLR423C	YAL062W			YKL123W	YNR071C	YPL187W	YNL009W	YPL113C			YOR348C	YPL036W	YAR050W	YGL146C			YIR038C	YBL075C	YGL015C	YBR139W	YPL113C			YDL086C-A	YBL054W	YDL136W	YER148W
	YLR154W-F	YDR540C	YJR135C	YIL154C	YLR202C	YAR020C			YPR100W	YML131W	YKL218C	YJR135C	YPL136W			YDR024W	YAL054C	YMR278W	YCR051W			YBR033W	YMR170C	YIL140W	YBR302C	YPL136W			YPR150W	YFL051C	YNL069C	YHL015W
	YLR395C	YBR001C	YOR161W-B	YIL101C	YKR005C	YAR023C			YIR032C	YBR154C	YLL045C	YDR210W	YPL171C			YER050C	YPL136W	YLR136C	YML101C-A			YAL062W	YNL034W	YDL238C	YGR026W	YPL171C			YDR281C	YDR224C	YLR399C	YOR303W
	YBR117C	YJR094C	YDR210W	YPL154C	YMR143W	YBL015W			YIL140W	YHL015W	YDR272W	YJR113C	YPL186C			YNL097C-B	YBR169C	YGR234W	YDR365C			YBR146W	YIL040W	YHL036W	YAL040C	YPL186C			YLL018C-A	YDR428C	YPL211W	YMR229C
	YOL156W	YBR241C	YIL122W	YLR258W	YCR063W	YBL094C			YGR126W	YMR229C	YLR038C	YIR026C	YPL187W			YKL148C	YDR224C	YGR043C	YHR070W			YJR100C	YMR173W-A	YDR380W	YGL208W	YPL187W			YIL117C	YLR061W	YOR222W	YOR056C
	YNL237W	YKL006W	YIR026C	YHR176W	YPR160W	YBL108C-A			YGL257C	YMR182C	YDL187C	YGR108W	YPL240C			YPL165C	YPR193C	YPL223C	YNL112W			YGR171C	YJL160C	YBR054W	YHR147C	YPL240C			YDL227C	YMR049C	YJL191W	YPR062W
	YDL004W	YPL156C	YCL025C	YDL244W	YKL056C	YBR012C			YDR380W	YLR329W	YEL059W	YBR231C	YPL248C			YGL123C-A	YGR177C	YPL272C	YGL251C			YBR120C	YOL152W	YER067W	YOR393W	YPL248C			YBR076C-A	YGR177C	YMR059W	YPR157W
	YDR379C-A	YOR153W	YNR034W	YLR451W	YKL065W-A	YBR018C			YBL042C	YKR076W	YDL160C-A	YJL148W	YPL272C			YPL186C	YIR019C	YCL026C-B	YER156C			YHR138C	YGR066C	YIL013C	YCR075W-A	YPL272C			YIL049W	YPL189W	YMR310C	YML022W
	YMR233W	YDR099W	YNL282W	YFR017C	YGL211W	YBR033W			YBR054W	YDR225W	YKL127W	YIL057C	YPL278C			YNL276C	YGR064W	YKR009C	YOR095C			YIL099W	YPL262W	YPL206C	YML110C	YPL278C			YPL076W	YOR319W	YGR094W	YDL150W
	YDR320C-A	YKL133C	YGL144C	YLR323C	YLR377C	YBR040W			YMR104C	YML022W	YDR309C	YIL148W	YPR001W			YNL254C	YMR217W	YLR041W	YIL160C			YOR375C	YBR012C	YER185W	YOR176W	YPR001W			YKL044W	YBL013W	YEL040W	YNL038W
	YOL016C	YDR259C	YBL006C	YNL087W	YAL059W	YBR045C			YMR280C	YIR030C	YDL169C	YFR036W	YPR007C			YNL289W	YPR027C	YLR231C	YHR094C			YBL048W	YLR080W	YBR076W	YNR034W-A	YPR007C			YDL146W	YGR064W	YPR013C	YJR087W
	YFL059W	YKL093W	YBR231C	YDR296W	YMR074C	YBR050C			YNL015W	YIL139C	YLR092W	YER150W	YPR015C			YLR154W-C	YDL024C	YGR088W	YHR209W			YGR244C	YIL172C	YDR119W-A	YNL315C	YPR015C			YBR085W	YMR217W	YFR032C-A	YDR361C
	YPR138C	YFR011C	YJL148W	YHR137W	YDR216W	YBR054W			YPR001W	YLR359W	YMR123W	YDR034W-B	YPR026W			YLR395C	YDL079C	YHR143W	YOR255W			YEL070W	YFR039C	YMR280C	YKL062W	YPR026W			YJL153C	YHR035W	YMR136W	YGL255W
	YOR385W	YHL008C	YIL057C	YBR187W	YBR284W	YBR066C			YDR347W	YGL142C	YGR209C	YBL039C	YPR027C			YBR117C	YKR015C	YBR191W-A	YOR063W			YDR461C-A	YLL054C	YFL020C	YMR023C	YPR027C			YPL015C	YDL079C	YDL083C	YLR333C
	YNL274C	YBR185C	YIL148W	YBR020W	YNR036C	YBR067C			YPL173W	YJR087W	YDL234C	YHR096C	YPR030W			YPL104W	YKL086W	YDR165W	YGR251W			YPR007C	YKL162C-A	YNL015W	YPL109C	YPR030W			YGR035C	YGR264C	YDL075W	YGL077C
	YBR039W	YBR150C	YNL279W	YEL022W	YOL083W	YBR068C			YAR050W	YDR361C	YJR080C	YCR102C	YPR145C-A			YBL015W	YNL144C	YGR248W	YPL090C			YDL124W	YMR158W	YPR001W	YER087W	YPR145C-A			YBR145W	YGR169C	YIL020C	YIL009C-A
	YIR027C	YER119C	YDR400W	YJL190C	YBL004W	YBR072W			YMR186W	YGL255W	YNL110C	YPR010C	YPR194C			YNL237W	YPL034W	YDR055W	YHR049W			YDR513W	YKR034W	YDR204W	YEL059C-A	YPR194C			YNR060W	YNL144C	YDR111C	YOR091W
	YPL088W	YMR196W	YPL120W	YHR211W	YKL078W	YBR093C			YMR278W	YLR333C	YGL253W	YDL082W	YAR033W			YDL004W	YDR324C	YLR142W	YNL075W			YKL142W	YCL021W-A	YJR152W	YHL044W				YJL048C	YPL034W	YIR035C	YBR197C
	YLR178C	YPL214C	YDR034W-B	YPR166C	YIL055C	YBR099C			YLR136C	YOR091W	YIL162W	YFL042C	YAR068W			YDR379C-A	YNL175C	YLR281C	YKL066W			YHL024W	YOR285W	YFR026C	YKL193C				YOR284W	YDR324C	YPL249C-A	YOR107W
	YOL154W	YOR274W	YOL110W	YJL042W	YPL053C	YBR108W			YGR234W	YIL164C	YOL077W-A	YDR148C	YBL098W			YDR022C	YJR147W	YDR253C	YOL040C			YER142C	YLR174W	YLR312C	YJR150C				YBL095W	YNL175C	YGR121C	YPR043W
	YOL014W	YDR124W	YDR005C	YNL301C	YER152C	YBR116C			YGR043C	YBR197C	YDR384C	YPL078C	YBR032W			YGL062W	YHR128W	YDL222C	YCL035C			YAL054C	YOR348C	YAR050W	YOR358W				YMR319C	YJR147W	YGL147C	YDR382W
	YDR020C	YJL044C	YBL039C	YMR058W	YHR116W	YBR117C			YPL223C	YOR107W	YBR297W	YLL011W	YBR070C			YKL051W	YKL071W	YAL005C	YNR073C			YPR193C	YOR228C	YOR321W	YLL041C				YER055C	YHR128W	YEL017W	YLR022C
	YIL121W	YEL060C	YGR188C	YHR197W	YPL259C	YBR132C			YCL026C-B	YOR393W	YOR202W	YDR540C	YCR018C			YBL098W	YNL205C	YMR020W	YIL072W			YDR085C	YPL186C	YMR278W	YLR069C				YPR196W	YPL143W	YKL069W	YLR073C
	YPL052W	YML026C	YER010C	YMR321C	YDL037C	YBR169C			YNL334C	YDR382W	YGR079W	YBR001C	YDL120W			YNR019W	YKL216W	YIR007W	YLR327C			YDR070C	YNL289W	YLR136C	YML042W				YIR020C	YEL057C	YDL241W	YIL011W
	YFR033C	YPR066W	YHR096C	YDL183C	YHL043W	YBR203W			YKR009C	YLR402W	YDL119C	YPL003W	YDR094W			YNL274C	YKR097W	YOR389W	YOR072W			YLR346C	YOR011W	YGR234W	YEL066W				YMR320W	YBR048W	YDL081C	YKL106W
	YLL052C	YDR073W	YJL127C-B	YPL278C	YPR070W	YBR280C			YKL016C	YLR073C	YKL151C	YJR094C	YDR252W			YNR044W	YBL075C	YJL185C	YMR194W			YIR019C	YBR117C	YEL068C	YDL130W-A				YBR249C	YKR081C	YOR073W	YIL102C-A
	YOL082W	YDL181W	YDR042C	YMR118C	YOR386W	YBR284W			YOR032W-A	YNR034W-A	YGR279C	YPR127W	YDR344C			YBR039W	YMR170C	YGR236C	YER117W			YOR187W	YLR362W	YDR036C	YBR093C				YLR036C	YJR094W-A	YNL074C	YPR174C
	YOR065W	YER177W	YPR045C	YGR271C-A	YLL053C	YBR294W			YGR088W	YIL102C-A	YNL195C	YDL148C	YGL007C-A			YDR178W	YDR101C	YER179W	YPL187W			YDR494W	YPR094W	YGR043C	YNL092W				YLR058C	YKL216W	YLR180W	YJL218W
	YBR285W	YBL064C	YPR010C	YGR162W	YML076C	YCL025C			YHR143W	YPR174C	YFL060C	YAL012W	YGL072C			YLR178C	YNL034W	YPR151C	YNL146C-A			YDL024C	YOL156W	YPL223C	YPL225W					YCR018C	YLR406C	YLR222C
	YFL014W	YIL045W	YMR137C	YNL009W	YKR060W	YCL027W			YGR248W	YMR023C	YBR072W	YBR241C	YGL255W			YOL154W	YIL040W	YNL332W	YLL045C			YER054C	YBR182C	YPL272C	YLR299W					YDR101C	YHR214W	YFL022C
	YGR256W	YKL221W	YDL082W	YKL164C	YER069W	YCL038C			YOR150W	YDR344C	YPR123C	YKL006W	YGL258W			YJL215C	YMR173W-A	YDR223W	YDR272W			YML030W	YBL015W	YCL026C-B	YPR155C					YNL061W	YNL248C	YGR211W
	YGR225W	YLR167W	YFL042C	YJR135C	YCR093W	YCL048W			YLR142W	YLR267W	YJR047C	YPL156C	YGR050C			YJR095W	YLR449W	YBR148W	YOR294W			YER001W	YDR022C	YKR009C	YKL123W					YDR087C	YGR208W	YJL069C
	YDL210W	YLR228C	YPL096W	YDR210W	YDR512C	YCR010C			YMR244W	YJR150C	YPL092W	YOR153W	YGR107W			YOL014W	YJL160C	YPL113C	YLR038C			YLR285C-A	YLR037C	YLR041W	YNL336W					YLR172C	YLR372W	YDR344C
	YKL096W	YLR388W	YMR039C	YIL122W	YGR255C	YCR020C			YGR215W	YOR272W	YBR189W	YDR099W	YHL019W-A			YDR020C	YOL152W	YHL019W-A	YNL096C			YLR270W	YFL059W	YIL146C	YPR100W					YDR471W	YGR123C	YLR285W
	YGL191W	YMR070W	YPL078C	YIR026C	YDL051W	YCR045C			YDR253C	YJL198W	YER085C	YKL133C	YHR022C			YGR053C	YGR066C	YDR282C	YDL187C			YLR307W	YPR138C	YLR231C	YDR358W					YLR344W	YBL003C	YHR068W
	YGR142W	YGR207C	YLL011W	YNR034W	YBL102W	YCR091W			YDL222C	YML042W	YLR287C	YKL188C	YHR136C			YOR072W-B	YBR012C	YDR009W	YBR024W			YKL071W	YAL026C-A	YKL016C	YIR032C					YLR449W	YCR021C	YLR003C
	YBL026W	YNL052W	YNL191W	YGR108W	YLR120C	YCR098C			YAL005C	YOR298W	YDR403W	YHR170W	YHR137W			YLR031W	YHR085W	YJL105W	YEL059W			YPL134C	YNR044W	YIL033C	YGL015C					YBR142W	YHR048W	YLR325C
	YJR061W	YGL188C	YDR540C	YBR231C	YNL068C	YDL020C			YPL172C	YBR093C	YOL093W	YKL068W	YIL169C			YIL121W	YLR080W	YGL032C	YKL027W			YGR183C	YER106W	YGR088W	YIL140W					YDR012W	YDL130W	YOR272W
	YOR084W	YDL232W	YPL003W	YJL148W	YBL002W	YDL021W			YDR377W	YDL012C	YCL037C	YOR032C	YJL127C-B			YLR356W	YML100W	YOR178C	YKL127W			YPR191W	YIR027C	YPR081C	YDL238C					YNL042W	YFR031C-A	YJL198W
	YCL048W	YPL119C	YJR094C	YIL057C	YDR146C	YDL024C			YIR007W	YDR218C	YIL025C	YKL093W	YJR147W			YLL052C	YKL162C-A	YJR156C	YDL169C			YOR338W	YMR041C	YHR143W	YLR382C					YHR085W	YHR216W	YDR542W
	YGL121C	YLR242C	YDL148C	YIL148W	YBR112C	YDL085W			YIL114C	YJL177W	YNR071C	YER081W	YKL051W			YOL082W	YER102W	YFL053W	YLR092W			YBL059C-A	YDR232W	YBR056W	YAL046C					YMR084W	YHR010W	YDL012C
	YNL300W	YJR148W	YIL156W	YFR036W	YBL081W	YDL124W			YLR130C	YKL123W	YML131W	YIL096C	YKL069W			YFL014W	YCR034W	YBR201C-A	YKR056W			YKR097W	YLR178C	YLL020C	YDR380W					YLR227C	YLR328W	YJL177W
	YBR230C	YMR195W	YBR241C	YER150W	YNL326C	YDL149W			YJL185C	YKL172W	YHL015W	YFR011C	YLR112W			YJR108W	YKR034W	YNR002C	YMR123W			YBL075C	YIL166C	YGR008C	YBR054W					YGL076C	YFL034C-A	YDR156W
	YFR052C-A	YAL037W	YKL006W	YNL279W	YDR337W	YDL169C			YPL274W	YIR032C	YIL087C	YHL008C	YLR123C			YGR256W	YCL021W-A	YFR022W	YGR209C			YNL034W	YGR144W	YGR248W	YPL206C					YML100W	YIL052C	YKL172W
	YPL163C	YGL146C	YPL156C	YDR400W	YOR101W	YDL199C			YGL050W	YGL015C	YMR229C	YOR343C	YLR465C			YMR069W	YLR174W	YBR104W	YJR080C			YGL068W	YJR095W	YDR055W	YER185W					YER102W	YMR316W	YLR197W
	YIL123W	YCR051W	YKL133C	YOL145C	YDR231C	YDL204W			YER179W	YLR197W	YPR069C	YBR185C	YMR145C			YGR225W	YOR348C	YLR063W	YNL110C			YMR173W-A	YLR031W	YLR142W	YLL019C					YGL135W	YGR103W	YBR213W
	YOL052C-A	YBR262C	YHR170W	YDR034W-B	YNL193W	YDL210W			YNL332W	YLR154C-G	YKR076W	YOR010C	YNL065W			YKL053C-A	YDR024W	YDR032C	YGL253W			YJL160C	YEL049W	YLL058W	YDR119W-A					YCR034W	YPL250C	YLR244C
	YKL055C	YPL199C	YDR259C	YBL039C	YER034W	YDL214C			YAL060W	YBR191W	YBR026C	YDR019C	YNL080C			YDL210W	YOR228C	YMR174C	YDR001C			YIR017C	YGR239C	YLR281C	YMR280C					YJL119C	YDL198C	YGR126W
	YML108W	YML101C-A	YKL093W	YER010C	YKL157W	YDL222C			YPL113C	YDR380W	YOR289W	YBR150C	YOL085W-A			YGL191W	YPL012W	YIR038C	YIL162W			YOL152W	YJR079W	YDL248W	YFL020C					YKL181W	YLR264W	YER060W
	YGR109C	YIL051C	YHL008C	YHR096C	YBR003W	YDL223C			YDR249C	YOR206W	YML022W	YER119C	YOL154W			YDR446W	YLR411W	YBR033W	YOL077W-A			YBR299W	YOR365C	YDR253C	YNL015W					YIL028W	YMR007W	YHR141C
	YCL024W	YPL057C	YBR185C	YMR253C	YBR247C	YDL234C			YIR024C	YBL042C	YHR001W-A	YMR196W	YOR101W			YGR142W	YNL097C-B	YAL062W	YDR384C			YOR185C	YOL082W	YDL222C	YPL170W					YDR024W	YLR420W	YBR191W
	YOL084W	YHR070W	YOR010C	YMR166C	YLR185W	YDL243C			YLR203C	YBR054W	YIL139C	YKL068W-A	YOR384W			YCL048W	YPL165C	YHR180W	YHR092C			YPL262W	YFL014W	YAL005C	YPR001W					YPL012W	YLR385C	YPL239W
	YOR020W-A	YNL112W	YDR019C	YPR010C	YIL154C	YDR009W			YOR020C	YER067W	YBR139W	YJR123W	YPL056C			YGL121C	YGL123C-A	YMR016C	YOR202W			YJL103C	YPR015C	YMR020W	YDR204W					YPR110C	YCR045W-A	YOR206W
	YMR250W	YGL251C	YBR150C	YMR137C	YIL101C	YDR014W-A			YBR268W	YHR032W	YGL255W	YBL108C-A	YPL114W			YFL021C-A	YGR030C	YIL037C	YKL151C			YLR080W	YGR256W	YIR007W	YBR085C-A					YDR119W	YJL056C	YBL042C
	YPL230W	YER156C	YER119C	YDL082W	YKL004W	YDR034W-B			YHL019W-A	YMR104C	YLR333C	YOR274W	YPL144W			YBR230C	YNL289W	YOR387C	YHR038W			YIL172C	YBR040W	YBR207W	YJR152W					YLR411W	YDL061C	YLR075W
	YPL256C	YOR095C	YMR196W	YFL042C	YPL154C	YDR055W			YGL088W	YER185W	YBR302C	YDR124W	YPL165C			YFR052C-A	YBR298C	YHR138C	YKR047W			YHR198C	YPL258C	YOR389W	YPL173W					YNL097C-B	YOL059W	YDL060W
	YIL066C	YEL038W	YKL068W-A	YDR148C	YLR258W	YDR056C			YML116W	YBR009C	YOR091W	YEL060C				YOL052C-A	YMR290C	YIL099W	YNL195C			YNL177C	YCR045C	YKR070W	YLR312C					YLR221C	YGR027C	YHR203C
	YNL192W	YDR007W	YJL133C-A	YPR141C	YHR176W	YDR058C			YDR185C	YHR052W	YGL208W	YML026C				YPL054W	YOR011W	YBL048W	YBR072W			YOR354C	YGR225W	YJL185C	YMR278W					YPL165C	YGL117W	YHR052W
	YJR077C	YIL160C	YJR123W	YMR039C	YJR018W	YDR085C			YEL072W	YMR280C	YOL143C	YPR066W				YGR076C	YBR117C	YAR068W	YPL092W			YBL030C	YHR177W	YGR236C	YDR036C					YGL123C-A	YOR188W	YPL114W
	YKR061W	YLL028W	YLL061W	YPL078C	YDL244W	YDR096W			YGL032C	YFL020C	YMR317W	YDR073W				YBL038W	YDR083W	YML118W	YBR189W			YNL270C	YDL210W	YKR091W	YGR043C					YGR030C	YGL101W	YOL097C
	YER011W	YML058W-A	YOL064C	YLR437C	YIL094C	YDR124W			YOR178C	YNL328C	YOR107W	YDL181W				YHL042W	YKL183W	YNR058W	YER085C			YBR046C	YDR446W	YER179W	YPL223C					YJL141C	YLR405W	YDR091C
	YMR090W	YHR094C	YBL023C	YDR237W	YLR451W	YDR213W			YKR011C	YNL015W	YOR393W	YBL064C				YOR020W-A	YLR362W	YPL240C	YDR403W			YOL033W	YNL325C	YPR151C	YMR152W					YNL209W	YDR345C	YHR066W
	YPL095C	YHR209W	YOR296W	YBR001C	YFR017C	YDR214W			YJR156C	YPL114W	YPR043W	YIL045W				YMR250W	YOL156W	YGR244C	YOL093W			YKL162C-A	YJR061W	YNL332W	YKR066C					YNR046W	YOR108W	YLR287C-A
	YIL155C	YPL233W	YML026C	YKL108W	YLR323C	YDR218C			YNL142W	YPR001W	YDR382W	YKL221W				YEL040W	YLR059C	YEL070W	YIL070C			YMR158W	YCL048W	YML028W	YKR009C					YNL254C	YGR210C	YKL191W
	YLR259C	YOR063W	YPR066W	YJR094C	YNL087W	YDR223W			YKL195W	YJR152W	YIL011W	YLR167W				YER124C	YMR233W	YDR461C-A	YCL037C			YLL009C	YGL121C	YDR223W	YLR041W					YML106W	YHR067W	YOL039W
	YKL220C	YGR251W	YDR073W	YPR127W	YBR278W	YDR242W			YNR002C	YDR091C	YKL106W	YLR293C				YPL256C	YNL080C	YKR013W	YIL025C			YKR034W	YFL021C-A	YBR148W	YIL146C					YLR150W	YGR148C	YHL011C
	YMR199W	YPR047W	YDL181W	YDL148C	YDR296W	YDR258C			YHR157W	YHR066W	YNR034W-A	YLR228C				YIL066C	YDR022C	YPR007C	YNR071C			YMR098C	YPL163C	YPL113C	YLR231C					YBR298C	YDL170W	YDL014W
	YJL045W	YDR044W	YBR022W	YBR241C	YGL232W	YDR282C			YGR156W	YFR026C	YIL102C-A	YKL021C				YMR090W	YHR089C	YDL124W	YML131W			YOR028C	YOL052C-A	YLR237W	YKL016C					YMR290C	YCL030C	YGR234W
	YGR121C	YOL128C	YML048W	YKL006W	YHR137W	YDR285W			YLR063W	YOL039W	YMR102C	YDL167C				YDR258C	YLR037C	YDR513W	YPL043W			YOR348C	YPL054W	YOR020C	YFR003C					YDR083W	YDR531W	YPR102C
	YJR112W	YPL215W	YBL064C	YPL156C	YBR187W	YDR317W			YDR032C	YHL011C	YMR023C	YLR388W				YMR136W	YKL051W	YBR107C	YBR154C			YOR228C	YHL042W	YPR083W	YIL033C					YKL183W	YCR087C-A	YPL086C
	YKL141W	YDL080C	YIL045W	YDR099W	YCR003W	YDR362C			YMR174C	YMR278W	YJR010W	YNL052W				YOR100C	YBL098W	YKL142W	YHR124W			YNL184C	YGR109C	YDR282C	YGR088W					YLR059C	YIL169C	YDL201W
	YCR101C	YDR541C	YKL221W	YKL133C	YGR294W	YDR371W			YIR038C	YDL014W	YDR093W	YGL188C				YPL095C	YFL059W	YPL036W	YHL015W			YER050C	YOR020W-A	YDR009W	YHR143W					YMR233W	YBL018C	YGR128C
	YLR438W	YPL090C	YGL126W	YKL188C	YGL167C	YDR374C			YBR033W	YEL068C	YDR344C	YGR121W-A				YDR018C	YPR138C	YHL024W	YIL087C			YIL125W	YER124C	YGL104C	YER065C					YNL080C	YOR369C	YLR441C
	YKR049C	YCR075C	YLR167W	YHR170W	YDL074C	YDR402C			YAL062W	YDR036C	YLR285W	YDL232W				YIL155C	YHR022C	YER142C	YMR229C			YKL148C	YPL256C	YNR056C	YLR077W					YPL266W	YGL256W	YBR191W-A
	YKL069W	YLR439W	YLR293C	YDR259C	YJL190C	YDR403W			YBR146W	YGR043C	YLR267W	YPL119C				YLR259C	YNL002C	YAL054C	YOR056C			YMR024W	YIL066C	YDL020C	YBR056W					YHR089C	YGL103W	YDR165W
	YDL241W	YCR020C	YJR053W	YKL068W	YNL265C	YDR446W			YJR100C	YPL223C	YEL059C-A	YJR148W				YLR053C	YNR044W	YPL136W	YLR329W			YGR165W	YLR121C	YER039C-A	YLL020C					YKL051W	YPL046C	YER130C
	YHR033W	YCR097W	YKL021C	YOR032C	YPR166C	YDR453C			YGR171C	YCL026C-B	YHL044W	YNL134C				YMR199W	YER106W	YBR169C	YKR076W			YPL186C	YER011W	YJL105W	YGR008C					YBL098W	YPL273W	YER165W
	YER070W	YGL194C-A	YDL167C	YKL093W	YJL042W	YDR461W			YBR120C	YPL111W	YJR150C	YAL037W				YJL045W	YLR432W	YPR193C	YPR062W			YNL289W	YMR090W	YGL032C	YGR248W					YHR022C	YDR037W	YCL059C
	YLR460C	YER038C	YLR388W	YER081W	YNL301C	YDR506C			YHR138C	YLR380W	YLR003C	YGL146C				YKL141W	YIR027C	YDR085C	YBR026C			YLR154W-C	YJL060W	YOR178C	YOR150W					YNL002C	YGL072C	YJR014W
	YBR056W-A	YNL159C	YIR034C	YFR011C	YDR333C	YEL020C			YIL099W	YDL201W	YLL041C	YCR051W				YKR049C	YJR073C	YDR070C	YOR289W			YLR395C	YOR100C	YKR011C	YDR055W					YDR437W	YGL258W	YJR041C
	YIL073C	YJL065C	YMR070W	YHL008C	YMR058W	YEL041W			YOR375C	YGR088W	YML042W	YBR262C				YKL069W	YMR041C	YLR346C	YPR157W			YBR117C	YBR184W	YJR156C	YLR142W					YLR432W	YER131W	YDL175C
	YLL060C	YKL066W	YNL025C	YOR343C	YML024W	YEL049W			YBL048W	YAL044C	YEL066W	YPL199C				YDL241W	YDR078C	YIR019C	YML022W			YPR094W	YHR014W	YFL053W	YGR102C					YJR073C	YOR315W	YFL026W
	YMR073C	YDR401W	YPL119C	YBR185C	YML093W	YEL057C			YAR068W	YPR081C	YDL130W-A	YML101C-A				YPL097W	YLR178C	YPR027C	YHR001W-A			YPL104W	YKL220C	YBR201C-A	YLR281C					YBL068W-A	YDL129W	YGL029W
	YNL024C	YCL035C	YMR195W	YOR010C	YHR197W	YEL063C			YGR244C	YHR143W	YBR093C	YIL051C				YJL066C	YIL166C	YDL024C	YJR119C			YGR084C	YMR271C	YJL158C	YGR215W					YLR409C	YGR214W	YOR001W
	YML027W	YIL023C	YAL037W	YBR150C	YLR200W	YEL068C			YEL070W	YBR191W-A	YNL092W	YDR365C				YHR033W	YOL154W	YER054C	YBR139W			YBL015W	YMR199W	YKL195W	YDL222C					YDR078C	YLR112W	YLR276C
	YML128C	YNR073C	YCR051W	YER119C	YMR321C	YEL069C			YDR461C-A	YDR165W	YLR299W	YNL169C				YJL213W	YLR255C	YKR015C	YDR361C			YNL237W	YOR003W	YNR002C	YAL005C					YPR144C	YKL009W	YHR064C
	YJL170C	YIL072W	YPL199C	YMR196W	YDL183C	YEL070W			YPL014W	YDR055W	YJL177W	YHR070W				YHR214W	YJR095W	YLR285C-A	YGL255W			YDL004W	YJL045W	YFR022W	YMR020W					YOL154W	YNR003C	YOL139C
	YEL011W	YLR327C	YPL057C	YJL133C-A	YPL278C	YER033C			YPR007C	YLR142W	YKL123W	YNL112W				YLR004C	YJL193W	YPR009W	YLR333C			YDR059C	YDR503C	YHR157W	YPL172C					YLR255C	YMR194C-A	YIL114C
	YHR048W	YMR194W	YDR365C	YJR123W	YMR118C	YER054C			YDL124W	YLL058W	YNL336W	YOR335C				YIL073C	YOL014W	YGR264C	YIL009C-A			YDR379C-A	YIR029W	YDR032C	YDR377W					YJL193W	YHR018C	YLR130C
	YNL018C	YER117W	YHR070W	YDR110W	YGR271C-A	YER060W-A			YDR513W	YCL059C	YKR052C	YGL251C				YNR072W	YDR020C	YKL086W	YOR091W			YPL248C	YKR049C	YGL184C	YIR007W					YOL014W	YNL141W	YMR205C
	YLR262C	YOR301W	YNL112W	YBL108C-A	YGR162W	YER066W			YFL051C	YJR014W	YIR032C	YER156C				YML027W	YOR072W-B	YJL072C	YAL040C			YDR022C	YBR240C	YMR174C	YJL089W					YDR020C	YDR399W	YOR309C
	YKL150W	YPL187W	YOR360C	YDR124W	YNL009W	YER084W			YBR107C	YKL037W	YGL015C	YOR095C				YML128C	YLR031W	YLR307W	YGL208W			YGL062W	YIL073C	YIR038C	YOR389W					YOR072W-B	YDL086C-A	YPL274W
	YOR173W	YKL218C	YGL251C	YHR032W-A	YKL164C	YER098W			YKL142W	YDL175C	YIL140W	YIL160C				YPR030W	YEL049W	YJR147W	YBR197C			YKR006C	YNR072W	YBR033W	YJL185C					YPR163C	YNL066W	YGL050W
	YGL205W	YLL063C	YER156C	YEL060C	YJR135C	YER103W			YHL024W	YFL026W	YLR197W	YHR094C				YKL026C	YJR079W	YHR128W	YOR107W			YPR138C	YLL060C	YAL062W	YGR236C					YDR465C	YMR243C	YDR354W
	YPL171C	YLL045C	YOR095C	YML026C	YLR291C	YER121W			YER142C	YGL029W	YBR213W	YHR209W				YPL118W	YOL082W	YBR250W	YOR393W			YOR367W	YML027W	YHR180W	YER179W					YLL052C	YMR116C	YIL133C
	YKL001C	YJL046W	YEL038W	YPR066W	YDR210W	YER124C			YGR036C	YDL222C	YDL238C	YOR255W				YMR101C	YFL014W	YKL071W	YPR043W			YNL274C	YJR149W	YIL037C	YPR151C					YLR123C	YNL302C	YJL200C
	YHR216W	YDR272W	YNL280C	YDR073W	YJR113C	YER144C			YAL054C	YMR020W	YHL036W	YOR063W				YCR021C	YGR256W	YPL134C	YDR382W			YNR044W	YNL196C	YHR138C	YNL332W					YER126C	YLL018C-A	YKL014C
	YER060W-A	YLR038C	YIL160C	YDL181W	YIR026C	YER179W			YDR224C	YIR007W	YHR141C	YGR251W				YER084W	YLR123C	YPR191W	YLR073C			YBR039W	YMR101C	YIL099W	YML028W					YHR148W	YOR004W	YDR249C
	YLR006C	YDL187C	YDL086W	YBR022W	YIL156W-B	YER184C			YPR193C	YOR389W	YBR191W	YPR047W				YOR173W	YBR040W	YOR338W	YOR176W			YML129C	YLR070C	YBL048W	YLL001W					YMR069W	YPL079W	YER091C
	YKR077W	YBR024W	YNL211C	YER177W	YGR097W	YFL003C			YDR085C	YLR130C	YDR380W	YDR246W-A				YPL171C	YCR045C	YBL059C-A	YNR034W-A			YDR178W	YNL018C	YML118W	YDR223W					YDL136W	YCR031C	YML082W
	YNL117W	YDL160C-A	YML058W-A	YBL064C	YCL025C	YFL020C			YDR070C	YKR070W	YBL042C	YPR143W				YIL024C	YHR148W	YKL216W	YKL062W			YLR178C	YKL067W	YNR058W	YAL060W					YBL086C	YBL072C	YFR001W
	YJL172W	YKL027W	YHR094C	YIL045W	YNL282W	YFL021C-A			YLR346C	YKR091W	YLR075W	YPL090C				YNR070W	YMR069W	YKR097W	YJL218W			YJR095W	YDL243C	YPL240C	YLR193C					YLR363W-A	YPL076W	YHL019W-A
	YDR343C	YKL127W	YMR095C	YKL221W	YBR286W	YFL021W			YGR177C	YOR309C	YBR054W	YFL062W				YKR102W	YDL210W	YCR018C	YLR222C			YGR053C	YOR173W	YGR244C	YBR148W					YOR341W	YIL018W	YGL088W
	YBR194W	YDR309C	YHR209W	YGL126W	YDR190C	YFL030W			YIR019C	YGR014W	YER067W	YCR097W				YLR456W	YDR446W	YBL075C	YGR211W			YBR018C	YPL171C	YEL070W	YPL113C					YBL026W	YLR029C	YPR187W
	YMR316W	YDL169C	YOR255W	YLR167W	YBL006C	YFL040W			YOR319W	YER179W	YIL013C	YHR049W				YNL117W	YLR363W-A	YMR170C	YJL069C			YDR115W	YBR108W	YDR461C-A	YJR008W					YPL211W	YBR085W	YDR132C
	YGL081W	YLR092W	YOR063W	YMR270C	YGR108W	YFL050C			YOR187W	YNL332W	YPL206C	YNL075W				YDR343C	YPL211W	YMR122W-A	YDR344C			YLR031W	YIL024C	YKR013W	YLR203C					YLR008C	YHR047C	YML116W
	YDL067C	YMR123W	YGR251W	YLR228C	YBR231C	YFL053W			YMR217W	YDR223W	YER185W	YMR053C				YMR316W	YJL191W	YMR173W-A	YER087W			YEL049W	YER060W-A	YPR007C	YOR020C					YJL191W	YIL064W	YDR185C
	YMR256C	YGR209C	YDR044W	YJR053W	YDR462W	YFL054C			YDR494W	YIL133C	YBL052C	YKL066W				YBR294W	YJR061W	YOR040W	YLR285W			YIL121W	YNR070W	YDL124W	YBR268W					YPL149W	YKR094C	YBR084C-A
	YBR037C	YMR304C-A	YDL080C	YKL021C	YJL148W	YFL058W			YEL076C	YPL113C	YBR076W	YOL040C				YBR037C	YCL048W	YML123C	YEL059C-A			YLR356W	YDR039C	YDR513W	YER084W-A					YML108W	YGR035C	YGL031C
	YMR103C	YJR080C	YOR105W	YDL167C	YIL057C	YFL059W			YDL024C	YKL014C	YDR119W-A	YCL035C				YPL250C	YGL121C	YIR017C	YHL044W			YOL082W	YHR056W-A	YKL142W	YDR282C					YMR310C	YEL054C	YGR124W
	YNL194C	YPL059W	YPR143W	YLR388W	YIL148W	YFR008W			YER054C	YIR024C	YMR280C	YNR073C				YLR264W	YFL021C-A	YKL187C	YKL193C			YFL014W	YML047C	YPL036W	YDR009W					YEL040W	YBR145W	YLR111W
	YBR004C	YGL253W	YPL090C	YMR070W	YFR036W	YFR012W			YML030W	YFR001W	YFL020C	YIL072W				YLR286C	YPL163C	YOL152W	YJR150C			YDR041W	YKR102W	YHL024W	YBR126C					YPL230W	YBR218C	YPL126W
	YPR120C	YGR024C	YNL197C	YNL052W	YER150W	YFR020W			YER001W	YOR020C	YNL015W	YLR327C				YGL199C	YOL052C-A	YOL125W	YLR003C			YGR256W	YIR031C	YER142C	YGL104C					YKL109W	YPL263C	YDL191W
	YKL107W	YOL023W	YCR020C	YGL188C	YNL279W	YFR026C			YLR285C-A	YHL019W-A	YPR001W	YNL247W				YKL107W	YPL054W	YBR299W	YLR325C			YIL014C-A	YKR077W	YAL054C	YIL017C					YDL083C	YGR247W	YMR242C
	YDL085W	YNL286W	YCR097W	YDL232W	YOL145C	YGL028C			YLR270W	YGL088W	YDR204W	YOR072W				YDL085W	YHL042W	YOR185C	YOR272W			YGR225W	YNL117W	YPL136W	YDL020C					YOR340C	YCR057C	YPL183C
	YPR098C	YDR001C	YGL194C-A	YPL119C	YDR034W-B	YGL032C			YPL034W	YDR282C	YJR152W	YMR194W				YPR098C	YGR109C	YGR066C	YOR358W			YKL053C-A	YJL172W	YBR169C	YER039C-A					YLR186W	YML101C	YPR118W
	YDR451C	YIL162W	YBR007C	YJR148W	YOL110W	YGL039W			YLR307W	YDR432W	YOL097C	YER117W				YJL157C	YEL040W	YPL262W	YJL198W			YDR316W	YIL165C	YPR193C	YJL105W					YJL109C	YMR259C	YJR016C
	YOR273C	YOL077W-A	YPR178W	YMR195W	YMR311C	YGL045W			YJR147W	YDR185C	YFR026C	YOR301W				YOR273C	YER124C	YHR085W	YLL041C			YDL210W	YGL081W	YDR085C	YMR284W					YPL004C	YKR057W	YBR031W
	YDR529C	YMR315W	YNL075W	YNL134C	YBL039C	YGL081W			YHR128W	YPL126W	YLR312C	YPL187W				YDR402C	YPL256C	YER052C	YLR069C			YGL191W	YBR294W	YDR070C	YOR178C					YDR111C	YOR284W	YNL044W
	YCR098C	YDR384C	YJL065C	YAL037W	YGR188C	YGL156W			YKL071W	YEL072W	YAR050W	YOR276W				YEL041W	YIL066C	YLR080W	YML042W			YDR446W	YDL218W	YLR346C	YKR011C					YPR036W-A	YBL076C	YGR260W
	YHL016C	YER014W	YMR053C	YGL146C	YML074C	YGL192W			YPL134C	YMR242C	YOL039W	YNL146C-A				YDR529C	YKL109W	YLR413W	YDR542W			YCL048W	YLR286C	YIR019C	YJR156C					YDR277C	YPL222C-A	YHR019C
	YKR075C	YKL006C-A	YKL066W	YCR051W	YER010C	YGL196W			YGR183C	YJL105W	YOR321W	YLL045C				YHL016C	YLR121C	YIL172C	YDL130W-A			YGL121C	YKL107W	YKL185W	YFL053W					YGR096W	YDR025W	YAL003W
	YDR342C	YLR024C	YOL040C	YBR262C	YHR096C	YGL249W			YPR191W	YKR011C	YMR278W	YDR272W				YLL039C	YER011W	YFL055W	YDL012C			YFL021C-A	YDL085W	YPR027C	YBR201C-A					YIL069C	YDL121C	YGR138C
	YJL108C	YHR092C	YGL045W	YPL199C	YCR102C	YGL251C			YOR338W	YBR031W	YLR136C	YOR294W				YEL065W	YMR090W	YKL162C	YLR299W			YBR230C	YDR451C	YDL024C	YJL158C					YGL147C	YIL079C	YIL078W
	YOR120W	YBR297W	YCL035C	YJR133W	YJL127C-B	YGR043C			YBL059C-A	YGR260W	YDL014W	YLR038C				YCR045W-A	YBR184W	YGR032W	YJL177W			YFR052C-A	YLL042C	YDL079C	YKL195W					YEL017W	YKL081W	YBL092W
	YIR028W	YOR202W	YIL023C	YDR365C	YMR166C	YGR059W			YKL216W	YJR156C	YGR234W	YNL096C				YHR140W	YHR014W	YMR318C	YKL123W			YOL052C-A	YDR402C	YER054C	YNR002C					YPR011C	YDL229W	YNL179C
	YJL219W	YGR006W	YNR073C	YHR070W	YPR010C	YGR066C			YKL023C-A	YNL142W	YEL068C	YDL187C				YDR342C	YKL220C	YBR046C	YKL172W			YLR201C	YGL055W	YKR015C	YHR157W					YOR361C	YER055C	YLR316C
	YDR406W	YGR079W	YIL072W	YOR335C	YPL231W	YGR067C			YKR097W	YAL003W	YDR036C	YBR024W				YER182W	YMR271C	YKR034W	YNL336W			YPL054W	YGR044C	YML030W	YDR032C					YGL078C	YJL136C	YNL124W
	YOR306C	YKL151C	YLR327C	YGL251C	YMR137C	YGR070W			YCR018C	YFL053W	YGR043C	YEL059W				YCR025C	YMR199W	YOR285W	YIR032C			YGR076C	YCR098C	YLR285C-A	YMR174C					YKL069W	YAL025C	YCR018C-A
	YOL136C	YBL091C-A	YNL247W	YER156C	YDL082W	YGR087C			YBL075C	YBR201C-A	YPL223C	YDL160C-A				YDR345C	YDR111C	YLR174W	YGL015C			YBL038W	YHL016C	YLR270W	YIR038C					YDL241W	YBR249C	YBR104W
	YLR108C	YHR038W	YOR054C	YOR095C	YKL155C	YGR088W			YNL034W	YFR022W	YPL272C	YKL027W				YNL014W	YOR003W	YBR115C	YIL140W			YHL042W	YKR053C	YKL086W	YBR033W					YLR406C	YBR084W	YGR156W
	YNL160W	YGR279C	YOR072W	YEL038W	YFL042C	YGR110W			YGL068W	YNL124W	YCL026C-B	YDR152W				YOR120W	YDR277C	YLR251W	YLR197W			YGR109C	YBR138C	YLR307W	YAL062W					YHR214W	YLR036C	YGL169W
	YNL055C	YCR073C	YMR194W	YIL160C	YDR148C	YGR131W			YMR173W-A	YHR157W	YKR009C	YKL127W				YJR155W	YGR096W	YOR348C	YBR213W			YOL084W	YJR085C	YBR250W	YBR146W					YNL248C		YDR398W
	YOR134W	YNL195C	YEL063C	YLL028W	YPL096W	YGR161C			YBR219C	YPL130W	YLR041W	YDL169C				YOR177C	YGL147C	YER066W	YGR126W			YNL252C	YHR179W	YKL071W	YAL044W-A					YNL024C		YLR063W
	YML081C-A	YFL060C	YER117W	YER016W	YPL078C	YGR201C			YJL160C	YGR156W	YIL146C	YLR092W				YMR009W	YEL017W	YOR228C	YAL046C			YOR020W-A	YJL108C	YPL134C	YHR180W					YDL208W		YOR234C
	YBL018C	YBR208C	YPL187W	YML058W-A	YLL011W	YGR213C			YIR017C	YDR398W	YLR231C	YKR056W				YFL021W	YPR011C	YFL003C	YER060W			YDR511W	YOR120W	YGR183C	YIL037C					YLR372W		YDR158W
	YOL071W	YCL057W	YKL218C	YHR094C	YNL191W	YGR224W			YOL152W	YLR063W	YKL016C	YIR036C				YJL219W	YGL078C	YIL125W	YHR141C			YMR250W	YIR028W	YPR191W	YJR100C					YGR123C		YHR065C
	YBL045C	YBR072W	YLL063C	YHR209W	YDR237W	YGR259C			YDR544C	YGL184C	YIL033C	YMR123W				YER145C	YIR029W	YKL148C	YBR191W			YER124C	YJR155W	YOR338W	YBR120C					YCR021C		YPL082C
	YPR184W	YBR005W	YMR309C	YCR100C	YDR540C	YGR287C			YBR299W	YHR065C	YGR088W	YGR209C				YMR206W	YKL069W	YPL165C	YDR380W			YPL256C	YOR177C	YBL059C-A	YHR138C					YLR401C		YGR283C
	YBR088C	YKL145W-A	YNL146C-A	YOR255W	YBR001C	YGR294W			YOR185C	YPL082C	YPR081C	YJR080C				YNL160W	YDL241W	YPL186C	YPL239W			YIL066C	YJR153W	YIL065C	YIL099W					YFR031C-A		YMR016C
	YNL012W	YNL077W	YLL045C	YOR063W	YPL003W	YHL008C			YPL262W	YOL085W-A	YHR143W	YNR012W				YJL096W	YLR406C	YDR508C	YOR206W			YJR077C	YFL021W	YKR097W	YBL048W					YGL162W		YOL052C
	YKL103C	YPL092W	YDR065W	YGR251W	YJR094C	YHL016C			YJL103C	YMR174C	YBR191W-A	YNL110C				YML081C-A	YHR214W	YHL048W	YBL042C			YMR090W	YJL219W	YBL075C	YAR068W					YHR216W		YLR340W
	YDL223C	YPL029W	YDR272W	YPR047W	YPR127W	YHL021C			YNL042W	YIR038C	YBR056W	YIL053W				YOL071W	YIL073C	YNL254C	YLR075W			YDR258C	YMR279C	YMR170C	YGR244C					YFL034C-A		YDR280W
	YPL222W	YNL019C	YOR294W	YNL322C	YDL148C	YHL028W			YLR080W	YAL062W	YLL020C	YGL253W				YNR068C	YNR072W	YNL289W	YBR054W			YJL060W	YDR285W	YGR161W-C	YEL070W					YLR456W		YLL024C
	YDR533C	YKL064W	YNL096C	YPL090C	YAL012W	YHL032C			YMR084W	YNL065W	YGR008C	YHL032C				YGL256W	YNL248C	YLR154W-C	YPL206C			YOR100C	YOL119C	YMR122W-A	YGR059W					YIL052C		YIL019W
	YJL052W	YDR403W	YDR038C	YFL062W	YBR241C	YHL042W			YIL172C	YHR180W	YDR165W	YOR337W				YMR107W	YNL024C	YOR011W	YDL060W			YPR140W	YDL239C	YLR213C	YDR461C-A					YMR316W		YOL121C
	YNL333W	YOL093W	YDL187C	YNL197C	YKL006W	YHL043W			YGL096W	YIL037C	YGR248W	YOL023W				YHR015W	YML027W	YLR395C	YHR203C			YDR018C	YIL012W	YMR173W-A	YCR079W					YGR103W		YMR215W
	YFR053C	YIL070C	YGL124C	YCR097W	YPL156C	YHR015W			YHR198C	YOR387C	YDR055W	YDR001C				YPR184W	YJR149W	YBR248C	YHR052W			YIL155C	YOL071W	YOR040W	YKR013W					YEL035C		YDR496C
	YDL129W	YCL037C	YDL160C-A	YGL194C-A	YOR153W	YHR096C			YNL177C	YHR138C	YLR142W	YIL162W				YGL028C	YNL196C	YBR117C	YDR119W-A			YLR259C	YNR068C	YML123C	YPR007C					YCR072C		YHR081W
	YDL021W	YNR071C	YLR165C	YHR049W	YDR099W	YHR104W			YOR354C	YIL099W	YLL058W	YOL077W-A				YNL012W	YMR101C	YPL024W	YMR280C			YLR053C	YMR107W	YJL160C	YDL124W					YOR203W		YER056C
	YLR112W	YML131W	YKL027W	YNL075W	YKL133C	YHR124W			YBL030C	YOR375C	YJR014W	YDR384C				YJL037W	YCR021C	YOL156W	YFL020C			YKL220C	YGL028C	YIR017C	YDR513W					YPL093W		YML063W
	YHR051W	YNL245C	YKL127W	YMR053C	YKL188C	YHR138C			YNL270C	YBL048W	YLR281C	YPR041W				YKL103C	YLR070C	YBL015W	YNL015W			YMR199W	YNL012W	YKL187C	YGR070W					YLR264W		YLR417W
	YPR010C-A	YER115C	YDR309C	YKL066W	YHR170W	YHR143W			YBR046C	YIL019W	YDL248W	YHR092C				YBR230W-A	YNL018C	YPR145C-A	YPL170W			YJR034W	YJL037W	YOL152W	YKL142W					YPL226W		YBL054W
	YCL064C	YHL015W	YDL169C	YHR172W	YKL068W	YHR152W			YOL033W	YAR068W	YDR253C	YDL199C				YDL223C	YDL243C	YGR146C	YPR001W			YOR003W	YKL103C	YBR299W	YPL036W					YOR376W-A		YDR257C
	YDR222W	YIL087C	YLR092W	YDL240W	YOR032C	YHR157W			YKL162C-A	YML118W	YDL222C	YDL031W				YEL069C	YFR031C-A	YNL237W	YDR204W			YJL045W	YDL223C	YOR185C	YHL024W					YLR091W		YIL176C
	YLR042C	YLL038C	YKR056W	YHR013C	YKL093W	YHR160C			YMR158W	YMR215W	YAL005C	YOR202W				YJL052W	YPL171C	YMR251W	YJR152W			YNL306W	YLR040C	YGR066C	YER142C					YMR120C		YKL084W
	YNL202W	YMR182C	YMR123W	YOL040C	YMR002W	YHR171W			YLL009C	YDR496C	YMR020W	YDL119C				YER038W-A	YHR216W	YDR059C	YOL097C			YLR312W-A	YEL069C	YPL262W	YAL054C					YKR075C		YFL051C
	YGL009C	YER028C	YGR209C	YGL045W	YER081W	YHR177W			YJL119C	YEL070W	YIR007W	YKL151C				YOR049C	YIL024C	YDR379C-A	YDR091C			YKL141W	YJL052W	YCL040W	YPL136W					YLR385C		YJL125C
	YBR149W	YKR076W	YMR304C-A	YCL035C	YIL096C	YHR184W			YKR034W	YDR461C-A	YBR207W	YBL091C-A				YDR133C	YER060W-A	YNL080C	YHR066W			YEL039C	YNL333W	YLR080W	YBR169C					YCR045W-A		YBR107C
	YCR020C-A	YDR225W	YNR012W	YIL023C	YFR011C	YHR209W			YHR044C	YJL107C	YOR389W	YHR038W				YOL055C	YNR070W	YDR022C	YLR312C			YKR049C	YLR194C	YIL172C	YPR193C					YDR157W		YDR450W
	YOR374W	YPR062W	YNL110C	YNR073C	YHL008C	YIL011W			YMR098C	YLR417W	YKR070W	YKR047W				YFR053C	YHR056W-A	YHR089C	YOL039W			YDR322C-A	YOL055C	YFL055W	YJL181W					YGL209W		YIL110W
	YBL049W	YBR026C	YDR367W	YIL072W	YNL249C	YIL012W			YIL028W	YBL054W	YJL185C	YCR073C				YGL072C	YML047C	YLR037C	YHL011C			YLR149C	YDR056C	YHR198C	YEL020C					YHR140W		YEL055C
	YDR453C	YOR289W	YGL253W	YLR327C	YGR116W	YIL013C			YOR028C	YKR013W	YGR236C	YNL195C				YGL258W	YKR102W	YJL078C	YMR278W			YFL018C	YDL021W	YKL162C	YML079W					YDR342C		YNL207W
	YJL106W	YDL045C	YGR024C	YNL247W	YOR343C	YIL024C			YOR348C	YPR007C	YKR091W	YBR072W				YCL058C	YIR031C	YKL051W	YDL014W			YPL097W	YFR049W	YOR066W	YFL016C					YOL077C		YMR209C
	YIL117C	YLR163C	YPL124W	YOR054C	YBR185C	YIL037C			YDR024W	YDL124W	YOR309C	YBR005W				YGR194C	YLR456W	YFL059W	YGR234W			YJL066C	YHR018C	YOR036W	YDR085C					YER036C		YLR061W
	YDL227C	YKL170W	YNL286W	YOR072W	YOR010C	YIL045W			YOR228C	YFL051C	YPL274W	YPL092W				YGR249W	YNL117W	YNL274C	YDR036C			YHR033W	YGL224C	YGR032W	YDR070C					YCR025C		YPR048W
	YMR175W	YML022W	YIL162W	YMR194W	YDR019C	YIL055C			YNL184C	YPL036W	YER179W	YBR189W				YDL021W	YGR103W	YNR044W	YGR043C			YGL129C	YLR042C	YMR318C	YER095W					YDR060W		YCR016W
	YOL007C	YER046W	YGR122W	YER117W	YBR150C	YIL057C			YER050C	YHL024W	YPR151C	YER085C				YLR112W	YBR294W	YLR432W	YPL223C			YIL073C	YNL202W	YBL030C	YBR122C					YGL101W		YMR049C
	YNL200C	YNL038W	YOL077W-A	YPL187W	YER119C	YIL066C			YIL125W	YAL054C	YNL332W	YLR287C				YHR051W	YEL035C	YIR027C	YMR152W			YNR072W	YOR388C	YBR046C	YIL042C					YLR074C		YGR285C
	YOR027W	YHR001W-A	YDR481C	YKL218C	YMR196W	YIL072W			YNL097C-B	YPL136W	YML028W	YDR403W				YPR010C-A	YOR203W	YMR041C	YPR102C			YIR037W	YML083C	YMR158W	YLR346C					YLR405W		YMR014W
	YHL028W	YLR199C	YER014W	YLL063C	YKL068W-A	YIL073C			YKL148C	YBR169C	YDR223W	YOL093W				YFR049W	YDL218W	YLR178C	YKR009C			YML027W	YLR216C	YLL009C	YKL185W					YDR345C		YGR177C
	YDL045W-A	YBR139W	YPR041W	YOR276W	YJL133C-A	YIL097W			YPL165C	YDR224C	YIL133C	YIL070C				YDR031W	YKL107W	YKL136W	YLR041W			YML128C	YMR017W	YKR034W	YDR436W					YGR210C		YOR319W
	YDL204W	YNL116W	YLR024C	YMR309C	YJR123W	YIL099W			YMR024W	YPR193C	YBR148W	YCL037C				YIR039C	YDL085W	YIL166C	YIL146C			YPR030W	YNL331C	YOR285W	YOR187W					YCR087W		YOL127W
	YGL187C	YDR361C	YHR092C	YMR180C	YDR110W	YIL101C			YGL123C-A	YDR428C	YPL113C	YIL025C				YNL202W	YDR451C	YOL154W	YKL016C			YKL026C	YDR357C	YLR174W	YDR501W					YBR177C		YMR217W
	YDL146W	YGL255W	YBR297W	YLL045C	YBL108C-A	YIL120W			YGR165W	YLR061W	YKL014C	YNR071C				YOR388C	YLL042C	YGR144W	YDL201W			YPL118W	YGL089C	YLR251W	YDR494W					YHR067W		YMR239C
	YMR015C	YLR333C	YOR202W	YDR272W	YOR274W	YIL136W			YPL186C	YOL088C	YLR237W	YML131W				YDL086C-A	YDR402C	YJR095W	YIL033C			YJR149W	YLL025W	YOR348C	YPR027C					YJL122W		YHR035W
	YIL136W	YIL009C-A	YGR006W	YOR294W	YDR124W	YIL146C			YNL276C	YEL020C	YFR001W	YOL140W				YPR150W	YOR376W-A	YOL014W	YGR128C			YMR101C	YBL049W	YER066W	YDL024C					YMR009W		YBL069W
	YHR104W	YGL208W	YDL119C	YLR038C	YOR124C	YIL154C			YNL254C	YMR049C	YOR020C	YPL043W				YGL089C	YCR098C	YDR020C	YLR441C			YNL018C	YDR374C	YOR228C	YLR028C					YEL017C-A		YGR264C
	YDL003W	YNL284C	YKL151C	YNL096C	YHR032W-A	YIL160C			YNL289W	YDR263C	YPR083W	YBR154C				YDR281C	YHL016C	YGR053C	YGR088W			YKL067W	YDR453C	YHR087W	YER054C					YML043C		YDR324C
	YAR007C	YBR197C	YGR279C	YDL187C	YEL060C	YIL166C			YLR154W-C	YDR085C	YHL019W-A	YHR124W				YOR374W	YKR053C	YOR242C	YHR143W			YDL243C	YJL106W	YFL003C	YKR015C					YCR087C-A		YPR132W
	YBR085W	YHR147C	YBR208C	YBR024W	YML026C	YIL172C			YDR076W	YDR070C	YDR282C	YER148W				YBL049W	YMR120C	YPR054W	YBR191W-A			YER084W	YIL117C	YER050C	YML030W					YIL169C		YKL144C
	YMR081C	YMR317W	YBR072W	YGL124C	YPR066W	YIR007W			YLR395C	YLR211C	YDR009W	YHL015W				YDR453C	YKR075C	YLR031W	YER065C			YKL150W	YMR306W	YIL125W	YER001W					YLR196W		YNL175C
	YJL153C	YOR107W	YBR005W	YEL059W	YDR073W	YIR019C			YBR117C	YLR346C	YGL104C	YOR303W				YLL018C-A	YLR385C	YEL049W	YBR056W			YOR173W	YPL277C	YKL148C	YLR285C-A					YPL201C		YGR034W
	YEL034C-A	YOR393W	YPR123C	YDL160C-A	YDL181W	YIR027C			YKL183W	YGR177C	YNR056C	YIL087C				YIL117C	YGL209W	YIL121W	YGR008C			YGL205W	YAR020C	YJL057C	YLR270W					YNR053C		YJR147W
	YKL163W	YDR382W	YJR047C	YLR165C	YBR022W	YIR028W			YPR094W	YIR019C	YGL031C	YMR229C				YDL227C	YHR140W	YLR356W	YDR165W			YPL171C	YOR237W	YPL186C	YKL086W					YDL063C		YHR128W
	YIL064W	YHR030C	YMR006C	YKL027W	YER177W	YIR029W			YPL104W	YKL185W	YDL020C	YOR056C				YMR175W	YOL077C	YPL192C	YGR248W			YIL024C	YMR175W	YLL056C	YLR307W					YOR369C		YPL143W
	YKL217W	YIL011W	YKL145W-A	YDR152W	YBL064C	YIR031C			YGR084C	YPL189W	YER039C-A	YLR329W				YJL180C	YGL101W	YJR079W	YOR150W			YNR070W	YNL200C	YHL048W	YOR356W					YDR381W		YBR048W
	YGR035C	YML110C	YDR171W	YKL127W	YIL045W	YIR032C			YBL015W	YOR319W	YMR242C	YKR076W				YNL200C	YLR074C	YOL082W	YDR055W			YKR102W	YHL028W	YNL289W	YKL071W					YGL103W		YKR081C
	YCL048W-A	YKL106W	YNL077W	YDR309C	YKL221W	YJL034W			YNL237W	YBL013W	YPR118W	YPR062W				YDL045W-A	YDR345C	YBR285W	YLR142W			YHL014C	YDL204W	YOR142W	YPL134C					YER064C		YJR094W-A
	YPR192W	YCL055W	YPL092W	YDL169C	YGL126W	YJL037W			YDL004W	YGR064W	YJL105W	YBR026C				YDL204W	YGR210C	YFL014W	YCL059C			YNL117W	YMR062C	YLR154W-C	YEL057C					YDR252W		YKL216W
	YJR078W	YNR034W-A	YNL019C	YLR092W	YLR167W	YJL051W			YLR059C	YMR217W	YGL032C	YOR289W				YAL063C	YCR087W	YGR256W	YJR014W			YDR343C	YMR015C	YOR011W	YGR183C					YOR008W-B		YKL023C-A
	YML120C	YIL102C-A	YGL193C	YIR036C	YLR293C	YJL057C			YDR059C	YPR027C	YOR178C	YPR157W				YBR147W	YJL108C	YBR040W	YLR281C			YGL081W	YBR147W	YLR395C	YPR191W					YDR037W		YCR018C
	YHR106W	YMR102C	YBR189W	YMR123W	YLR228C	YJL079C			YDR379C-A	YDL024C	YKR011C	YML022W				YIL136W	YOR120W	YPL258C	YFL026W			YBR294W	YIL136W	YBR117C	YBL059C-A					YDR183C-A		YDR101C
	YBR071W	YCR071C	YLR265C	YGR209C	YJL171C	YJL105W			YPL248C	YHR035W	YBR031W	YMR121C				YBR053C	YIR028W	YIL014C-A	YGL029W			YDL067C	YLR190W	YLR362W	YIL065C					YBR034C		YBR066C
	YDL127W	YDR175C	YLR287C	YNL050C	YKL021C	YJL106W			YMR233W	YDL079C	YJR156C	YDL150W				YHR104W	YJR155W	YDL110C	YGR215W			YBR037C	YBR053C	YPL024W	YKR097W					YGR280C		YJR002W
	YPR026W	YNL315C	YPL174C	YMR304C-A	YDL167C	YJL107C			YDR022C	YKR015C	YFL053W	YNL038W				YMR081C	YOR177C	YGR225W	YDL222C			YNL194C	YHR104W	YOR313C	YBL075C					YOR049C		YNL061W
	YJL102W	YPR174C	YDR403W	YDL234C	YLR388W	YJL108C			YGL062W	YGR264C	YBR201C-A	YHR001W-A				YPR006C	YJR153W	YDL210W	YPL172C			YKL138C	YPR006C	YPR094W	YMR170C					YLR249W		YNL034W
	YKL161C	YJR045C	YOL093W	YJR080C	YIR034C	YJL144W			YHR089C	YGR169C	YJL158C	YJR119C				YKL163W	YMR009W	YGL191W	YDR377W			YLR286C	YKL163W	YAR035W	YGR161W-C					YDR184C		YDR087C
	YHL021C	YMR023C	YOL042W	YNL110C	YMR070W	YJL152W			YJL078C	YKL086W	YKL195W	YBR139W				YHR160C	YFL021W	YDR446W	YIR007W			YKL107W	YHR160C	YOL156W	YDL237W					YGR023W		YER056C-A
	YPL271W	YJR010W	YIL070C	YGL253W	YGR207C	YJL219W			YKL051W	YNL144C	YNR002C	YJR087W				YKL217W	YJL219W	YJR159W	YIL114C			YDL085W	YLR273C	YBL015W	YMR122W-A					YGL072C		YDR352W
	YGR182C	YJL218W	YCL037C	YHL032C	YNL052W	YJR005C-A			YBL098W	YPL034W	YFR022W	YDR361C				YGR035C	YMR279C	YBR244W	YJL089W			YKL003C	YCL038C	YPR145C-A	YLR213C					YGL258W		YLR172C
	YJL003W	YMR282C	YIL025C	YGR024C	YGL188C	YJR036C			YKR006C	YDR324C	YBR104W	YGL255W				YCL048W-A	YCR087C-A	YJR061W	YLR130C			YKL192C	YKL217W	YGR146C	YMR173W-A					YER186C		YDR471W
	YOR284W	YNL071W	YNR071C	YOL023W	YGR121W-A	YJR079W			YPR138C	YNL175C	YHR157W	YLR333C				YBR067C	YIL012W	YCL048W	YJL185C			YPR098C	YMR177W	YNL237W	YOR040W					YER131W		YLR344W
	YER103W	YGR211W	YML131W	YDR001C	YDL232W	YJR095W			YNR019W	YLR307W	YLR063W	YGL077C				YPR192W	YDL063C	YGL121C	YGR236C			YJL157C	YCL048W-A	YMR251W	YML123C					YDL129W		YLR449W
	YMR297W	YDR344C	YPL043W	YIL162W	YPL119C	YJR096W			YOR367W	YHL026C	YDR032C	YIL009C-A				YGR224W	YNR068C	YGR295C	YOR309C			YDR402C	YBR067C	YDL004W	YJL160C					YDR254W		YBR142W
	YCL057C-A	YER087W	YBR154C	YBR195C	YJR148W	YJR149W			YNL274C	YJR147W	YGL184C	YBR302C				YML087C	YMR107W	YFL021C-A	YPL274W			YEL041W	YGR224W	YDR059C	YIR017C					YGR249W		YDR012W
	YNR062C	YLR285W	YLR001C	YOL077W-A	YNL134C	YJR151C			YNR044W	YHR128W	YDR158W	YOR091W				YGR174C	YDR381W	YBR230C	YER179W			YDR529C	YML087C	YDR379C-A	YKL187C					YLR112W		YOL125W
	YNL309W	YLR267W	YKR101W	YDR384C	YAL037W	YJR152W			YBR039W	YKL071W	YPL082C	YGR026W				YDR014W-A	YGL028C	YFR052C-A	YPR151C			YGR044C	YDR014W-A	YPL248C	YOL152W					YKL009W		YMR211W
	YER158C	YEL059C-A	YER115C	YDR481C	YGL146C	YJR153W			YML129C	YPL143W	YMR174C	YAL040C				YNR060W	YNL012W	YPL163C	YNL332W			YCR098C	YLR338W	YDR320C-A	YJR104C					YFL052W		YPL244C
	YDR058C	YDR405W	YHR124W	YER014W	YCR051W	YJR155W			YDR178W	YEL057C	YIR038C	YGL208W				YJL102W	YDR252W	YOL052C-A	YML028W			YER058W	YHR106W	YDR022C	YBR299W					YNR003C		YGR240C
	YMR319C	YGR149W	YER148W	YPR041W	YBR262C	YJR156C			YLR432W	YBR048W	YBR033W	YBR197C				YKL070W	YJL037W	YJL043W	YDR223W			YHL016C	YBR071W	YOR226C	YOR185C					YMR194C-B		YNL182C
	YML052W	YPL041C	YHL015W	YLR024C	YPL199C	YJR159W			YLR178C	YNL205C	YAL062W	YHR147C				YPL271W	YOR008W-B	YPL054W	YAL060W			YMR193W	YLR081W	YLR037C	YGR066C					YMR194C-A		YNL042W
	YLR151C	YKL193C	YIL087C	YBR297W	YML101C-A	YJR161C			YOL154W	YKR081C	YNL065W	YOR107W				YGR182C	YDL223C	YHR075C	YIL133C			YLL039C	YML066C	YFL059W	YPL262W					YPL131W		YPR112C
	YGR087C	YLR003C	YMR229C	YDR514C	YIL051C	YKL062W			YJL215C	YJR094W-A	YHR180W	YOR393W				YOR284W	YDR183C-A	YHL042W	YPL113C			YEL065W	YPR026W	YNL274C	YLR289W					YBL028C		YPR169W
	YGL156W	YOR305W	YLL038C	YOR202W	YDR365C	YKL070W			YJR095W	YKL216W	YMR016C	YCR075W-A				YML050W	YLR040C	YOL084W	YKL014C			YLR218C	YFL054C	YNR044W	YCL040W					YDR408C		YHR085W
	YMR320W	YOR058C	YOR056C	YGR006W	YNL169C	YKL071W			YOL014W	YKR097W	YIL037C	YPR043W				YER103W	YGR280C	YOR020W-A	YDR249C			YDR342C	YJL102W	YBR039W	YJL103C					YNL141W		YER052C
	YJR121W	YAL064W-B	YOR270C	YGR079W	YHR070W	YKL107W			YDR020C	YCR018C	YOL052C	YDR382W				YJL062W-A	YJL052W	YMR250W	YJR008W			YJR085C	YFR008W	YML129C	YBR012C					YKR059W		YLR413W
	YPL267W	YOR358W	YPR069C	YDL119C	YNL112W	YKL123W			YGR053C	YBL075C	YOR387C	YLR022C				YJL161W	YNL333W	YEL040W	YFR001W			YER182W	YKL070W	YDR178W	YLR080W					YBR032W		YMR084W
	YEL024W	YLL041C	YMR182C	YKL151C	YOR335C	YKL132C			YOR072W-B	YMR170C	YDR280W	YLR073C				YMR297W	YOR049C	YPR013C	YLR203C			YMR089C	YHR152W	YIR027C	YDL091C					YDR399W		YPL162C
	YDR298C	YER026C	YLR329W	YKL104C	YGL251C	YKL133C			YBR018C	YDR101C	YHR138C	YIL011W				YNR062C	YLR194C	YPL230W	YOR020C			YNL014W	YGR153W	YPL088W	YHR198C					YOR060C		YHR072W-A
	YMR169C	YLR069C	YDR415C	YBL091C-A	YER156C	YKL163W			YDR115W	YNL061W	YIL099W	YML110C				YKR016W	YLR249W	YER124C	YHL019W-A			YOR120W	YPL271W	YMR041C	YNL177C					YDL086C-A		YLR227C
	YMR251W-A	YML042W	YKR076W	YLR361C-A	YOR095C	YKL187C			YLR031W	YNL034W	YBL048W	YKL106W				YGR067C	YOL055C	YPL256C	YGL088W			YJR155W	YNL204C	YDR232W	YKL162C					YPR150W		YGL096W
	YLR036C	YDL130W-A	YDR225W	YHR038W	YEL038W	YKL188C			YEL049W	YDR087C	YAR068W	YOR176W				YBR013C	YGL072C	YIL066C	YER084W-A			YOR177C	YJL077W-B	YLR178C	YOR036W					YPR082C		YHL020C
	YJL196C	YCL056C	YPR062W	YGR279C	YIL160C	YKL217W			YIL121W	YLR172C	YML118W	YNR034W-A				YMR173W	YGL258W	YLR121C	YDR282C			YFL021W	YML050W	YKL136W	YGR032W					YOR047C		YJR145C
	YGL038C	YBR093C	YDR528W	YNL195C	YJR065C	YKL221W			YLR356W	YIL040W	YNR058W	YIL102C-A				YMR319C	YER131W	YKR061W	YDR009W			YJL219W	YDR242W	YIL166C	YBL030C					YMR116C		YGL076C
		YPL225W	YBR026C	YFL060C	YHR094C	YKR005C			YLL052C	YDR471W	YPL240C	YNL315C				YER055C	YDL129W	YER011W	YPR187W			YJR135W-A	YER103W	YGR144W	YNL270C					YJL033W		YOR381W
		YDL012C	YOR289W	YCL057W	YDL033C	YKR011C			YOL082W	YMR173W-A	YGR244C	YPR174C				YFL058W	YDR254W	YMR090W	YGL104C			YMR191W	YNR062C	YJR095W	YBR046C					YGR061C		YER073W
		YDR218C	YKL125W	YBR072W	YHR209W	YKR015C			YFL014W	YLR344W	YEL070W	YKL062W				YIR020C	YDL021W	YDR258C	YML116W			YMR206W	YGR067C	YGR053C	YOL033W					YKL143W		YHR020W
		YLR299W	YPL060W	YPR123C	YCR100C	YKR034W			YDR041W	YLR449W	YDR461C-A	YMR023C				YGL156W	YLR112W	YOR100C	YBR084C-A			YGR235C	YBR013C	YOR242C	YML100W					YLL018C-A		YBR238C
		YJL177W	YLR090W	YJR047C	YOR255W	YKR039W			YJR108W	YJL160C	YKR013W	YJL218W				YMR320W	YKL009W	YPR140W	YGL031C			YNL160W	YJL152W	YPR054W	YKL162C-A					YOR004W		YER102W
		YOR137C	YML022W	YMR006C	YOR063W	YKR053C			YGR256W	YBR142W	YPR007C	YLR222C				YPL123C	YFL052W	YDR018C	YLR111W			YNL055C	YMR173W	YLR031W	YMR158W					YCL042W		YMR263W
		YKL123W	YIR030C	YJL010C	YGR251W	YKR076W			YIL014C-A	YDR012W	YMR117C	YFL022C				YDR298C	YBL028C	YIL155C	YPL126W			YJL096W	YLR154W-E	YEL049W	YGR232W					YKR092C		YGL135W
		YPR100W	YKR050W	YPL092W	YPR047W	YKR093W			YER035W	YOL152W	YDL124W	YPL109C				YOL151W	YNL141W	YLR053C	YDL191W			YML081C-A	YBR045C	YIL121W	YLL009C					YPL076W		YLR129W
		YIR032C	YMR121C	YBR189W	YDR246W-A	YKR097W			YMR069W	YGR066C	YDR513W	YGR211W				YMR169C	YLR042C	YIL020C	YER039C-A			YOL071W	YFL058W	YLR356W	YKR034W					YMR081C		YCR034W
		YMR127C	YDL150W	YER085C	YOL128C	YKR102W			YGR225W	YPL262W	YBR107C	YJL069C				YMR251W-A	YBR032W	YHR014W	YMR242C			YNR068C	YGR087C	YPL192C	YCL021W-A					YEL034C-A		YJL119C
		YIL140W	YNL038W	YLR287C	YPL215W	YKR103W			YKL053C-A	YNL042W	YKL142W	YDR344C				YLR036C	YNL202W	YKL220C	YPL183C			YMR107W	YGL156W	YJR079W	YMR098C					YGR245C		YKR043C
		YBR213W	YIL139C	YDR403W	YDL080C	YLL024C			YDR316W	YBR012C	YPL036W	YER087W				YGR292W	YDR399W	YMR271C	YPR118W			YHR015W	YDL114W	YOL082W	YOR285W					YJL100W		YPR060C
		YLR233C	YLR359W	YOL093W	YOR105W	YLL025W			YDL210W	YHR085W	YDR450W	YLR285W				YGL038C	YOR388C	YMR199W	YJL105W			YBL045C	YPL267W	YBR285W	YLR174W					YOL105C		YBR121C-A
		YDL238C	YLR199C	YIL070C	YPR143W	YLL055W			YGL191W	YLR080W	YHL024W	YEL059C-A					YML083C	YDR111C	YJR016C			YPR184W	YPL123C	YFL014W	YLR251W					YPL135W		YFR009W
		YLR382C	YGL142C	YCL037C	YNL322C	YLL057C			YDR446W	YMR084W	YER142C	YHL044W					YMR017W	YOR003W	YOR178C			YGL028C	YMR169C	YGR256W	YOR028C					YIL064W		YBR115C
		YFR005C	YBR139W	YIL025C	YPL090C	YLL064C			YGR142W	YIL172C	YAL054C	YHR068W					YDL086C-A	YJL045W	YBR031W			YNL012W	YDR506C	YBR040W	YOR348C					YKR094C		YKL181W
		YNR069C	YNL116W	YNR071C	YCR075C	YLR024C			YOR222W	YLR227C	YPL136W	YKL193C					YGL089C	YCL033C	YNL044W			YJL037W	YGL038C	YPL258C	YOR228C					YLR306W		YML125C
		YGR126W	YJR087W	YML131W	YFL062W	YLR030W			YCL048W	YFR039C	YBR169C	YJR150C					YLL025W	YDR461W	YGR260W			YKL103C		YIL014C-A	YBR105C					YGR035C		YPL106C
		YGL257C	YDR361C	YPL043W	YNL197C	YLR031W			YGL121C	YGL076C	YPR193C	YLR003C					YBL049W	YFR034W-A	YJR156C			YBR230W-A		YDL110C	YHR087W					YEL054C		YBR271W
		YAL046C	YGL255W	YBR154C	YLR439W	YLR037C			YFL021C-A	YLL054C	YMR209C	YLR325C					YDR374C	YGR121C	YAL003W			YDL223C		YGR225W	YBR014C					YEL028W		YPL246C
		YAL039C	YLR333C	YLR001C	YCR020C	YLR040C			YBR230C	YML100W	YLR061W	YOR272W					YDR453C	YGL147C	YGR138C			YEL069C		YPL006W	YLR411W					YLR412W		YHL001W
		YDR286C	YIL009C-A	YER148W	YCR097W	YLR042C			YFR052C-A	YKL162C-A	YDR085C	YOR358W					YJL106W	YDR381C-A	YIL078W			YJL052W		YKL053C-A	YDR371W					YBR079C		YOL010W
		YHR141C	YBR302C	YHL015W	YGL194C-A	YLR054C			YOL052C-A	YMR158W	YDR070C	YJL198W					YLL018C-A	YKL141W	YBL092W			YDR133C		YDL210W	YER050C					YPR168W		YDR024W
		YBR191W	YOR091W	YIL087C	YER038C	YLR080W			YMR059W	YER102W	YLR346C	YLL041C					YIL117C	YEL017W	YFL053W			YFR053C		YGL191W	YIL125W					YCR057C		YPL012W
		YDR380W	YDR288W	YMR229C	YHR049W	YLR081W			YLR201C	YGL135W	YIR019C	YLR069C					YMR306W	YHL040C	YBR201C-A			YCL058C		YDR446W	YKL148C					YCL058W-A		YPR110C
		YPR183W	YIL164C	YLL038C	YBR007C	YLR121C			YPL054W	YCR034W	YKL185W	YML042W					YKR092C	YEL039C	YKL195W			YGR194C		YJR159W	YHR016C					YMR259C		YDR119W
		YBL042C	YBR197C	YOR056C	YNL075W	YLR134W			YPL149W	YJL119C	YMR217W	YEL066W					YPL277C	YIR029W	YNR002C			YCR083W		YIL153W	YJL057C					YKR057W		YNL097C-B
		YLR075W	YMR317W	YPR069C	YMR053C	YLR142W			YGR076C	YKR034W	YPR027C	YDR542W					YAR020C	YKR049C	YNL124W			YDL021W		YBR244W	YPL186C					YOR284W		YLR221C
		YBR054W	YOR107W	YMR182C	YKL066W	YLR149C			YKL055C	YCL021W-A	YDR206W	YDL130W-A					YOR237W	YMR096W	YBR104W			YKL194C		YJR061W	YNL289W					YLR175W		YPL165C
		YNL217W	YOR393W	YDR415C	YDL240W	YLR154W-E			YBL038W	YOR285W	YDL024C	YBR093C					YMR175W	YKL069W	YHR157W			YHR051W		YOR084W	YOR142W					YPL222C-A		YKL082C
		YIL013C	YCR075W-A	YKR076W	YHR013C	YLR216C			YCL010C	YLR174W	YDL079C	YNL092W					YNL200C	YDL241W	YGR156W			YPR010C-A		YCL048W	YPR077C					YDR025W		YGL123C-A
		YPL206C	YDL059C	YDR225W	YOL040C	YLR251W			YHL042W	YKL181W	YER054C	YPL225W					YDL204W	YLR149C	YDR398W			YFR049W		YGL121C	YDL214C					YDL121C		YOR116C
		YBR293W	YOR204W	YPR062W	YCL035C	YLR252W			YGR109C	YIL028W	YKR015C	YDL012C					YPL076W	YJL066C	YLR063W			YDR031W		YGR295C	YLR395C					YMR210W		YGR030C
		YOL076W	YPR043W	YBR026C	YIL023C	YLR267W			YOL084W	YOR348C	YML030W	YLR299W					YBR147W	YHR033W	YOR234C			YEL050C		YFL021C-A	YBR117C					YBL095W		YGR055W
		YHR203C	YDR382W	YOR289W	YNR073C	YLR286C			YNL252C	YDR024W	YLR285C-A	YJL177W					YIL136W	YBR240C	YDR032C			YIR039C		YBR230C	YLR362W					YMR145C		YGR187C
		YDR057W	YLR022C	YDL045C	YIL072W	YLR307W			YOR020W-A	YOR228C	YPR009W	YDR156W					YHR104W	YNL074C	YHR065C			YNL202W		YFR052C-A	YAR035W					YPL146C		YNL209W
		YMR104C	YLR402W	YLR163C	YLR327C	YLR329W			YDR511W	YPL012W	YGR264C	YPR155C					YPR006C	YLR406C	YGR283C			YOR388C		YPL163C	YOL156W					YKL081W		YNR046W
		YCR026C	YLR073C	YLR384C	YBR229C	YLR338W			YDR043C	YPR110C	YLR270W	YKL123W					YEL034C-A	YHR214W	YMR174C			YDL202W		YOL052C-A	YOL129W					YDL229W		YNL254C
		YDR119W-A	YIL011W	YPL060W	YNL247W	YLR346C			YMR250W	YDR119W	YKL086W	YKL172W					YKL163W	YLR004C	YIR038C			YGL089C		YJL043W	YPL104W					YKR098C		YML106W
		YMR280C	YEL034W	YJR064W	YOR072W	YLR377C			YEL040W	YLR411W	YPL034W	YNL336W					YHR160C	YIL073C	YBR033W			YOR374W		YLR201C	YGR084C					YLR177W		YLR150W
		YNL328C	YNR050C	YML022W	YKR103W	YLR392C			YER124C	YNL097C-B	YJL072C	YPR100W					YLR273C	YNR072W	YAL062W			YBL049W		YPL054W	YBL015W					YAL025C		YMR265C
		YNL015W	YGR004W	YJR031C	YMR194W	YML042W			YPL256C	YLR221C	YPR132W	YDR358W					YIL064W	YOL047C	YMR016C			YDR453C		YHR075C	YPR145C-A					YBR084W		YML073C
		YPR001W	YCL055W	YMR121C	YER117W	YML047C			YIL066C	YPL165C	YNL175C	YIR032C					YKL217W	YLR164W	YOL052C			YMR306W		YBL038W	YGR146C					YER006W		YER159C
		YDR204W	YNR034W-A	YNL038W	YOR301W	YML054C			YJR077C	YGL123C-A	YLR307W	YGL015C					YCL048W-A	YLL060C	YLR340W			YPL277C		YHL042W	YNL237W					YLR036C		YHR046C
		YBR085C-A	YIL102C-A	YHR001W-A	YPL187W	YML058W-A			YMR090W	YGR030C	YJR147W	YIL140W					YBR067C	YKL219W	YBR120C			YMR175W		YOL084W	YMR251W					YLR058C		YMR290C
		YDR347W	YMR102C	YIL139C	YKL218C	YML083C			YDR258C	YPL186C	YHR128W	YLR197W					YEL054C	YJR005C-A	YDR280W			YJL180C		YOR020W-A	YDL004W					YGR243W		YDR076W
		YJR152W	YBR070C	YLR199C	YLL063C	YML118W			YMR136W	YJL141C	YBR250W	YBR213W					YGR224W	YML027W	YHR138C			YNL200C		YDR511W	YDR059C							YOR287C
		YOL097C	YOR280C	YBR139W	YOR276W	YML131W			YJL060W	YNL209W	YKL071W	YLR244C					YDR014W-A	YML128C	YIL099W			YOR027W		YMR250W	YDR379C-A							YLR348C
		YPL047W	YPR174C	YNL116W	YMR309C	YMR017W			YOR100C	YNR046W	YPL134C	YDL238C					YLR338W	YPR030W	YBL048W			YDL045W-A		YGR254W	YDR320C-A							YDR083W
		YPL173W	YMR023C	YDR361C	YNL146C-A	YMR020W			YPL095C	YNL254C	YPL143W	YLR382C					YHR106W	YKL026C	YIL019W			YDL204W		YPL230W	YDR022C							YKL183W
		YFR026C	YJR010W	YGL255W	YMR180C	YMR023C			YPR140W	YNL289W	YGR183C	YGR126W					YEL028W	YJR149W	YOL121C			YMR157C		YER124C	YLR294C							YDR299W
		YDR373W	YLR222C	YLR333C	YLL045C	YMR041C			YDR018C	YML106W	YPR191W	YAL046C					YLR081W	YEL011W	YMR215W			YGL187C		YPL256C	YLR205C							YIL091C
		YHR120W	YDR093W	YBR302C	YJL046W	YMR053C			YIL155C	YLR150W	YBR048W	YER060W					YML066C	YNL196C	YGR244C			YDR322W		YIL066C	YFL059W							YLR059C
		YAR050W	YMR088C	YOR091W	YDR272W	YMR088C			YLR259C	YBR298C	YKR081C	YHR141C					YPR026W	YMR101C	YDR496C			YAL063C		YLR121C	YLR354C							YMR233W
		YER144C	YGR211W	YAL040C	YOR294W	YMR090W			YLR053C	YMR290C	YOR338W	YBR191W					YFL054C	YCR021C	YEL070W			YBR147W		YKR061W	YOR367W							YNL080C
		YOL039W	YJL069C	YGL208W	YLR038C	YMR101C			YOR236W	YOR011W	YBL059C-A	YDR380W					YKL070W	YHR048W	YGR059W			YIL136W		YER011W	YNL274C							YPL266W
		YHL011C	YDR344C	YIL164C	YNL096C	YMR118C			YNL086W	YBR117C	YIL065C	YPL239W					YOR284W	YER015W	YDR461C-A			YLR190W		YMR090W	YNR044W							YLL064C
		YMR303C	YJL016W	YOL143C	YDL187C	YMR133W			YKL220C	YDR083W	YKL216W	YOR206W					YJL077W-B	YLR070C	YHR081W			YPL183W-A		YDR258C	YER106W							YOL016C
		YBR205W	YLR285W	YBR197C	YBR024W	YMR165C			YMR199W	YKL183W	YKR097W	YBL042C					YER103W	YKL067W	YML063W			YJR101W		YJR019C	YBR039W							YMR146C
		YMR186W	YLR267W	YHR147C	YDL047W	YMR170C			YDR111C	YLR362W	YCR018C	YLR075W					YPL222C-A	YER084W	YKR013W			YBR053C		YJL060W	YML129C							YPR116W
		YMR278W	YKR024C	YMR317W	YGL124C	YMR173W			YJR034W	YPR094W	YBL075C	YBR054W					YNR062C	YKL150W	YPR007C			YHR104W		YOR100C	YDR178W							YHR089C
		YLR136C	YEL059C-A	YOR107W	YEL059W	YMR173W-A			YOR003W	YOL156W	YMR170C	YPL206C					YGR067C	YOR173W	YDL124W			YIL098C		YPR140W	YMR041C							YPL237W
		YDL014W	YCL031C	YOR393W	YDL160C-A	YMR186W			YPR036W-A	YBR182C	YGR161W-C	YDL060W					YMR145C	YFR031C-A	YIL176C			YMR081C		YDR018C	YMR267W							YJL078C
		YGR234W	YLR459W	YDL059C	YKL027W	YMR206W			YJL045W	YBL015W	YER056C-A	YHR203C					YJL152W	YGL205W	YDR513W			YPR006C		YIL155C	YLR178C							YGR200C
		YEL068C	YHL044W	YEL012W	YDR152W	YMR278W			YNL306W	YLR059C	YDR352W	YER185W					YKL081W	YPL171C	YKL084W			YPR020W		YLR053C	YBR111C							YIL127C
		YMR225C	YHR068W	YPR043W	YKL127W	YMR279C			YLR312W-A	YMR233W	YMR122W-A	YLL019C					YDL229W	YHR216W	YFL051C			YKL163W		YHR014W	YKL136W							YKL051W
		YDR036C	YKL193C	YDR382W	YDL169C	YMR280C			YKL141W	YNL080C	YLR213C	YHR052W					YLR154W-E	YIL024C	YBR107C			YDL107W		YKL220C	YIL166C							YNR019W
		YGR043C	YJR150C	YER061C	YLR092W	YMR306W			YEL017W	YDR022C	YDR471W	YDR119W-A					YBR045C	YNR070W	YKL142W			YHR160C		YMR271C	YBR180W							YJR141W
		YPL223C	YLR003C	YLR022C	YER044C	YNL009W			YEL039C	YPL266W	YMR173W-A	YMR280C					YFL058W	YML047C	YPL036W			YLR273C		YMR199W	YGR111W							YNL002C
		YBR203W	YOR305W	YLR073C	YJR033C	YNL012W			YKR049C	YHR089C	YOR040W	YFL020C					YGR087C	YKR102W	YDR450W			YKL217W		YOR003W	YJR095W							YOR385W
		YMR152W	YLR325C	YIL011W	YKR056W	YNL018C			YKL069W	YLR037C	YLR344W	YNL015W					YGL156W	YGL010W	YHL024W			YCL048W-A		YJL045W	YGR053C							YJL189W
		YCL026C-B	YOR272W	YKL208W	YIR036C	YNL034W			YDR322C-A	YKL051W	YLR449W	YPL114W					YDL114W	YNL117W	YAL054C			YBR067C		YCL033C	YCR004C							YOL080C
		YPR102C	YOR358W	YML110C	YMR123W	YNL036W			YDL241W	YBL098W	YML123C	YPL170W					YMR169C	YDR343C	YPL136W			YPR192W		YDR461W	YDR115W							YNL256W
		YNL334C	YJL198W	YKL106W	YGR209C	YNL095C			YLR149C	YFL059W	YJL160C	YPR001W					YER006W	YGL081W	YIL110W			YGR224W		YFR034W-A	YPR054W							YOL058W
		YER042W	YLL041C	YJL034W	YNL050C	YNL117W			YFL018C	YPR138C	YIR017C	YDR204W					YLR036C	YBR294W	YBR169C			YML087C		YBL001C	YLR031W							YEL044W
		YLR109W	YER026C	YOR176W	YMR304C-A	YNL142W			YPL097W	YHR022C	YKL187C	YBR085C-A					YLR058C	YBR037C	YPR193C			YGR174C		YDR381C-A	YEL049W							YKL205W
		YKR009C	YML042W	YCL055W	YDL234C	YNL160W			YJL066C	YNL002C	YDR012W	YJR152W					YGR243W	YPL250C	YLR061W			YDR014W-A		YKL141W	YFR033C							YLR432W
		YKL016C	YOR298W	YNR034W-A	YGL080W	YNL194C			YHR033W	YAL026C-A	YOL152W	YOL097C					YDR506C	YNL194C	YPR048W			YML120C		YMR252C	YLR356W							YBL068W-A
		YPL111W	YEL066W	YIL102C-A	YJR080C	YNL195C			YBR240C	YNR044W	YOL125W	YDR091C					YGL038C	YDL198C	YEL020C			YHL004W		YCR101C	YPL192C							YLR435W
		YOR032W-A	YNL257C	YMR102C	YNR038W	YNL196C			YJL213W	YER106W	YBR299W	YHR066W						YLR264W	YCR016W			YMR083W		YHL040C	YJR079W							YLR409C
		YFR003C	YBR093C	YCR071C	YFL038C	YNL202W			YGL129C	YDR437W	YOR185C	YLR287C-A						YDL218W	YMR049C			YFL054C		YEL039C	YOL082W							YDR078C
		YIL033C	YPL225W	YOR280C	YNR012W	YNL279W			YHR214W	YLR432W	YGR066C	YPL173W						YLR286C	YDR085C			YJL102W		YKL189W	YOR065W							YDL138W
		YGR088W	YDL012C	YNL315C	YNL110C	YNL331C			YBR056W-A	YIR027C	YPL262W	YLR312C						YKL107W	YDR070C			YBR251W		YER039C	YBR285W							YJL133W
		YAL044C	YDR218C	YPR174C	YIL053W	YNL332W			YLR004C	YJR073C	YCL040W	YKL191W						YDL085W	YIL042C			YKL138C-A		YIR029W	YFL014W							YPR144C
		YPR081C	YLR299W	YJR045C	YPL059W	YNL333W			YIL073C	YBL068W-A	YHR085W	YOL039W						YPR098C	YLR346C			YKL070W		YKR049C	YDR041W							YOL154W
		YHR143W	YJL177W	YDL171C	YGL253W	YNR002C			YNR072W	YLR409C	YER052C	YHL011C						YBR157C	YOR319W			YHR152W		YDL149W	YPR015C							YLR397C
		YBR191W-A	YDR156W	YMR023C	YHL032C	YNR044W			YIR037W	YMR041C	YLR080W	YMR278W						YEL041W	YOL127W			YNL259C		YMR096W	YGR256W							YOL014W
		YGR193C	YKL123W	YJR010W	YOR337W	YNR062C			YNL024C	YDR078C	YLR413W	YDL014W						YGL055W	YMR217W			YLR304C		YLR149C	YBR040W							YDR123C
		YBR056W	YKL172W	YDR093W	YOR097C	YNR063W			YML027W	YDR232W	YIL172C	YGR234W						YDR529C	YDR494W			YGR153W		YJL066C	YDL110C							YDR020C
		YLL020C	YIR032C	YPL109C	YOL023W	YNR068C			YML128C	YLR178C	YFL055W	YDR036C						YCR098C	YPR027C			YPL271W		YHR033W	YGR225W							YOR224C
		YGR150C	YGL015C	YGR211W	YER154W	YNR069C			YPR030W	YPR144C	YHR198C	YGR043C						YLL039C	YDL024C			YOR215C		YBR240C	YPL006W							YGL123W
		YDR130C	YIL140W	YJL069C	YAL035W	YNR070W			YKL026C	YIL166C	YKL162C	YPL223C						YKR053C	YLR028C			YGR182C		YLR004C	YKL053C-A							YOR072W-B
		YDR165W	YLR197W	YDR344C	YDR001C	YNR072W			YPL118W	YOL154W	YOR066W	YMR152W						YLR420W	YHR035W			YJL003W		YIL073C	YDL210W							YPR163C
		YGR248W	YBR213W	YJL016W	YIL162W	YNR073C			YJR149W	YLR255C	YOR036W	YPR102C						YEL065W	YER054C			YML050W		YNR072W	YGL191W							YGR202C
		YOR150W	YLR244C	YER087W	YOL141W	YOL002C			YMR101C	YGR144W	YGR032W	YPL086C						YNL115C	YKR015C			YER103W		YOL047C	YDR446W							YHR169W
		YLR142W	YDL238C	YLR285W	YGR122W	YOL015W			YCR021C	YJR095W	YJR145C	YKR066C						YJL056C	YML030W			YJL062W-A		YLR446W	YNL325C							YLR278C
		YCL059C	YLR154C-G	YLR267W	YOL077W-A	YOL016C			YHR048W	YJL193W	YGL076C	YKR009C						YJR085C	YER001W			YJL161W		YLR164W	YIL153W							YOR293W
		YMR244W	YFR005C	YDL219W	YMR315W	YOL055C			YNL018C	YOL014W	YMR318C	YLR041W						YGL117W	YLR285C-A			YMR297W		YLL060C	YBR244W							YML096W
		YJR014W	YHL036W	YEL059C-A	YDR384C	YOL128C			YKL067W	YDR020C	YBL030C	YIL146C						YGL101W	YGR264C			YCL057C-A		YKL219W	YIL077C							YPL052W
		YPL018W	YNR069C	YHL044W	YER063W	YOL152W			YDL243C	YOR072W-B	YBR046C	YLR231C						YBL043W	YLR270W			YNR062C		YJR005C-A	YOR084W							YDR465C
		YMR286W	YGR126W	YKL193C	YDR481C	YOL155C			YER084W	YPR163C	YHR020W	YKL016C						YDR345C	YKL086W			YKR016W		YIR037W	YCL048W							YJL145W
		YDL175C	YGL257C	YJR150C	YER014W	YOL156W			YKL150W	YLR031W	YMR158W	YDL201W						YNL014W	YDR324C			YGR067C		YML027W	YGL121C							YLL052C
		YGL029W	YAL046C	YLR003C	YPR041W	YOL157C			YOR173W	YEL049W	YER102W	YFR003C						YOR120W	YPR132W			YOR158W		YML128C	YNL300W							YBR267W
		YGR215W	YHR141C	YHR122W	YKL006C-A	YOR003W			YGL205W	YGR239C	YCR034W	YIL033C						YIR028W	YNL175C			YKL167C		YPR030W	YGR295C							YJR108W
		YDR253C	YJL091C	YOR305W	YLR024C	YOR007C			YPL171C	YDR465C	YLL009C	YGR128C						YJR155W	YLR307W			YHR059W		YJL170C	YFL021C-A							YER126C
		YCR082W	YBR191W	YLR325C	YHR092C	YOR009W			YHR216W	YJR079W	YKR034W	YLR441C						YOR177C	YOR356W			YBR013C		YKL026C	YBR230C							YDL036C
		YDL222C	YDR380W	YOR272W	YDL199C	YOR010C			YIL024C	YOR365C	YPR060C	YGR088W						YJR153W	YGR034W			YMR173W		YJR149W	YFR052C-A							YKL156W
		YAL005C	YPL239W	YOR358W	YBR297W	YOR011W			YNR070W	YLL052C	YOR285W	YHR143W						YDL170W	YJR147W			YGR220C		YEL011W	YLR290C							YHR148W
		YJL121C	YPR183W	YJL198W	YDL031W	YOR027W			YLR328W	YOL082W	YLR174W	YBR191W-A						YJL219W	YHR128W			YFL058W		YNL196C	YPL163C							YOR168W
		YKL008C	YOR206W	YLL041C	YMR257C	YOR028C			YLR006C	YFL014W	YBR115C	YER065C						YCL030C	YPL134C			YLR151C		YMR101C	YOL052C-A							YMR269W
		YMR020W	YBL042C	YLR069C	YDR514C	YOR052C			YKR102W	YPR015C	YLR251W	YLR077W						YFR018C	YPL143W			YGL156W		YOR394W	YLR201C							YDL136W
		YPL172C	YLR075W	YML042W	YOR202W	YOR120W			YHL014C	YGR256W	YOR028C	YBR056W						YNL093W	YEL057C			YJR121W		YER015W	YPL054W							YHR177W
		YDR377W	YBR054W	YEL066W	YGL245W	YOR134W			YLR456W	YLR123C	YAL024C	YLL020C						YMR191W	YGR183C			YEL024W		YLR125W	YHR075C							YNL069C
		YIR007W	YER067W	YPR035W	YGR006W	YOR177C			YNL117W	YER126C	YOR348C	YGR008C						YMR206W	YPR191W			YPL123C		YLR070C	YLR376C							YJL168C
		YPL045W	YIL013C	YDL130W-A	YDL119C	YOR178C			YDR343C	YBR040W	YER066W	YDR165W						YNL160W	YBR048W			YDR298C		YKL067W	YBL038W							YLR363W-A
		YIL114C	YPL206C	YNL257C	YKL151C	YOR190W			YMR316W	YPL258C	YOR228C	YGR248W						YNL055C	YKR081C			YOL151W		YDL243C	YGR109C							YOR341W
		YMR188C	YDL060W	YBR093C	YBL091C-A	YOR228C			YGL081W	YCR045C	YHR087W	YOR150W						YOR134W	YBL059C-A			YMR169C		YER084W	YHR028C							YLR399C
		YOR389W	YHR032W	YNL092W	YLR361C-A	YOR237W			YBR294W	YHR148W	YFL003C	YDR055W						YML081C-A	YIL065C			YMR251W-A		YKL150W	YNR037C							YGR142W
		YLR130C	YOL076W	YPL225W	YHR038W	YOR255W			YDL067C	YMR069W	YDR119W	YLR142W						YOL071W	YJR094W-A			YGR292W		YOR173W	YOL113W							YPL211W
		YKR070W	YHR203C	YDL012C	YKR019C	YOR296W			YBR037C	YGR225W	YER050C	YER130C						YHR202W	YKL216W			YDR506C		YGL205W	YOL084W							YOR222W
		YJL185C	YDR057W	YLR299W	YKR047W	YOR298W			YPL250C	YDL136W	YIL125W	YER165W						YHR008C	YKL023C-A			YGL038C		YOR071C	YOR020W-A							YOL061W
		YKR091W	YMR104C	YJL177W	YGR279C	YOR313C			YMR103C	YHR177W	YKL148C	YCL059C						YMR107W	YKR097W					YPL171C	YDR511W							YLR008C
		YDR030C	YER185W	YKL123W	YCR073C	YOR316C			YNL194C	YDL210W	YJL076W	YGR102C						YHR015W	YCR018C					YIL024C	YKL035W							YHR210C
		YPL274W	YNL199C	YKL172W	YLL015W	YOR338W			YKL138C	YBL086C	YPL165C	YJR014W						YPR184W	YBL075C					YNR070W	YMR250W							YJL191W
		YGL050W	YBR009C	YNL336W	YNL195C	YOR347C			YLR264W	YDR446W	YJL057C	YLR281C						YGL028C	YMR170C					YML130C	YPL230W							YOR051C
		YER179W	YHR052W	YKR052C	YDR173C	YOR365C			YLR286C	YNL325C	YPL186C	YJR041C						YNL012W	YDR101C					YMR148W	YER124C							YMR142C
		YPR151C	YMR280C	YIR032C	YCL057W	YOR377W			YGL199C	YLR363W-A	YDR508C	YDL175C						YKL103C	YBR066C					YML047C	YPL256C							YDL182W
		YNL332W	YFL020C	YGL015C	YBR072W	YOR378W			YKL107W	YOR341W	YLL056C	YFL026W						YPL046C	YJR002W					YKR102W	YKL201C							YMR059W
		YML028W	YNL328C	YIL140W	YBR005W	YOR385W			YDL085W	YBL026W	YHL048W	YGL029W						YDL223C	YNL061W					YHL014C	YIL066C							YLR106C
		YLL001W	YNL015W	YLR197W	YPL152W	YOR386W			YKL003C	YPL211W	YNR046W	YGR215W						YPL273W	YGR161W-C					YER045C	YLR121C							YPL149W
		YDR223W	YPL114W	YBR213W	YNL077W	YOR389W			YKL192C	YLR008C	YNL254C	YOR001W						YPL222W	YDR087C					YIR031C	YKR061W							YNR015W
		YAL060W	YPR001W	YDL238C	YJL010C	YPL027W			YPR098C	YJL191W	YNL289W	YLR276C						YDR533C	YER056C-A					YGL010W	YMR090W							YKL055C
		YIL133C	YDR204W	YPR033C	YPL092W	YPL036W			YJL157C	YJR061W	YOR142W	YDL222C						YEL069C	YDR352W					YOR192C	YDR258C							YJL098W
		YLR193C	YBR085C-A	YHL036W	YPL029W	YPL092W			YOR273C	YCL048W	YLR150W	YAL005C						YGL183C	YMR122W-A					YKR077W	YJR019C							YML108W
		YPL113C	YER089C	YGR126W	YNL019C	YPL109C			YDR402C	YGL121C	YLR154W-C	YHR064C						YJL052W	YLR172C					YDR273W	YBL080C							YMR310C
		YKL014C	YOR074C	YGL257C	YGL193C	YPL113C			YEL041W	YFL021C-A	YMR290C	YMR020W						YNL333W	YLR213C					YNL117W	YJL060W							YGR094W
		YDR249C	YJR152W	YAL046C	YBR189W	YPL123C			YDR529C	YPL163C	YOR011W	YPL172C						YLR194C	YDR471W					YBL078C	YOR100C							YEL040W
		YIR024C	YOL097C	YAL039C	YER085C	YPL136W			YGR044C	YOL052C-A	YLR395C	YDR377W						YGL158W	YMR173W-A					YDR343C	YPR140W							YDL112W
		YFR001W	YDR091C	YER060W	YLR287C	YPL147W			YCR098C	YPL054W	YBR248C	YIR007W						YDR133C	YOR040W					YAL034C	YDR018C							YBR002C
		YLR203C	YHR066W	YHR141C	YDR403W	YPL156C			YER058W	YPL149W	YBR117C	YOL139C						YOL055C	YLR344W					YGL081W	YIL155C							YHL039W
		YOR020C	YFR026C	YBR191W	YOL093W	YPL171C			YHL016C	YML108W	YLR362W	YIL114C						YFR053C	YLR449W					YBR294W	YLR259C							YFR032C-A
		YBR268W	YGL238W	YDR380W	YIL070C	YPL186C			YMR193W	YMR310C	YPL024W	YJL089W						YGL258W	YML123C					YBR037C	YLR053C							YDL083C
		YPR083W	YAR050W	YOR206W	YCL037C	YPL187W			YLL039C	YHL042W	YOR313C	YOR389W						YER131W	YJL160C					YNL194C	YHR014W							YNL327W
		YHL019W-A	YER144C	YBL042C	YIL025C	YPL240C			YEL065W	YGR109C	YPR094W	YLR130C						YDL129W	YBR142W					YDL218W	YKL220C							YOR340C
		YGL088W	YOL039W	YLR075W	YNR071C	YPL248C			YCR045W-A	YOR020W-A	YAR035W	YMR205C						YCR083W	YIR017C					YLR286C	YMR271C							YLR186W
		YDR282C	YHL011C	YBR054W	YML131W	YPL258C			YLR218C	YEL040W	YOL156W	YJL185C						YDL021W	YKL187C					YKL107W	YPL004C							YPL157W
		YDR009W	YDR307W	YER067W	YNL245C	YPL265W			YJL056C	YPL230W	YBL015W	YGR236C						YEL073C	YDR012W					YDL085W	YMR199W							YDR418W
		YGL104C	YBR205W	YIL013C	YOL140W	YPL272C			YHR140W	YER124C	YPR145C-A	YOR309C						YLR112W	YOL152W					YPR098C	YJR034W							YBL024W
		YML116W	YOR321W	YPL206C	YPL043W	YPL277C			YDR342C	YPL256C	YGR146C	YPL274W						YMR194C-A	YOL125W					YJL157C	YOR003W							YDL075W
		YDR185C	YMR186W	YDL060W	YBR154C	YPL278C			YJR085C	YIL066C	YNL237W	YGL050W						YOL101C	YBR299W					YJL199C	YOR125C							YIL020C
		YGL031C	YMR278W	YHR032W	YHR124W	YPR001W			YGR049W	YKL109W	YMR251W	YER179W						YFR049W	YOR185C					YBR157C	YJL045W							YJL109C
		YEL072W	YDL014W	YOL076W	YER148W	YPR006C			YGL254W	YLR121C	YDL004W	YDR354W						YDR031W	YGR066C					YEL041W	YMR057C							YOR236W
		YDL191W	YEL068C	YHR203C	YHL015W	YPR007C			YGL117W	YER011W	YDR059C	YPR151C						YCL064C	YPL262W					YGL055W	YNL306W							YNL086W
		YER163C	YDR036C	YJL036W	YOR303W	YPR015C			YER182W	YMR090W	YDR379C-A	YNL332W						YIR039C	YNL182C					YDR529C	YCL033C							YDR111C
		YDR179W-A	YGR043C	YER185W	YIL087C	YPR026W			YCR025C	YDL083C	YPL248C	YML028W						YNL202W	YCL040W					YGR044C	YML025C							YIR035C
		YMR242C	YPL223C	YBL052C	YMR229C	YPR027C			YMR089C	YJL060W	YDR320C-A	YLL001W						YOR388C	YBR012C					YCR098C	YPL196W							YGL189C
		YPR118W	YPL272C	YBR076W	YLL038C	YPR030W			YDR345C	YOR100C	YNL080C	YDR223W						YML083C	YPR169W					YLL039C	YLR374C							YPR036W-A
		YHR056C	YBR203W	YLL019C	YOR056C	YPR081C			YNL014W	YOR340C	YDR022C	YAL060W						YDL086C-A	YHR085W					YKR053C	YGL037C							YHR196W
		YGL032C	YFL005W	YBR009C	YPR069C	YPR093C			YOR120W	YBR184W	YPL266W	YIL133C						YDR357C	YER052C					YEL065W	YAL030W							YNL113W
		YOR178C	YCL026C-B	YHR052W	YOL068C	YPR138C			YJR155W	YLR186W	YOR226C	YLR193C						YGL089C	YLR080W					YNL115C	YBL001C							YGL120C
		YKR011C	YPR102C	YKR026C	YMR182C	YPR145C-A			YOR177C	YHR014W	YHR089C	YJL200C						YNL066W	YLR413W					YNL057W	YDR381C-A							YOL144W
		YBR031W	YPL086C	YDR119W-A	YLR329W	YPR194C			YHR067W	YJL109C	YLR037C	YBR148W						YNR057C	YMR084W					YKL124W	YKL141W							YPL249C-A
		YNL044W	YKR009C	YDL177C	YMR274C				YMR009W	YKL220C	YJL078C	YPL113C						YOL122C	YHR198C					YJR085C	YOL024W							YLR243W
		YGR260W	YIL146C	YMR280C	YER028C				YFL021W	YMR271C	YKL051W	YKL014C						YLR343W	YHL020C					YMR105C	YEL039C							YGR096W
		YJR156C	YKL016C	YFL020C	YKR076W				YJL219W	YPL004C	YFL059W	YDR249C						YHR139C	YGR032W					YER182W	YCR076C							YIL069C
		YOR007C	YPL111W	YGR217W	YDR225W				YJR135W-A	YMR199W	YNL274C	YER091C						YOR374W	YJR145C					YBL043W	YLR438W							YGL147C
		YNL142W	YLR380W	YNL015W	YGR230W				YCL030C	YDR111C	YNR044W	YJR008W						YLL025W	YGL076C					YJL068C	YER039C							YGL246C
		YGR138C	YDL201W	YHR178W	YPR062W				YOR306C	YOR003W	YNL256W	YML082W						YBL049W	YNL270C					YLR284C	YKR049C							YEL017W
		YDR375C	YIL033C	YPL170W	YER173W				YER145C	YPR036W-A	YBR039W	YFR001W						YDR256C	YBR046C					YNL014W	YDL149W							YOR361C
		YKL195W	YGR128C	YPR001W	YBR026C				YMR191W	YJL045W	YML129C	YLR203C						YDR453C	YHR020W					YOR120W	YHR097C							YGL078C
		YNR002C	YLR441C	YDR204W	YBR091C				YMR206W	YDR277C	YDR178W	YOR020C						YJL106W	YBR238C					YIR028W	YMR096W							YDR234W
		YBR104W	YGR088W	YBR085C-A	YOR289W				YCR087C-A	YGR096W	YLR432W	YBR268W						YMR306W	YML100W					YJR155W	YPL177C							YKR063C
		YHR157W	YAL044C	YDR347W	YDL045C				YGR235C	YDR503C	YIR027C	YHL019W-A						YPL277C	YKL162C-A					YOR177C	YLR149C							YER082C
		YGR156W	YPR081C	YJR152W	YLR163C				YNL160W	YIL069C	YLR435W	YGL088W						YOR237W	YER102W					YJR153W	YFL018C							YKL069W
		YDL066W	YHR143W	YOL097C	YBL079W				YNL055C	YGL147C	YPL088W	YER084W-A						YMR175W	YGL135W					YJL219W	YPL097W							YDL241W
		YKR085C	YPR101W	YDR091C	YNL056W				YJL096W	YEL017W	YMR041C	YDR282C						YLR099C	YLR129W					YFR018C	YJL066C							YDL081C
		YLR063W	YBR191W-A	YHR066W	YFL001W				YML081C-A	YPR011C	YDR232W	YDR009W						YNL200C	YCR034W					YNL093W	YHR033W							YMR138W
		YDR032C	YPR185W	YPL047W	YKL125W				YOL071W	YOR361C	YDL138W	YBR126C						YDL045W-A	YLL009C					YMR191W	YIL157C							YMR038C
		YGL184C	YBR056W	YFR026C	YKL170W				YNR068C	YGL078C	YLR178C	YPR187W						YDL204W	YJL119C					YMR206W	YKL007W							YNL074C
		YDR158W	YOL070C	YLR312C	YPR157W				YGL256W	YIR029W	YKL136W	YGL104C						YAL063C	YKR034W					YGR235C	YHR214W							YLR180W
		YPL082C	YNR054C	YKL191W	YLR384C				YMR107W	YKR049C	YIL166C	YIL017C						YBR147W	YPR060C					YNL160W	YFR012W							YJL213W
		YMR174C	YEL030W	YAR050W	YPL060W				YHR015W	YKL069W	YOL154W	YDR132C						YIL136W	YOR285W					YNL055C	YIL073C							YLR406C
		YIR038C	YDR165W	YOL039W	YML099C				YDR381W	YDL241W	YGR144W	YML116W						YBR053C	YLR174W					YPL087W	YLR164W							YOL130W
		YBR033W	YDR055W	YHL011C	YJR064W				YBL045C	YBR240C	YJR095W	YDR185C						YHR104W	YBR115C					YOR134W	YLL060C							YLR460C
		YAL062W	YLR142W	YMR303C	YML022W				YPR184W	YLR406C	YOL014W	YBR084C-A						YBR085W	YKL181W					YML081C-A	YKL219W							YBR056W-A
		YLR453C	YLL058W	YDR411C	YMR121C				YGL028C	YHR214W	YDR020C	YGL031C						YMR081C	YLR251W					YOL071W	YIR037W							YNL248C
		YBR146W	YCL059C	YBR205W	YDL150W				YNL012W	YIL073C	YGR053C	YGR124W						YPR006C	YPL106C					YHR202W	YOR190W							YBR025C
		YAL044W-A	YJR014W	YOR321W	YNL038W				YDR252W	YNR072W	YOR224C	YLR111W						YKL163W	YOR348C					YHR008C	YML027W							YKL128C
		YJL051W	YKL037W	YMR278W	YHR001W-A				YJL037W	YNL248C	YGL123W	YPL126W						YHR160C	YHL001W					YMR107W	YML128C							YNL024C
		YMR016C	YDL175C	YLR136C	YIL139C				YKL103C	YLL060C	YPR163C	YDL020C						YLR273C	YDR024W					YHR015W	YPR030W							YDL208W
		YOL052C	YFL026W	YDL014W	YLR246W				YBR230W-A	YNL024C	YOR242C	YDL191W						YHR047C	YOR228C					YPR184W	YKL026C							YJR132W
		YJR100C	YGL029W	YER079W	YJR119C				YDL223C	YML027W	YPR054W	YER039C-A						YCL038C	YBR105C					YGL028C	YDL026W							YLR372W
		YKL043W	YDL128W	YER024W	YIL142W				YGR040W	YDL208W	YLR031W	YMR242C						YIL064W	YHR087W					YNL012W	YPL118W							YBR261C
		YGR171C	YOR001W	YGR234W	YDL236W				YEL069C	YLR372W	YEL049W	YPL183C						YKL217W	YPL012W					YJL037W	YJR149W							YGR123C
		YBR120C	YLR276C	YEL068C	YBR139W				YJL052W	YGR123C	YIL121W	YPR118W						YKR094C	YPR110C					YKL103C	YEL011W							YNL132W
		YHR138C	YDL222C	YNL090W	YNL116W				YER038W-A	YJR149W	YLR356W	YJL105W						YGR035C	YDR119W					YBR230W-A	YGR250C							YAL036C
		YIL099W	YOL095C	YDR036C	YJR087W				YPL067C	YNL196C	YJL145W	YJR016C						YDR539W	YIL125W					YDL223C	YBL059W							YBL003C
		YOR375C	YDR097C	YGR043C	YDR361C				YOR049C	YMR101C	YPL192C	YMR284W						YCL048W-A	YNL097C-B					YPL222W	YNL196C							YOL022C
		YBL048W	YJL121C	YPL223C	YGL255W				YIL145C	YCR021C	YJR079W	YOR178C						YBR067C	YKL148C					YDR533C	YMR101C							YCR021C
		YAR068W	YKL197C	YPL272C	YLR333C				YDR133C	YLR401C	YOL082W	YKR011C						YPR192W	YHR016C					YEL069C	YIR016W							YHR048W
		YMR215W	YMR020W	YCL026C-B	YGL077C				YOL055C	YLR070C	YBR285W	YBR031W						YGR224W	YLR221C					YLR214W	YER015W							YOR159C
		YBR078W	YPL172C	YPR102C	YIL009C-A				YFR053C	YNL018C	YFL014W	YNL044W						YCR099C	YPL165C					YGL183C	YPR037C							YLR401C
		YPL240C	YIR007W	YNL188W	YBR302C				YGL072C	YKL067W	YGR256W	YGR260W						YML087C	YGL123C-A					YJL052W	YLR070C							YDL130W
		YGR244C	YFR020W	YDR303C	YOR091W				YGL258W	YDL243C	YBR040W	YJR156C						YOR161C	YPL186C					YNL333W	YKL067W							YNL018C
		YEL070W	YBL029W	YPL086C	YGR026W				YER186C	YOR173W	YPL258C	YHR019C						YGR174C	YGR187C					YLR194C	YER084W							YPL175W
		YDR461C-A	YOR389W	YLR109W	YAL040C				YCL058C	YFR031C-A	YIL014C-A	YAL003W						YJR078W	YNL209W					YPL110C	YKL150W							YFR031C-A
		YNL046W	YLR130C	YKR009C	YGL208W				YGR194C	YPL171C	YDL110C	YGR138C						YDR014W-A	YNR046W					YGL158W	YOR173W							YPL217C
		YJL107C	YKR070W	YLR041W	YNL284C				YOR315W	YBR108W	YGR225W	YIL078W						YOR316C	YNL289W					YDR133C	YGL205W							YBR155W
		YPL014W	YJL185C	YIL146C	YBR197C				YCR083W	YGL162W	YPL006W	YBL092W						YLR338W	YML106W					YOL055C	YPL171C							YOR071C
		YLR417W	YGR236C	YLR231C	YHR147C				YGR249W	YHR216W	YKL053C-A	YFL053W						YHR106W	YOR142W					YFR053C	YIL024C							YKL001C
		YKR013W	YKR091W	YKL016C	YJL093C				YDL021W	YIL024C	YDL136W	YBR201C-A						YBR071W	YLR150W					YHL035C	YNR070W							YMR308C
		YPR007C	YHL013C	YKL121W	YDR003W				YLR112W	YER060W-A	YDL210W	YJL158C						YLR081W	YML073C					YCL058C	YGL057C							YGL162W
		YMR117C	YOR309C	YDL201W	YOR107W				YNR003C	YNR070W	YNL069C	YKL195W						YDL127W	YHR046C					YCR083W	YHR056W-A							YOR271C
		YDL124W	YMR227C	YFR003C	YOR393W				YKL194C	YDR039C	YGL191W	YNL179C						YOR186W	YMR290C					YDL021W	YMR148W							YHR216W
		YDR513W	YDR030C	YIL033C	YCR075W-A				YHR051W	YHR056W-A	YDR446W	YNR002C						YPR026W	YDR076W					YEL073C	YML047C							YHR010W
		YKL084W	YPL274W	YGR128C	YOR204W				YPR010C-A	YFL034C-A	YJR159W	YLR316C						YPL017C	YPR077C					YFL052W	YHL014C							YOL041C
		YFL051C	YGR014W	YLR441C	YEL012W				YFR049W	YML047C	YIL153W	YNL124W						YKL161C	YDL214C					YJL159W	YGL010W							YOL109W
		YBR107C	YGL050W	YGR088W	YPR043W				YNL141W	YKR102W	YLR399C	YCR018C-A						YKL070W	YLR395C					YHR051W	YKR077W							YLR328W
		YBL090W	YER179W	YPR081C	YDR382W				YDR523C	YIR031C	YBR244W	YBR104W						YHR152W	YLR348C					YPR010C-A	YAL016C-A							YDL184C
		YKL142W	YNL332W	YJL097W	YER061C				YDR031W	YLR456W	YPL211W	YHR157W						YLR271W	YBR117C					YOL101C	YNL117W							YHR127W
		YPL049C	YDR223W	YHR143W	YLR022C				YEL050C	YKR077W	YOR222W	YGR156W						YNL259C	YDR083W					YFR049W	YJL172W							YOR300W
		YNL122C	YJR062C	YPR101W	YLR073C				YJR154W	YNL117W	YJL191W	YGL169W						YGR153W	YKL183W					YDR031W	YBL078C							YLL062C
		YHL024W	YAL060W	YBR191W-A	YOL021C				YIR039C	YIL052C	YJR061W	YDR398W						YBR255C-A	YAR035W					YCL064C	YAL034C							YDR064W
		YER142C	YIL133C	YLR077W	YIL011W				YNL202W	YJL172W	YOR084W	YLR063W						YPL271W	YOL156W					YJR154W	YGL081W							YDR454C
		YGR036C	YBR148W	YBR056W	YEL034W				YOR388C	YIL165C	YCL048W	YOR234C						YOR215C	YPL104W					YLR042C	YOR292C							YIL052C
		YAL054C	YPL113C	YLL020C	YNR050C				YDL202W	YMR316W	YGL121C	YDR032C						YBR047W	YBL015W					YIR039C	YBR294W							YKL024C
		YBR252W	YKL014C	YBL019W	YML110C				YDL086C-A	YGL081W	YGR295C	YDR158W						YJL077W-B	YGR146C					YNL202W	YDL067C							YMR316W
		YBR169C	YER091C	YDR130C	YKL106W				YPR150W	YGR103W	YFL021C-A	YHR065C						YML050W	YNL237W					YOR388C	YMR256C							YGR103W
		YMR305C	YIR024C	YGR008C	YJL034W				YGL089C	YBR294W	YBR230C	YPL082C						YER103W	YMR251W					YML083C	YGL242C							YOR252W
		YDR224C	YML082W	YNL311C	YOR176W				YDR281C	YEL035C	YFR052C-A	YGR283C						YPL222C-A	YDL004W					YDR357C	YBR037C							YGR078C
		YPR193C	YFR001W	YDR165W	YCL055W				YOR374W	YCR072C	YPL163C	YMR174C						YJL161W	YDR059C					YGL089C	YNL194C							YHL033C
		YDR428C	YJR102C	YGR248W	YNR034W-A				YBL049W	YOR203W	YOL052C-A	YIR038C						YMR297W	YDR379C-A					YNR057C	YML004C							YOR096W
		YJL181W	YOR020C	YOR150W	YIL102C-A				YDR453C	YPL093W	YMR059W	YBR033W						YNR062C	YMR233W					YOL122C	YKL138C							YPL250C
		YER128W	YPR083W	YDR055W	YCR071C				YLL018C-A	YLR264W	YJL043W	YAL062W						YGR067C	YDR320C-A					YLR343W	YDL218W							YCR072C
		YLR061W	YHL019W-A	YML036W	YDR175C				YIL117C	YDL218W	YLR201C	YBR146W						YMR110C	YNL080C					YHR139C	YLR286C							YOR203W
		YOL088C	YGL088W	YLR142W	YOR154W				YMR306W	YLR286C	YPL054W	YAL044W-A						YMR173W	YDR022C					YOR374W	YKL107W							YDR385W
		YEL020C	YDR282C	YLL058W	YOR280C				YDL227C	YKL107W	YHR075C	YHR180W						YDR058C	YPL266W					YLL025W	YDL085W							YDL198C
		YGL131C	YDR009W	YCL059C	YNL315C				YPL277C	YDL085W	YMR310C	YMR016C						YLR154W-E	YLL064C					YBL049W	YKL003C							YJL011C
		YFL041W-A	YJL095W	YGR102C	YPR174C				YBR076C-A	YDR451C	YBL038W	YIL037C						YMR319C	YPR116W					YDR256C	YGL249W							YPL093W
		YDR085C	YGL202W	YJR014W	YJR045C				YIL049W	YLL042C	YHL042W	YOL052C						YER055C	YHR089C					YDR453C	YKL192C							YER086W
		YDR070C	YPR187W	YLR281C	YMR008C				YMR175W	YDR402C	YGR094W	YJR100C						YDR391C	YGR200C					YJL106W	YPR098C							YLR264W
		YLR211C	YDR432W	YJR041C	YPL026C				YJL180C	YGL055W	YOL084W	YLR340W						YBR045C	YIL127C					YMR306W	YKL065C							YGL199C
		YBR122C	YOL123W	YDL248W	YDL171C				YNL200C	YGR044C	YOR020W-A	YBR120C						YFL058W	YKL051W					YCL042W	YNL070W							YPL108W
		YIL159W	YDR185C	YKR028W	YKL062W				YOR027W	YPL226W	YDR511W	YDR280W						YLR151C	YLR205C					YPL277C	YDR451C							YOR273C
		YLR346C	YBR084C-A	YDL175C	YMR023C				YDL045W-A	YOR376W-A	YMR250W	YHR138C						YIL107C	YFL059W					YAR020C	YLL042C							YDR412W
		YGR177C	YGL031C	YGL029W	YJR010W				YDL204W	YCR098C	YGR254W	YIL099W						YLR252W	YNR019W					YOR237W	YBR157C							YPL226W
		YIR019C	YPL126W	YMR033W	YJL218W				YMR157C	YHL016C	YEL040W	YLL024C						YGR087C	YNL002C					YMR175W	YDR402C							YML018C
		YNL250W	YEL072W	YDR202C	YLR222C				YGL187C	YLR091W	YPR013C	YBL048W						YGL156W	YOR367W					YLR099C	YEL041W							YOR302W
		YCL002C	YDL191W	YGR215W	YDR093W				YPL076W	YKR053C	YPL230W	YIL019W						YDL114W	YJL189W					YNL200C	YGL055W							YLR091W
		YOR319W	YHR101C	YDR253C	YFL022C				YKL044W	YMR120C	YER124C	YAR068W						YBR249C	YNL274C					YDL045W-A	YDR529C							YLR420W
		YAL020C	YER039C-A	YDL222C	YPL109C				YDL146W	YKR075C	YPL256C	YOL121C						YPL123C	YOL080C					YDL204W	YGR044C							YDL153C
		YBL013W	YMR242C	YOL095C	YNL071W				YDR322W	YLR385C	YIL066C	YMR215W						YDR298C	YNR044W					YER096W	YCR098C							YOR299W
		YOR187W	YPL183C	YAL005C	YGR211W				YAL063C	YCR045W-A	YLR121C	YGR244C						YOL151W	YNL256W					YGL187C	YER058W							YLR385C
		YDR501W	YKL031W	YPL032C	YJL069C				YBR147W	YBR138C	YKR061W	YDR496C						YMR169C	YER106W					YAL063C	YMR193W							YCR045W-A
		YMR217W	YPR118W	YMR020W	YDR344C				YIL136W	YDR157W	YER011W	YEL070W						YLR036C	YBR039W					YBR147W	YLL039C							YNL162W
		YDR494W	YHR056C	YPL172C	YJL016W				YLR190W	YGL209W	YMR090W	YGR059W						YOR152C	YML129C					YIL136W	YKR053C							YDR157W
		YEL076C	YJL105W	YDR377W	YER087W				YPL183W-A	YHR140W	YDR258C	YDR461C-A						YDR506C	YDR178W					YBR053C	YLR218C							YGL209W
		YDR206W	YGL032C	YIR007W	YLR285W				YJR101W	YDR342C	YJR019C	YCR079W						YGL038C	YLR432W					YHR104W	YBR138C							YBR196C
		YDL024C	YOR178C	YFR020W	YKR024C				YBR053C	YJR085C	YFR032C-A	YHR081W							YLR435W					YIL098C	YNL115C							YOL077C
		YHR105W	YKR011C	YNL126W	YKL140W				YHR104W	YOL077C	YMR136W	YER056C							YLR409C					YMR081C	YGL138C							YKL209C
		YHR035W	YBR031W	YBR207W	YEL059C-A				YIL098C	YER036C	YDL083C	YML063W							YMR041C					YPR006C	YKL124W							YDL061C
		YNL180C	YPR005C	YIL114C	YDR405W				YBR085W	YCR025C	YJL060W	YLR417W							YMR267W					YJL153C	YDR287W							YOL059W
		YDL104C	YNL044W	YMR301C	YHL044W				YMR081C	YDR060W	YOR100C	YBL054W							YDR078C					YPR020W	YHR140W							YER036C
		YER054C	YGR260W	YOR389W	YHR068W				YPR006C	YGL101W	YPR140W	YKR013W							YLR178C					YFL029C	YJL205C							YGR027C
		YML030W	YJR156C	YKR070W	YKL193C				YJL153C	YLR074C	YDR018C	YPR007C							YBR111C					YKL163W	YJR085C							YGL117W
		YER001W	YOR007C	YJL185C	YJR150C				YPR020W	YLR405W	YIL155C	YDL124W							YPR144C					YHR160C	YMR105C							YDR060W
		YLR285C-A	YNL142W	YML017W	YLR003C				YKL163W	YDR345C	YDL075W	YDR257C							YKL136W					YLR273C	YER182W							YBL055C
		YLR270W	YAL003W	YGR236C	YHR122W				YPL015C	YGR210C	YLR053C	YIL176C							YIL166C					YCL038C	YJL068C							YGL101W
		YNL144C	YIL078W	YKR091W	YOR305W				YDL107W	YHR179W	YIL020C	YDR513W							YOL154W					YKL217W	YLR284C							YEL048C
		YPL034W	YBL092W	YHL013C	YIL085C				YHR160C	YCR087W	YHR014W	YGR070W							YBR180W					YDR539W	YNL014W							YLR074C
		YJL072C	YFL053W	YOR059C	YLR325C				YLR273C	YJL108C	YKL220C	YKL084W							YJR095W					YCL048W-A	YKL101W							YLR405W
		YPR132W	YBR201C-A	YOR309C	YOR272W				YKL217W	YOR120W	YMR271C	YFL051C							YOL014W					YBR067C	YOR120W							YDR345C
		YLR307W	YNL179C	YPL274W	YOR358W				YGR035C	YIR028W	YMR199W	YJL125C							YDR123C					YPR192W	YBL088C							YOR108W
		YHL026C	YFR022W	YOL004W	YJL198W				YCL048W-A	YJR155W	YDR111C	YBR107C							YDR020C					YGR224W	YIR028W							YGR210C
		YJR147W	YNL124W	YER179W	YOR323C				YBR067C	YOR177C	YIR035C	YKL142W							YGR053C					YCR099C	YJR155W							YHR179W
		YHR128W	YDR129C	YDR354W	YLL041C				YPR192W	YBR177C	YOR003W	YPL036W							YOR224C					YML087C	YOR177C							YKR025W
		YKL071W	YBR104W	YPR151C	YER026C				YGR224W	YHR067W	YJL045W	YDR450W							YGL123W					YOR161C	YJR153W							YCR087W
		YPL134C	YHR157W	YNL332W	YLR069C				YML087C	YJL122W	YCL033C	YHL024W							YOR072W-B					YJR025C	YJL219W							YBR177C
		YPL143W	YPL130W	YML028W	YML042W				YBR145W	YJR153W	YDR461W	YER142C							YPR163C					YGR174C	YJR135W-A							YHR067W
		YGR183C	YGR156W	YLL001W	YEL066W				YGR174C	YMR009W	YFR034W-A	YAL054C							YCR004C					YJR078W	YDR406W							YJL122W
		YPR191W	YGL169W	YCL067C	YPR035W				YDR014W-A	YFL021W	YPL249C-A	YPL136W							YDR115W					YJL163C	YFR018C							YGR148C
		YBR048W	YDL066W	YDR223W	YDR542W				YNR060W	YJL219W	YGR121C	YIL110W							YPR054W					YDR014W-A	YNL093W							YMR009W
		YKR081C	YER020W	YIL133C	YDL130W-A				YML120C	YEL017C-A	YGL147C	YBR169C							YLR031W					YOR316C	YMR191W							YOR306C
		YOR338W	YNL201C	YLR193C	YCR038C				YHL004W	YML043C	YBL001C	YEL055C							YHR169W					YLR338W	YMR279C							YEL017C-A
		YBL059C-A	YDR398W	YBR148W	YNL257C				YMR083W	YMR279C	YDR381C-A	YPR193C							YEL049W					YML120C	YMR206W							YLR002C
		YIL065C	YLR063W	YPL113C	YBR093C				YFL054C	YCR087C-A	YKL141W	YNL207W							YOR293W					YHR106W	YGR235C							YER145C
		YKL216W	YOR234C	YDR089W	YNL092W				YJL102W	YDR285W	YMR252C	YJL181W							YDR465C					YBR071W	YNL160W							YER110C
		YKL023C-A	YKR093W	YKL014C	YPL225W				YJL048C	YOL119C	YCR101C	YMR209C							YLR356W					YDL027C	YNL055C							YHR123W
		YKR097W	YDR032C	YLR237W	YDL012C				YBR251W	YIL169C	YEL017W	YLR061W							YJL145W					YLR081W	YPL087W							YLR108C
		YCR018C	YGL184C	YIR024C	YDR218C				YKL138C-A	YLR196W	YHL040C	YPR048W							YJR079W					YDL127W	YOR134W							YML043C
		YBL075C	YHR065C	YFR001W	YLR299W				YKL070W	YDL239C	YEL039C	YEL020C							YLL052C					YOR186W	YDR285W							YLR068W
		YMR170C	YPL082C	YLR203C	YJL177W				YHR152W	YPL201C	YKL189W	YCR016W							YOL082W					YPR026W	YOL119C							YCR087C-A
		YBR066C	YOL085W-A	YJR102C	YDR156W				YNL259C	YIL012W	YER039C	YML079W							YOR065W					YPL017C	YJL096W							YDR469W
		YNL034W	YGR283C	YOR020C	YPR155C				YLR304C	YOL071W	YIR029W	YMR049C							YBR267W					YKL161C	YDL239C							YAL038W
		YGL068W	YMR174C	YBR268W	YKL123W				YGR153W	YNR053C	YKR049C	YGR285C							YBR285W					YKL138C-A	YML081C-A							YLR196W
		YGR161W-C	YCR032W	YPR083W	YKL172W				YPL271W	YDL063C	YDL149W	YMR014W							YFL014W					YKL070W	YPL201C							YBL018C
		YDR087C	YLR098C	YHL019W-A	YNL336W				YOR215C	YNR068C	YMR096W	YFL016C							YJR108W					YHR152W	YOL071W							YNR053C
		YER136W	YIR038C	YGL088W	YJR059W				YGR182C	YOR369C	YKL069W	YDR085C							YGR256W					YLR271W	YHR202W							YDL063C
		YDL237W	YKR058W	YDR282C	YPR100W				YJL003W	YMR107W	YDL241W	YDR070C							YER126C					YIL088C	YHR008C							YOR369C
		YDR352W	YAL062W	YDR009W	YDR358W				YOR284W	YDR381W	YDL081C	YER095W							YBR040W					YNL259C	YGR021W							YDR381W
		YML051W	YLR453C	YPR187W	YIR032C				YML050W	YGL103W	YLR149C	YBR122C							YDL036C					YGR153W	YMR107W							YGL103W
		YMR122W-A	YAL044W-A	YGL104C	YGL015C				YER103W	YER064C	YJL066C	YIL042C							YKL156W					YBR255C-A	YBL045C							YOR207C
		YLR172C	YNL065W	YML116W	YIL140W				YJL062W-A	YGL028C	YHR033W	YLR346C							YHR148W					YPL271W	YPR184W							YDR252W
		YDR471W	YDL205C	YNR056C	YLR197W				YJL161W	YNL012W	YOR073W	YGR177C							YDL110C					YOR215C	YGL028C							YER025W
		YMR173W-A	YHR180W	YDR185C	YBR213W				YMR297W	YDR252W	YBR240C	YKL185W							YGR225W					YGR182C	YNL012W							YPL273W
		YLR344W	YIL037C	YBR084C-A	YLR244C				YCL057C-A	YJL037W	YNL074C	YDR436W							YPL006W					YBR047W	YJL037W							YDR037W
		YLR449W	YOL052C	YNL313C	YDL238C				YNR062C	YKL103C	YLR180W	YOR319W							YMR269W					YJL003W	YKL103C							YGR040W
		YBR219C	YJR100C	YGL031C	YPR033C				YKR016W	YOR008W-B	YLR406C	YOL127W							YKL053C-A					YJL077W-B	YPL159C							YDR183C-A
		YLR239C	YLR340W	YGR124W	YLR382C				YGR067C	YDL223C	YHR214W	YOR187W							YDL136W					YML050W	YMR302C							YER043C
		YJL160C	YPR085C	YPL126W	YFR005C				YOR158W	YDR037W	YLR004C	YDR501W							YHR177W					YER103W	YBR230W-A							YBR034C
		YGR175C	YOR387C	YPR058W	YGR126W				YKL167C	YDR183C-A	YIL073C	YMR217W							YDL210W					YJL161W	YBR204C							YJR063W
		YIR017C	YDR280W	YDL020C	YGL071W				YBL095W	YBR034C	YNR072W	YDR494W							YNL069C					YMR297W	YDL223C							YGR280C
		YDR012W	YHR138C	YDL191W	YAL046C				YHR059W	YLR040C	YOL047C	YPR027C							YGL191W					YOR349W	YOL096C							YKL120W
		YOL152W	YIL099W	YER039C-A	YDR198C				YBR013C	YGR280C	YNL248C	YDL024C							YJL168C					YCL057C-A	YBR222C							YMR011W
		YDR544C	YOR375C	YDR179W-A	YAL039C				YMR173W	YEL069C	YLR446W	YMR239C							YDR446W					YLR345W	YER178W							YJR009C
		YER180C-A	YBL048W	YMR242C	YER060W				YMR319C	YJL052W	YLR164W	YLR028C							YLR363W-A					YNR062C	YPL222W							YPR080W
		YGR080W	YIL019W	YPL183C	YDR286C				YER055C	YNL333W	YLL060C	YHR035W							YOR341W					YNL155W	YDR533C							YIL145C
		YOR317W	YOR099W	YPR118W	YHR141C				YPR196W	YOR049C	YKL219W	YBL069W							YIL153W					YKR016W	YLR040C							YLR249W
		YBR299W	YNL222W	YHR056C	YJL091C				YGR220C	YLR194C	YJR005C-A	YER054C							YBR244W					YGR067C	YEL069C							YDR184C
		YHR218W	YAR068W	YJL105W	YBR191W				YFL058W	YLR249W	YIR037W	YKR015C							YGR142W					YMR110C	YDL200C							YNL221C
		YMR211W	YML118W	YJR016C	YDR380W				YLR151C	YDR184C	YGR208W	YML030W							YPL211W					YIL006W	YJL052W							YGL072C
		YOR185C	YOL121C	YGL032C	YPL239W				YIR020C	YOL055C	YML027W	YER001W							YJL191W					YMR173W	YNL333W							YER131W
		YGR066C	YMR240C	YOR178C	YPR183W				YGL156W	YGR023W	YML128C	YLR285C-A							YIL077C					YDR058C	YHR007C-A							YOR315W
		YPL244C	YMR215W	YKR011C	YOR206W				YMR320W	YGL072C	YPR030W	YGR264C							YOR084W					YLR154W-E	YBR269C							YDL129W
		YPL262W	YPL240C	YBR031W	YBL042C				YJR121W	YGL258W	YJL170C	YLR270W							YCL048W					YMR319C	YPL110C							YGR214W
		YLR289W	YGR244C	YDR255C	YDR525W-A				YBR249C	YDR056C	YKL026C	YKL086W							YMR142C					YDR391C	YPL203W							YGR249W
		YCL040W	YDR496C	YGR260W	YLR075W				YEL024W	YER186C	YLR372W	YDR324C							YGL121C					YBR045C	YDR133C							YEL073C
		YJL103C	YEL070W	YJR156C	YBR054W				YPL123C	YER131W	YGR123C	YPR132W							YGR295C					YFL058W	YFR053C							YLR112W
		YNL042W	YBR052C	YHR019C	YNL217W				YDR298C	YDL129W	YJR149W	YKL144C							YFL021C-A					YLR151C	YCL058C							YKL009W
		YHR085W	YDR461C-A	YAL003W	YPL206C				YOL151W	YDR254W	YBL003C	YNL175C							YBR230C					YNL037C	YGR194C							YNR003C
		YLR080W	YNL046W	YGR138C	YDL060W				YMR169C	YGR249W	YEL011W	YLR307W							YFR052C-A					YIL107C	YLL023C							YPL131W
		YLR413W	YJL107C	YIL078W	YHR032W				YMR251W-A	YDL021W	YNL196C	YOR356W							YPL163C					YLR252W	YNL045W							YJL088W
		YMR084W	YHR081W	YBL092W	YOL076W				YLR036C	YLR112W	YMR101C	YGR034W							YOL052C-A					YGR087C	YCR083W							YBL028C
		YHR072W-A	YML063W	YFL053W	YHR203C				YLR058C	YKL009W	YCR021C	YJR147W							YLR201C					YGL156W	YDL021W							YOR006C
		YIL172C	YLR417W	YBR201C-A	YDR057W				YGR292W	YFL052W	YHR048W	YHR128W							YPL054W					YDL114W	YHR051W							YHR018C
		YLR227C	YBL054W	YJL158C	YER009W				YDR506C	YNR003C	YOR394W	YKL071W							YPL149W					YEL024W	YPR010C-A							YDR300C
		YGL096W	YKR013W	YKL195W	YER185W				YGL038C	YMR194C-B	YER015W	YPL134C							YHR075C					YPL123C	YMR194C-B							YNL141W
		YHR198C	YML121W	YNL179C	YNL199C					YMR194C-A	YLR125W	YPL143W							YML108W					YDR298C	YOL101C							YKR059W
		YNL177C	YPR007C	YNR002C	YBL052C					YPL131W	YLR070C	YEL057C							YMR310C					YOL151W	YFR049W							YBR032W
		YFR039C	YMR117C	YPL030W	YLL019C					YFR049W	YDL130W	YGR183C							YBL038W					YMR169C	YDR031W							YDR399W
		YOR354C	YDL124W	YLR316C	YBR009C					YBL028C	YKL067W	YPR191W							YGR094W					YMR251W-A	YER141W							YOR060C
		YOR036W	YDR257C	YFR022W	YHR052W					YHR018C	YDL243C	YBR048W							YGR109C					YDL072C	YCL064C							YJL050W
		YGR032W	YGR266W	YNL124W	YKR026C					YDR408C	YER084W	YKR081C							YOL084W					YOR152C	YLR042C							YDL086C-A
		YJR145C	YJR106W	YDR534C	YJR012C					YNL141W	YKL150W	YBL059C-A							YOR020W-A					YDR506C	YIR039C							YJR129C
		YGL076C	YDR513W	YER140W	YDR119W-A					YGL224C	YOR173W	YIL065C							YDR511W					YGL038C	YNL202W							YGL009C
		YPL141C	YGR070W	YBR104W	YNL073W					YLR042C	YFR031C-A	YJR094W-A							YMR250W						YOR388C							YNL066W
		YGR181W	YFL051C	YHR157W	YMR280C					YKR059W	YGL205W	YKL216W							YEL040W						YML083C							YIL016W
		YBL030C	YJL125C	YPL130W	YFL020C					YBR032W	YOR071C	YKL023C-A							YER124C						YNL331C							YFR055W
		YNL270C	YPL036W	YGR156W	YJL014W					YNL202W	YPL171C	YKR097W							YPL256C						YDR357C							YOR021C
		YER073W	YDR450W	YDR398W	YNL015W					YDR399W	YHR216W	YCR018C							YKL201C						YGL089C							YGL111W
		YBR046C	YHL024W	YLR063W	YHR178W					YOR388C	YHR010W	YBL075C							YIL066C						YBR149W							YMR116C
		YNR040W	YGR036C	YOR234C	YPL114W					YOR060C	YIL024C	YMR170C							YLR121C						YOL053W							YNL302C
		YOL033W	YAL054C	YDR032C	YPL170W					YML083C	YNR070W	YDR101C							YMR090W						YHR139C							YGL030W
		YKL162C-A	YPL136W	YGL184C	YPR001W					YLR216C	YML130C	YBR066C							YDR258C						YOR374W							YJL033W
		YMR158W	YBR252W	YPR106W	YDR204W					YMR017W	YLR328W	YJR002W							YJR019C						YLL025W							YOR182C
		YER019W	YBR169C	YDR158W	YBR085C-A					YDL086C-A	YMR148W	YNL061W							YFR032C-A						YBL049W							YDR050C
		YNR032C-A	YMR305C	YHR065C	YOR074C					YPR150W	YFL034C-A	YNL034W							YBL080C						YER057C							YEL071W
		YGR232W	YDR224C	YPL082C	YDR347W					YNL331C	YML047C	YGR161W-C							YDL083C						YDR256C							YKL143W
		YCR034W	YEL055C	YGR283C	YJR152W					YDR357C	YKR102W	YDR087C							YJL060W						YDR374C							YDR321W
		YLL009C	YPR193C	YMR174C	YOL097C					YGL089C	YHL014C	YDL237W							YOR100C						YDR453C							YNL178W
		YJL119C	YDR428C	YIR038C	YOR110W					YPR082C	YER045C	YER056C-A							YPR140W						YMR306W							YLL018C-A
		YKR043C	YOR210W	YBR033W	YNR020C					YOR047C	YIR031C	YDR352W							YOR340C						YCL042W							YHR162W
		YMR067C	YBR089C-A	YAL062W	YNL241C					YLL025W	YGL010W	YMR122W-A							YDR018C						YPL277C							YOR004W
		YKR034W	YER128W	YBR146W	YDR091C					YBL049W	YOR192C	YLR172C							YIL155C						YGL226W							YPL079W
		YHR044C	YLR061W	YAL044W-A	YHR066W					YMR116C	YKR077W	YLR213C							YDR418W						YOR237W							YKR092C
		YMR098C	YOL088C	YNL065W	YPL047W					YJL033W	YDR273W	YDR471W							YDL075W						YMR175W							YCR031C
		YOR285W	YEL020C	YNL030W	YLR287C-A					YGR061C	YNL117W	YMR173W-A							YLR053C						YLR099C							YBR030W
		YDR074W	YCR016W	YHR180W	YPL173W					YKL143W	YIL052C	YOR040W							YIL020C						YOL007C							YLR044C
		YLR174W	YGL186C	YMR016C	YDR373W					YDR374C	YBL078C	YLR344W							YHR014W						YJL180C							YDR429C
		YKL181W	YGL131C	YIL037C	YLR312C					YDR453C	YDR343C	YLR449W							YJL109C						YNL200C							YER074W
		YIL028W	YMR049C	YOL052C	YKL191W					YJL106W	YAL034C	YML123C							YOR236W						YHL028W							YMR128W
		YOR028C	YGR285C	YJR100C	YAR050W					YLL018C-A	YMR316W	YJL160C							YKL220C						YDL045W-A							YBL072C
		YOR348C	YMR063W	YLR340W	YDR530C					YIL117C	YGL081W	YBR142W							YMR271C						YDL204W							YOR167C
		YNL216W	YMR014W	YGR171C	YOL039W					YMR306W	YGR103W	YIR017C							YMR199W						YER096W							YPL076W
		YER066W	YDR263C	YOR019W	YHL011C					YOR004W	YBR294W	YKL187C							YDR111C						YMR157C							YBR121C
		YHR109W	YJL162C	YOR387C	YMR303C					YCL042W	YBR037C	YDR012W							YIR035C						YGL187C							YDL146W
		YDR024W	YDR085C	YBR120C	YBR205W					YKR092C	YPL250C	YOL152W							YOR003W						YDR322W							YNL064C
		YOR228C	YDR070C	YDR280W	YOR321W					YPL277C	YNL194C	YOL125W							YGL189C						YBR147W							YIL018W
		YNL184C	YHR023W	YHR138C	YMR278W					YAR020C	YDL198C	YJR104C							YPR036W-A						YIL136W							YGR118W
		YHR087W	YLR211C	YIL099W	YDL014W					YOR237W	YLR264W	YBR299W							YJL045W						YPL183W-A							YNR059W
		YBR014C	YIL042C	YBL048W	YER079W					YMR175W	YDL218W	YMR211W							YNL306W						YBR053C							YOL120C
		YPR133W-A	YLR346C	YIL019W	YOR230W					YNL200C	YLR286C	YOR185C							YCL033C						YHR104W							YLR029C
		YDR119W	YGR177C	YOR099W	YGR234W					YHL028W	YKL107W	YGR066C							YHR196W						YIL098C							YGR198W
		YER050C	YIR019C	YAR068W	YEL068C					YDL204W	YDL085W	YPL244C							YNL113W						YHL006C							YBR085W
		YIL125W	YKL185W	YML118W	YMR225C					YPL076W	YPR098C	YGR240C							YGL120C						YMR081C							YDR500C
		YNL097C-B	YLR364W	YOL121C	YDR036C					YMR062C	YMR007W	YPL262W							YLR374C						YPR006C							YGR245C
		YKL148C	YJR124C	YNR058W	YGR043C					YMR015C	YJL157C	YNL182C							YPL249C-A						YPR020W							YNR043W
		YHR016C	YNL250W	YMR215W	YPL223C					YBR147W	YJL199C	YLR289W							YIL069C						YOR111W							YIL064W
		YPL165C	YCL002C	YBR078W	YPL272C					YIL136W	YBR157C	YCL040W							YGL147C						YKL163W							YKR094C
		YMR024W	YHL050C	YPL240C	YFL005W					YLR190W	YEL041W	YJL103C							YBL001C						YDL107W							YLR306W
		YGL123C-A	YPL189W	YGR244C	YMR152W					YBR053C	YGL055W	YNL042W							YDR381C-A						YIL111W							YGR035C
		YGR165W	YOR319W	YDR496C	YDR154C					YHR104W	YDR529C	YBR012C							YKL141W						YHR160C							YER049W
		YGR055W	YOL127W	YEL070W	YMR029C					YMR081C	YGR044C	YPR112C							YEL017W						YLR273C							YEL054C
		YBR136W	YBL013W	YBR083W	YCL026C-B					YPR006C	YCR098C	YPR169W							YOR361C						YCL038C							YLR060W
		YPL186C	YDR501W	YDR461C-A	YJL055W					YEL034C-A	YLL039C	YHR085W							YGL078C						YKL085W							YMR260C
		YJL141C	YGR064W	YHR081W	YPR102C					YGR245C	YKR053C	YER052C							YOL024W						YKL217W							YOR133W
		YPL147W	YMR217W	YER056C	YNL188W					YJL100W	YLR420W	YLR080W							YEL039C						YCL048W-A							YBR145W
		YNL276C	YGL035C	YML063W	YPL086C					YKL163W	YEL065W	YLR413W							YDR234W						YBR067C							YDR339C
		YLL056C	YPR027C	YMR080C	YKR066C					YOL105C	YLR385C	YMR084W							YER039C						YDR100W							YJR003C
		YNL209W	YDR206W	YKR013W	YDR109C					YPL135W	YCR045W-A	YPL162C							YKR049C						YOL009C							YNL062C
		YNR046W	YDL024C	YPR007C	YLR109W					YHR160C	YNL115C	YHR072W-A							YKL069W						YKR080W							YBR118W
		YNL254C	YMR239C	YMR117C	YKR009C					YLR273C	YNL057W	YLR227C							YDL241W						YGR224W							YNR060W
		YNL289W	YHR035W	YDL124W	YLR041W					YCL038C	YKL124W	YGL096W							YLR149C						YML087C							YPL263C
		YML106W	YDL079C	YDR257C	YIL146C					YIL064W	YJL056C	YDL091C							YFL018C						YER101C							YLR412W
		YOR142W	YBL069W	YGR266W	YLR231C					YKL217W	YJR085C	YHR198C							YJL066C						YOR161C							YER002W
		YLR150W	YJL049W	YJR106W	YKL016C					YKR094C	YDL061C	YNL177C							YHR033W						YML078W							YDR502C
		YML008C	YBR010W	YGL092W	YDL201W					YLR306W	YOL059W	YKL162C							YIL157C						YGR174C							YPL245W
		YMR265C	YKR015C	YCL039W	YFR003C					YGR035C	YGR027C	YHL020C							YLR180W						YJR078W							YBR079C
		YER159C	YER001W	YDR513W	YIL033C					YMR177W	YGL117W	YOR036W							YJL213W						YJL163C							YBL068W
		YHR113W	YGR264C	YJL125C	YOR368W					YCL048W-A	YMR105C	YGR032W							YLR406C						YDR014W-A							YCR057C
		YLR154W-C	YLR270W	YBR107C	YGR128C					YBR067C	YER182W	YJR145C							YOL130W						YOL126C							YHR021C
		YBR298C	YGR169C	YKL142W	YLR441C					YEL054C	YOR188W	YGL076C							YHR214W						YOR316C							YCL058W-A
		YIR021W	YKL086W	YPL036W	YGR088W					YGR224W	YGL101W	YBL030C							YLR460C						YLR338W							YLR048W
		YMR290C	YNL144C	YDR450W	YAL044C					YML087C	YBL043W	YNL270C							YBR056W-A						YML120C							YMR259C
		YDR076W	YPL034W	YHL024W	YPR081C					YDR014W-A	YLR405W	YOR381W							YFR012W						YHR106W							YBR061C
		YOR011W	YDR324C	YER142C	YDR284C					YLR338W	YDR345C	YER073W							YNL248C						YIL063C							YOR145C
		YLR395C	YPR132W	YAL054C	YOR048C					YHR106W	YOR108W	YBR046C							YBR025C						YBR071W							YKR057W
		YLR348C	YNL175C	YPL136W	YHR143W					YEL028W	YJL068C	YHR020W							YKL128C						YDL027C							YOR284W
		YJL131C	YLR307W	YBR252W	YBR191W-A					YBR071W	YGR210C	YOL033W							YLR164W						YER053C							YPR074C
		YBR117C	YOR356W	YIL110W	YPR185W					YLR081W	YLR284C	YBR238C							YLL060C						YKR014C							YLR175W
		YKL183W	YHL026C	YBR169C	YER065C					YML066C	YNL014W	YML100W							YIR037W						YDL127W							YNL308C
		YLR362W	YGR034W	YMR305C	YLR077W					YLR412W	YOR120W	YKL162C-A							YNL024C						YOR186W							YJL138C
		YPL024W	YJR147W	YDR224C	YBR056W					YPR026W	YIR028W	YMR158W							YOR190W						YPR026W							YBL076C
		YPR094W	YHR128W	YEL055C	YLL020C					YBR079C	YJR155W	YER102W							YML027W						YFL054C							YBR143C
		YOL129W	YDR538W	YPR193C	YBL019W					YFL054C	YOR177C	YMR263W							YML128C						YJL166W							YDR449C
		YPL040C	YKL071W	YNL207W	YNR054C					YJL102W	YHR067W	YGL135W							YPR030W						YLR248W							YGR081C
		YPL104W	YPL143W	YDR428C	YIL015W					YFR008W	YGR148C	YLR129W							YDL208W						YPL017C							YNL292W
		YGR084C	YEL057C	YJL181W	YBR291C					YPR168W	YJR153W	YGR232W							YKL026C						YBR251W							YLR448W
		YGL157W	YGR183C	YBL034C	YGR008C					YCR057C	YDL170W	YCR034W							YLR372W						YPL140C							YDR025W
		YBL015W	YBR048W	YMR209C	YDR165W					YKL070W	YJL219W	YLL009C							YDL026W						YKL070W							YOL124C
		YNL237W	YNL205C	YER128W	YGR248W					YHR152W	YCL030C	YJL119C							YGR123C						YHR152W							YLR083C
		YDL004W	YKR081C	YLR061W	YOR150W					YCL058W-A	YFR018C	YKR043C							YNL132W						YLR271W							YDL121C
		YLR059C	YOR338W	YOL088C	YDR055W					YGR153W	YNL093W	YKR034W							YJR149W						YIL088C							YMR210W
		YDR059C	YOL031C	YPR048W	YML036W					YPL271W	YDR531W	YCL021W-A							YEL011W						YLR304C							YPR137W
		YDR379C-A	YJR094W-A	YEL020C	YLR142W					YMR259C	YMR191W	YPR060C							YGR250C						YGR153W							YDR161W
		YPL248C	YKL216W	YCR016W	YLL058W					YNL204C	YMR206W	YMR098C							YNL196C						YBR255C-A							YNL149C
		YMR233W	YKL023C-A	YML079W	YER130C					YKR057W	YCR087C-A	YOR285W							YMR101C						YPL271W							YIL079C
		YDR320C-A	YKR097W	YMR049C	YER165W					YOR284W	YGR235C	YLR174W							YCR021C						YMR056C							YPL146C
		YNL080C	YJL026W	YGR285C	YCL059C					YJL077W-B	YNL160W	YBR121C-A							YHR048W						YOR215C							YKL081W
		YDR022C	YCR018C	YPR068C	YGR102C					YML050W	YNL055C	YFR009W							YOR159C						YGR182C							YDL229W
		YPL266W	YBL075C	YCL063W	YJR014W					YDR242W	YPL087W	YBR115C							YER015W						YJL003W							YLL008W
		YGL062W	YMR170C	YMR063W	YLR281C					YLR175W	YOR134W	YKL181W							YLR070C						YOR163W							YER055C
		YOL016C	YDR101C	YFL016C	YPL018W					YER103W	YIL169C	YML125C							YDL130W						YJL077W-A							YOR260W
		YPR116W	YBR066C	YDR085C	YJR041C					YPL222C-A	YML081C-A	YLR251W							YKL067W						YJL077W-B							YPR196W
		YHR089C	YJR002W	YDR070C	YDL248W					YNR062C	YBL018C	YOR028C							YER084W						YML050W							YPR158W
		YJL078C	YNL061W	YER095W	YKR028W					YDR025W	YOL071W	YPL106C							YKL150W						YER103W							YBR141C
		YIL127C	YNL034W	YLR211C	YMR286W					YDL121C	YHR202W	YBR271W							YOR173W						YJL062W-A							YJL136C
		YKL051W	YDR087C	YIL042C	YDL175C					YMR210W	YHR008C	YOR348C							YFR031C-A						YPL072W							YKL180W
		YLR294C	YER136W	YIL035C	YFL026W					YGR067C	YOR369C	YPL246C							YGL205W						YJL161W							YJR007W
		YGR204W	YDL237W	YLR346C	YGL029W					YBL095W	YGL256W	YHL001W							YPL217C						YMR297W							YAL025C
		YBL098W	YDR072C	YIR019C	YMR033W					YMR145C	YMR107W	YOL010W							YPL171C						YOR349W							YBL014C
		YLR205C	YER056C-A	YKL185W	YDR202C					YBR013C	YHR015W	YDR024W							YGL162W						YCL057C-A							YIL047C
		YKR006C	YDR352W	YNL250W	YGR215W					YPL146C	YGL103W	YOR228C							YHR216W						YLR390W							YBR249C
		YPR138C	YDR524C-B	YCL002C	YDR253C					YJL152W	YPR184W	YBR105C							YHR010W						YLR345W							YBR084W
		YNR019W	YMR122W-A	YGL108C	YCR082W					YKL081W	YGL028C	YHR087W							YIL024C						YNR062C							YDR023W
		YJR141W	YLR172C	YDR436W	YOR001W					YDL229W	YNL012W	YBR014C							YOL109W						YNL100W							YOR312C
		YLR354C	YIL040W	YOR319W	YLR276C					YKR098C	YJL037W	YPL012W							YNR070W						YKR016W							YER006W
		YJR054W	YDR471W	YGR119C	YDL222C					YMR173W	YKL103C	YPR110C							YLR328W						YGR067C							YLL034C
		YOR367W	YMR173W-A	YOL127W	YNR022C					YLR154W-E	YPL046C	YDR119W							YHR056W-A						YDR493W							YLR036C
		YNL274C	YLR344W	YOR187W	YAL005C					YBR045C	YBR230W-A	YLR411W							YML047C						YOR245C							YMR212C
		YNR044W	YLR449W	YDR501W	YJL121C					YLR177W	YDL223C	YDR371W							YOR300W						YMR110C
		YOL058W	YGR169C-A	YMR217W	YPL032C					YFL058W	YPL273W	YER050C							YLL062C						YHR059W
		YBR039W	YML123C	YDR494W	YHR064C					YGR087C	YDR037W	YIL125W							YGL010W						YBR013C
		YPR017C	YJL160C	YPR027C	YMR020W					YGL156W	YPL222W	YNL097C-B							YDR064W						YIL050W
		YEL044W	YPL075W	YDR206W	YPL172C					YDL114W	YDR533C	YKL148C							YKR077W						YIL006W
		YLR016C	YBR142W	YDL024C	YDR377W					YAL025C	YEL069C	YHR016C							YAL016C-A						YDR058C
		YML129C	YIR017C	YLR028C	YIR007W					YBR084W	YLR214W	YLR221C							YDR454C						YLR154W-E
		YPR170W-B	YKL187C	YDL079C	YOL139C					YPL267W	YGL183C	YPL165C							YNL117W						YDR391C
		YDR437W	YDR012W	YBL069W	YBR207W					YPL123C	YJL052W	YKL082C							YIL052C						YGR220C
		YDR178W	YOL152W	YBR010W	YHR159W					YMR169C	YNL333W	YGL123C-A							YJL172W						YFL058W
		YLR432W	YOL125W	YER054C	YPL132W					YER006W	YLR194C	YOR116C							YBL078C						YLR151C
		YJR004C	YGR080W	YKR015C	YIL114C					YLR036C	YPL110C	YGR030C							YKL024C						YKL091C
		YKR065C	YBL011W	YML030W	YJL089W					YLR058C	YGL158W	YJL057C							YMR316W						YNL037C
		YMR041C	YBR299W	YER001W	YBL029W					YGR243W	YDR133C	YGR055W							YGL081W						YPL107W
		YMR267W	YMR211W	YLR285C-A	YMR188C					YDR506C	YOL055C	YPL186C							YGR103W						YIL107C
		YDR078C	YOR185C	YPR009W	YGR154C					YGL038C	YFR053C	YGR187C							YBR294W						YLR252W
		YDR232W	YGR066C	YGR264C	YOR389W						YHL035C	YNL209W							YDL067C						YGR087C
		YDL138W	YDR492W	YPL169C	YLR130C						YGL072C	YNR046W							YBR037C						YGL156W
		YLR178C	YOL012C	YLR270W	YKR070W						YGL258W	YNL254C							YOR096W						YJR121W
		YOR013W	YPL262W	YKL086W	YMR205C						YER131W	YNL289W							YPL250C						YBR214W
		YBR111C	YNL182C	YPL034W	YJL185C						YCL058C	YML106W							YCR072C						YNR064C
		YGL226C-A	YCL040W	YDR324C	YNL022C						YOR315W	YOR142W							YNL194C						YOL086W-A
		YOL154W	YNL042W	YJL072C	YGR236C						YDL129W	YLR150W							YOR203W						YNL081C
		YIL093C	YBR012C	YPR132W	YKR091W						YGR214W	YMR265C							YDR385W						YPL267W
		YJL215C	YPR112C	YKL144C	YHL013C						YCR083W	YML073C							YML004C						YEL024W
		YJR095W	YPR169W	YNL175C	YOR309C						YDL021W	YER159C							YDL198C						YPL123C
		YLR466W	YHR085W	YLR307W	YPL221W						YEL073C	YHR046C							YPL093W						YDR298C
		YOL014W	YLR080W	YGR034W	YPL274W						YLR112W	YMR290C							YLR264W						YOL151W
		YDR123C	YMR184W	YJR147W	YGR014W						YKL009W	YDR076W							YDL218W						YMR169C
		YLR057W	YBR029C	YHR128W	YGL050W						YFL052W	YOR287C							YLR286C						YMR251W-A
		YDR020C	YMR084W	YBR250W	YER179W						YJL159W	YPR077C							YGL199C						YMR087W
		YGR053C	YGL021W	YKL071W	YMR150C						YNR003C	YDL214C							YKL107W						YDL072C
		YGL123W	YHR072W-A	YPL134C	YPL084W						YHR051W	YLR395C							YDL085W						YOR152C
		YOR072W-B	YIL172C	YPL143W	YDR354W						YPR010C-A	YLR348C							YGL249W						YGR292W
		YBR018C	YLR227C	YOR216C	YDR301W						YMR194C-A	YBR117C							YPR098C						YGR243W
		YPR163C	YDL091C	YGR183C	YPR151C						YOL101C	YDR083W							YKL065C						YDR506C
		YEL005C	YJL129C	YPR191W	YNL332W						YFR049W	YKL183W							YDR451C						YGL038C
		YCR004C	YFR039C	YDL049C	YML028W						YHR018C	YLR362W							YLL042C						YMR025W
		YDR115W	YHL020C	YBR048W	YLL001W						YNL141W	YAR035W							YBR157C
		YLR031W	YOR066W	YKR081C	YCL067C						YDR031W	YOL156W							YEL041W
		YEL049W	YGR032W	YOR338W	YDR223W						YCL064C	YOL129W							YGL055W
		YIL121W	YJR145C	YBL059C-A	YAL060W						YJR154W	YDR299W							YDR529C
		YPL052W	YGL076C	YIL065C	YIL133C						YLR042C	YIL091C							YGR044C
		YIL003W	YPL141C	YOL031C	YLR193C						YIR039C	YPL104W							YPL226W
		YDR465C	YLL054C	YJR094W-A	YJL200C						YNL202W	YGR084C							YML018C
		YFR033C	YOR381W	YKL216W	YBR148W						YDR399W	YBL015W							YCR098C
		YLR356W	YER073W	YKR097W	YPL113C						YOR388C	YPR145C-A							YER058W
		YLR404W	YBR046C	YJL026W	YKL014C						YML083C	YGR146C							YLL039C
		YJR138W	YHR020W	YCR018C	YDR249C						YDL086C-A	YNL237W							YLR420W
		YBR132C	YIL089W	YBL075C	YER091C						YDR357C	YMR251W							YOR299W
		YPL192C	YOL033W	YCR036W	YIR024C						YGL089C	YDL004W							YLR385C
		YLL052C	YML100W	YMR170C	YJR008W						YNL066W	YLR059C							YCR045W-A
		YOL082W	YKL162C-A	YDR101C	YDL203C						YNR057C	YDR059C							YLR218C
		YOR065W	YMR158W	YBR066C	YLR215C						YOL122C	YDR379C-A							YNL162W
		YBR285W	YER102W	YJR002W	YML082W						YLR343W	YMR233W							YNL115C
		YFL014W	YMR263W	YNL061W	YFR001W						YMR243C	YDR320C-A							YGL138C
		YNL131W	YGL135W	YGL068W	YLR203C						YHR139C	YNL080C							YKL124W
		YDR041W	YLR129W	YGR161W-C	YJR102C						YOR374W	YDR022C							YDR287W
		YGL047W	YNR032C-A	YDR087C	YOR020C						YLL025W	YPL266W							YGL209W
		YJR108W	YGR232W	YER136W	YBR268W						YBL049W	YLL064C							YJL205C
		YPR015C	YCR034W	YER056C-A	YPR083W						YMR116C	YOL016C							YJR085C
		YGR256W	YJL119C	YDR352W	YHL019W-A						YDR256C	YMR146C							YOL077C
		YNL121C	YKR034W	YKL129C	YGL088W						YNL302C	YPR116W							YKL209C
		YIL014C-A	YCL021W-A	YMR122W-A	YER084W-A						YDR453C	YHR089C							YDL061C
		YER035W	YPR060C	YLR172C	YDR282C						YJL106W	YPL237W							YOL059W
		YMR134W	YNL036W	YLR213C	YDR009W						YLL018C-A	YJL078C							YER036C
		YMR069W	YDR267C	YIL040W	YBR126C						YMR306W	YGR200C							YGR027C
		YGR225W	YMR098C	YDR471W	YPR187W						YOR004W	YIL127C							YGL117W
		YPL006W	YOR285W	YMR173W-A	YDR432W						YCL042W	YKL051W							YER182W
		YKL053C-A	YDR074W	YOR040W	YGR195W						YPL079W	YLR294C							YDR060W
		YMR092C	YPR075C	YAL019W	YGL104C						YPL277C	YLR205C							YBL055C
		YHR177W	YLR174W	YLR344W	YIL017C						YAR020C	YFL059W							YGL101W
		YDR316W	YNL154C	YLR449W	YOL123W						YCR031C	YNR019W							YLR074C
		YDL210W	YLR360W	YML123C	YDR132C						YOR237W	YJR141W							YLR405W
		YBL086C	YKL181W	YLR239C	YML116W						YMR175W	YLR354C							YDR345C
		YGL191W	YIL028W	YJL160C	YNR056C						YLR099C	YNL002C							YOR108W
		YDR446W	YML125C	YBR142W	YDR185C						YNL200C	YOR367W							YJL068C
		YNL325C	YOR348C	YIR017C	YBR084C-A						YDL045W-A	YOR385W							YGR210C
		YHR134W	YGR068C	YKL187C	YNL313C						YDL204W	YJL189W							YHR179W
		YLR399C	YNL216W	YDR012W	YGL031C						YER096W	YNL274C							YCR087W
		YBR179C	YPL246C	YOL152W	YGR124W						YBL072C	YOL080C							YLR284C
		YGR142W	YGL039W	YOL125W	YPR172W						YGL187C	YNR044W							YNL014W
		YLR257W	YHR109W	YHL003C	YLR111W						YPL076W	YNL256W							YOR120W
		YBL026W	YHL001W	YJR104C	YPL126W						YAL063C	YOL058W							YJR155W
		YPL211W	YOL010W	YER180C-A	YEL072W						YBR147W	YER106W							YOR177C
		YOR222W	YDR024W	YBL011W	YPR058W						YIL136W	YBR039W							YBR177C
		YJL191W	YOR228C	YBR299W	YDL020C						YIL018W	YEL044W							YHR067W
		YJR061W	YMR111C	YMR211W	YBR050C						YBR053C	YML129C							YJL122W
		YOR051C	YBR105C	YOR185C	YDL191W						YLR029C	YKL205W							YGR148C
		YCL048W	YPL012W	YEL003W	YER039C-A						YHR104W	YDR178W							YJR153W
		YGL121C	YPR110C	YGR066C	YDR179W-A						YIL098C	YLR432W							YMR009W
		YNL300W	YDR119W	YDR492W	YMR242C						YBR085W	YBL068W-A							YJL219W
		YGR295C	YLR411W	YEL029C	YMR241W						YMR081C	YLR435W							YOR306C
		YFL021C-A	YDR371W	YPL262W	YPL183C						YPR006C	YLR409C							YNL093W
		YBR230C	YIL125W	YNL182C	YKL031W						YJL153C	YMR041C							YLR002C
		YFR052C-A	YNL097C-B	YLR289W	YPR118W						YPR020W	YMR267W							YER145C
		YLR290C	YKL148C	YCL040W	YHR056C						YFL029C	YDR078C							YER110C
		YPL163C	YLR221C	YJL103C	YJL105W						YKL163W	YDL138W							YHR123W
		YOL052C-A	YPL165C	YBR012C	YJR016C						YHR160C	YLR178C							YMR191W
		YMR059W	YKL082C	YPR169W	YMR284W						YLR273C	YJL133W							YLR108C
		YLR201C	YDL093W	YHR085W	YOR178C						YHR047C	YBR111C							YMR279C
		YPL054W	YGL123C-A	YER052C	YKR011C						YCL038C	YPR144C							YMR206W
		YPL149W	YGR030C	YLR080W	YBR031W						YIL064W	YKL136W							YCR087C-A
		YHR075C	YJL057C	YMR184W	YPR005C						YKL217W	YIL166C							YNL160W
		YGR076C	YPL186C	YLR413W	YNL044W						YKR094C	YOL154W							YNL055C
		YNR015W	YJL141C	YBR029C	YDR255C						YGR035C	YBR180W							YOR134W
		YKL055C	YCL011C	YGR127W	YGR260W						YDR539W	YLR397C							YLR196W
		YNL006W	YGR187C	YHR072W-A	YJR156C						YCL048W-A	YGR111W							YML081C-A
		YML108W	YDR508C	YIL172C	YHR019C						YBR067C	YJR095W							YPL201C
		YMR310C	YLR010C	YLR227C	YAL003W						YEL054C	YOL014W							YOL071W
		YBL038W	YNL209W	YFL055W	YGR138C						YPR192W	YDR123C							YNR053C
		YCL010C	YNR046W	YHR198C	YIL078W						YGR224W	YDR020C							YDL063C
		YHL042W	YNL254C	YKL162C	YBL092W						YCR099C	YGR053C							YHR008C
		YGR109C	YNL289W	YDR326C	YFL053W						YML087C	YOR224C							YOR369C
		YHR028C	YML106W	YPR134W	YBR201C-A						YOR161C	YGL123W							YMR107W
		YNR037C	YLR150W	YIL009W	YJL158C						YJR025C	YOR072W-B							YDR381W
		YOL084W	YML073C	YOR066W	YDR375C						YBR145W	YPR163C							YGL103W
		YNL252C	YHR143W-A	YOR036W	YKL195W						YGR174C	YCR004C							YOR207C
		YOR020W-A	YER159C	YGR032W	YNL179C						YJR078W	YDR115W							YBL045C
		YDR511W	YBR298C	YJR145C	YNR002C						YJL163C	YPR054W							YPR184W
		YKL035W	YMR290C	YGL076C	YPL030W						YDR014W-A	YLR031W							YGL028C
		YDR043C	YDR076W	YNL148C	YDR452W						YOR316C	YGR202C							YNL012W
		YMR250W	YOR287C	YNL130C	YLR316C						YLR338W	YHR169W							YDR252W
		YGR254W	YOR011W	YMR318C	YNL124W						YBR218C	YEL049W							YJL037W
		YEL040W	YLR395C	YGL176C	YAR023C						YML120C	YLR278C							YKL103C
		YPR013C	YLR348C	YBL030C	YDR534C						YHR106W	YOR293W							YBR230W-A
		YKL087C	YFL010C	YER073W	YCR018C-A						YPL263C	YML096W							YDL223C
		YER124C	YBR117C	YBR046C	YDR129C						YBR071W	YPL052W							YPL273W
		YPL256C	YDR083W	YHR020W	YGR038W						YDL027C	YDR465C							YDR037W
		YIL066C	YKL183W	YOL033W	YER140W						YLR081W	YFR033C							YPL222W
		YNL192W	YLR362W	YML100W	YBR104W						YDL127W	YLR356W							YDR533C
		YJR077C	YPR094W	YMR158W	YHR157W						YOR186W	YJL145W							YDR183C-A
		YLR121C	YOL156W	YER102W	YPL130W						YGR247W	YPL192C							YER043C
		YML075C	YDR299W	YER019W	YGR156W						YPR026W	YJR079W							YBR034C
		YMR090W	YBR182C	YMR263W	YGL169W						YPL017C	YLL052C							YJR063W
		YDR258C	YIL091C	YGL135W	YLR132C						YKL161C	YOL082W							YGR280C
		YER080W	YIL106W	YLR129W	YNL201C						YCR057C	YOR065W							YEL069C
		YFR032C-A	YML127W	YGR232W	YDR398W						YKL138C-A	YBR267W							YKL120W
		YDR147W	YBL015W	YCR034W	YLR063W						YKL070W	YBR285W							YMR011W
		YMR031C	YPR145C-A	YLL009C	YOR234C						YHR152W	YFL014W							YJR009C
		YBL080C	YGR146C	YIR023W	YKL212W						YLR271W	YDR041W							YJL052W
		YMR136W	YDL004W	YKR043C	YOR212W						YIL088C	YJR108W							YNL333W
		YDL083C	YLR059C	YMR067C	YDR032C						YNL259C	YPR015C							YHR007C-A
		YDR336W	YMR233W	YKR034W	YCR014C						YML101C	YGR256W							YBR269C
		YJL060W	YNL080C	YHR044C	YGL184C						YGR153W	YER126C							YIL145C
		YOR100C	YDR022C	YGL197W	YMR129W						YBR255C-A	YBR040W							YLR249W
		YPL095C	YPL266W	YPR060C	YPR106W						YPL271W	YDL036C							YPL203W
		YPR140W	YLL064C	YDR267C	YDR158W						YMR259C	YKL156W							YDR133C
		YGL231C	YGL062W	YMR098C	YHR065C						YOR215C	YHR148W							YFR053C
		YDR018C	YER169W	YOR285W	YPL082C						YGR182C	YDL110C							YGL072C
		YIL155C	YOR226C	YPR159W	YGR283C						YBR047W	YGR225W							YER131W
		YLR259C	YNL186W	YLR174W	YMR174C						YJL003W	YPL006W							YCL058C
		YGL166W	YMR146C	YNL154C	YCR032W						YKR057W	YOR168W							YGR194C
		YDL075W	YCR060W	YJL137C	YIR038C						YOR284W	YMR269W							YOR315W
		YDR127W	YBR016W	YBR115C	YPL117C						YJL077W-B	YKL053C-A							YLL023C
		YLR053C	YHR089C	YDR448W	YBR033W						YML050W	YDL136W							YDL129W
		YIL020C	YPL237W	YJR111C	YDR369C						YER103W	YHR177W							YNL045W
		YFR010W	YLR037C	YKL181W	YAL062W						YBL076C	YDL210W							YGR214W
		YOR236W	YNL173C	YGL054C	YBR146W						YPL222C-A	YNL069C							YCR083W
		YNL086W	YGR200C	YLR251W	YAL044W-A						YJL161W	YGL191W							YGR249W
		YGL064C	YIL127C	YOR028C	YJL164C						YMR297W	YJL168C							YDL021W
		YKL220C	YKL051W	YBR271W	YNL065W						YOR349W	YDR446W							YEL073C
		YMR271C	YBL098W	YAL024C	YNL030W						YCL057C-A	YNL325C							YLR112W
		YMR199W	YFL059W	YOR348C	YML080W						YLR345W	YLR363W-A							YKL009W
		YER118C	YPR138C	YJL197W	YHR180W						YNR062C	YOR341W							YNR003C
		YDR111C	YNL119W	YPL246C	YMR016C						YNL155W	YIL153W							YHR051W
		YIR035C	YNR019W	YGL039W	YIL037C						YDR025W	YLR399C							YPR010C-A
		YJR034W	YGR158C	YER066W	YOL052C						YKR016W	YBR244W							YMR194C-B
		YOR003W	YJR141W	YMR235C	YJR100C						YDL121C	YGR142W							YPL131W
		YGL189C	YLR354C	YHR109W	YLR340W						YGR067C	YPL211W							YOL101C
		YPR036W-A	YHR022C	YHL001W	YGR171C						YMR110C	YOR222W							YJL088W
		YOR125C	YBR161W	YOR228C	YBR120C						YIL079C	YOL061W							YFR049W
		YJL045W	YNL002C	YHR087W	YDR280W						YKL081W	YLR008C							YBL028C
		YNL306W	YAL026C-A	YBR014C	YHR138C						YDL229W	YHR210C							YNL141W
		YCL033C	YOR367W	YPL012W	YIL099W						YIL006W	YJL191W							YDR031W
		YDR277C	YJL189W	YPR110C	YLL024C						YMR173W	YIL077C							YER141W
		YPR067W	YNL274C	YFL003C	YBL048W						YDR058C	YOR084W							YCL064C
		YML025C	YOL080C	YDR119W	YOR022C						YLR154W-E	YOR051C							YLR042C
		YDR461W	YNR044W	YDR490C	YIL019W						YMR319C	YCL048W							YIR039C
		YLR312W-A	YNL256W	YDR371W	YNL222W						YER055C	YMR142C							YKR059W
		YPL249C-A	YOL058W	YER050C	YAR068W						YDR391C	YDL182W							YBR032W
		YGR121C	YER106W	YLR035C	YOL121C						YBR045C	YGL121C							YNL202W
		YGR096W	YBR039W	YIL125W	YMR215W						YFL058W	YNL300W							YDR399W
		YAL030W	YEL044W	YKL148C	YPL240C						YLR151C	YGR295C							YOR388C
		YGL147C	YLR016C	YJL076W	YPR021C						YJL136C	YFL021C-A							YOR060C
		YOL086C	YDR437W	YLR221C	YGR244C						YNL037C	YBR230C							YJL050W
		YBL001C	YOR359W	YPL165C	YDR496C						YIL107C	YFR052C-A							YML083C
		YDR381C-A	YKL205W	YPL038W	YEL070W						YLR252W	YLR290C							YDL086C-A
		YKL141W	YLR432W	YOR116C	YLR146C						YGR087C	YPL163C							YDR357C
		YCR101C	YIR027C	YGR030C	YGR059W						YGL156W	YOL052C-A							YGL089C
		YEL017W	YJR073C	YJL057C	YDR461C-A						YDL114W	YMR059W							YBR149W
		YPR011C	YBL068W-A	YGR165W	YOR042W						YAL025C	YLR106C							YNL066W
		YGR029W	YMR132C	YBR254C	YCR079W						YBR249C	YLR201C							YFR055W
		YOR334W	YLR435W	YPL186C	YNL046W						YBR084W	YPL054W							YHR139C
		YEL039C	YLR409C	YPL147W	YHR081W						YEL024W	YPL149W							YOR374W
		YIR029W	YPL088W	YCL011C	YPL014W						YPL123C	YHR075C							YBL049W
		YKR049C	YMR041C	YGR187C	YER056C						YDR298C	YNR015W							YMR116C
		YER017C	YDR078C	YDR508C	YML063W						YOL151W	YKL055C							YDR256C
		YGL175C	YDR232W	YLL056C	YLR417W						YMR169C	YLR376C							YNL302C
		YKL069W	YLR178C	YHL048W	YBL054W						YMR251W-A	YJL098W							YGL030W
		YDR322C-A	YJL133W	YNL209W	YLR084C						YLR036C	YML108W							YJL033W
		YDL241W	YPR144C	YNR046W	YMR080C						YDL072C	YMR310C							YEL071W
		YMR001C	YIL166C	YNL254C	YKR013W						YOR152C	YBL038W							YKL143W
		YDL081C	YOL154W	YNL289W	YPR007C						YDR506C	YGR094W							YDR374C
		YLR149C	YOR344C	YML106W	YMR117C						YGL038C	YGR109C							YDR453C
		YMR138W	YDR404C	YBR062C	YDL124W							YHR028C							YDR321W
		YFL018C	YLR255C	YOR142W	YDR257C							YNR037C							YNL178W
		YJL139C	YGR144W	YLR150W	YIL176C							YOL113W							YLL018C-A
		YPL097W	YJR095W	YER040W	YOR005C							YOL084W							YMR306W
		YMR038C	YJL193W	YML073C	YDL226C							YOR020W-A							YHR162W
		YJL066C	YOL014W	YLR154W-C	YGL092W							YDR511W							YOR004W
		YHR033W	YLR057W	YJR006W	YCL039W							YKL035W							YCL042W
		YMR289W	YDR020C	YIR021W	YGR136W							YMR250W							YPL079W
		YER070W	YPL213W	YMR290C	YDR513W							YEL040W							YKR092C
		YAL015C	YOR224C	YDL141W	YGR070W							YPL230W							YCR031C
		YBR240C	YGL123W	YDR076W	YKL084W							YER124C							YOR237W
		YIL157C	YOR072W-B	YOR011W	YFL051C							YPL256C							YMR175W
		YJL213W	YPR163C	YLR395C	YJL125C							YKL201C							YLR099C
		YLR406C	YEL005C	YLR348C	YBR107C							YIL066C							YOL007C
		YGL129C	YDR527W	YBR248C	YBL090W							YDL112W							YER074W
		YBL022C	YLR031W	YNR067C	YKL142W							YBR002C							YJL180C
		YOL130W	YHR169W	YBR117C	YNL122C							YLR121C							YNL200C
		YHR214W	YEL049W	YDR083W	YJL070C							YKR061W							YDL045W-A
		YBR056W-A	YOR293W	YKL183W	YPL036W							YMR090W							YDL204W
		YLR004C	YGR239C	YLR362W	YDR450W							YDR258C							YER096W
		YIL073C	YLR104W	YPL024W	YGL227W							YHL039W							YBL072C
		YNR072W	YPL052W	YOR313C	YHL024W							YJR019C							YGL187C
		YKL128C	YBR163W	YPR094W	YER142C							YFR032C-A							YPL076W
		YLR446W	YDR465C	YAR035W	YGR036C							YBL080C							YBR147W
		YGL125W	YLR356W	YOL156W	YAL054C							YDL083C							YNL064C
		YLL060C	YLR404W	YOL129W	YPL136W							YJL060W							YIL136W
		YKL219W	YJR138W	YIL091C	YBR252W							YOR100C							YIL018W
		YIR037W	YJL145W	YPL104W	YIL110W							YNL327W							YOL120C
		YMR073C	YJR079W	YML127W	YBR169C							YPR140W							YPL183W-A
		YDR213W	YPL194W	YBL015W	YDR224C							YOR340C							YBR053C
		YNL024C	YOR365C	YPR145C-A	YEL055C							YDR018C							YLR029C
		YML027W	YLL052C	YGR146C	YPR193C							YLR186W							YHR104W
		YML128C	YOL082W	YNL237W	YKL045W							YIL155C							YIL098C
		YPR030W	YBR267W	YMR251W	YNL207W							YLR259C							YBR085W
		YLR309C	YBR285W	YDL073W	YDR428C							YPL157W							YPR006C
		YKL026C	YFL014W	YDL004W	YJL181W							YDR418W							YDR500C
		YLR372W	YPR015C	YLR059C	YOR210W							YBL024W							YPR020W
		YBR261C	YGR256W	YDR059C	YOL008W							YDL075W							YGR245C
		YGR123C	YLR123C	YDR379C-A	YMR209C							YLR053C							YOR111W
		YPL118W	YER126C	YEL007W	YER128W							YIL020C							YKL163W
		YJR149W	YBR040W	YPL248C	YLR061W							YHR014W							YIL111W
		YNL137C	YPL258C	YMR233W	YOL088C							YJL109C							YHR160C
		YHR005C-A	YCR045C	YDR320C-A	YPR048W							YOR236W							YLR273C
		YEL011W	YDL036C	YNL080C	YEL020C							YNL086W							YCL038C
		YDR515W	YKR045C	YDR022C	YCR016W							YKL220C							YKL085W
		YGL250W	YKL156W	YPL266W	YGL131C							YMR271C							YNR043W
		YMR101C	YHR148W	YOR226C	YML079W							YPL004C							YIL064W
		YCR021C	YMR069W	YCL044C	YMR049C							YMR199W							YKL217W
		YHR048W	YIR025W	YMR146C	YGR285C							YDR111C							YKR094C
		YOR159C	YGR225W	YHR089C	YCL063W							YIR035C							YLR306W
		YER015W	YPL006W	YPL237W	YMR014W							YJR034W							YGR035C
		YPR037C	YOR168W	YLR037C	YDR263C							YOR003W							YCL048W-A
		YLR070C	YML077W	YJL078C	YFL016C							YGL189C							YBR067C
		YDL130W	YER013W	YNL173C	YDR085C							YPR036W-A							YDR100W
		YNL018C	YMR269W	YGR200C	YDR070C							YOR125C							YER049W
		YKL067W	YDL136W	YIL127C	YER095W							YJL045W							YEL054C
		YDL243C	YHR177W	YKL051W	YML086C							YMR057C							YOL009C
		YER084W	YDL210W	YLR294C	YLR211C							YNL306W							YGR224W
		YDL087C	YBL086C	YGR204W	YBR122C							YCL033C							YML087C
		YKL150W	YNL069C	YBL098W	YBR199W							YHR196W							YER101C
		YOR173W	YDR446W	YFL059W	YIL042C							YML025C							YOR161C
		YFR031C-A	YNL325C	YNL119W	YIL035C							YPL196W							YOR133W
		YGL205W	YLR363W-A	YGR158C	YLR346C							YNL113W							YBR145W
		YPL171C	YKL100C	YJR141W	YNR061C							YGL120C							YGR174C
		YGR028W	YOR346W	YLR354C	YGR177C							YLR374C							YJR078W
		YGL162W	YOR341W	YGR098C	YKL185W							YOL144W							YNL062C
		YHR216W	YLR426W	YJR054W	YJR124C							YPL249C-A							YBR118W
		YHR010W	YLR399C	YNL002C	YNL250W							YLR243W							YJL163C
		YIL024C	YPL155C	YPL145C	YOR377W							YGR096W							YDR014W-A
		YOL109W	YGR142W	YOR367W	YCL002C							YIL069C							YOR316C
		YNR070W	YLR257W	YGR185C	YGL108C							YGL037C							YLR338W
		YLR328W	YBL026W	YNL274C	YDR388W							YAL030W							YNR060W
		YDR039C	YDR121W	YOL080C	YDR436W							YGL147C							YML120C
		YDL184C	YPL211W	YML104C	YPL189W							YBL001C							YHR106W
		YLR006C	YLR008C	YNR044W	YOR319W							YDR381C-A							YBR071W
		YKR102W	YHR210C	YNL256W	YGR119C							YKL141W							YDL027C
		YMR228W	YJL191W	YOL058W	YOL127W							YGL246C							YER053C
		YHL014C	YJR061W	YBR039W	YOR187W							YEL017W							YDL127W
		YER045C	YFR016C	YGR258C	YDR501W							YOR361C							YOR186W
		YGL010W	YIL095W	YEL044W	YMR217W							YGL078C							YDR502C
		YLR456W	YOR051C	YML129C	YDR494W							YOL024W							YPR026W
		YMR202W	YER174C	YPR170W-B	YGR246C							YEL039C							YPL245W
		YKR077W	YCL048W	YKL205W	YEL076C							YCR076C							YBR079C
		YGR231C	YMR142C	YER033C	YPR027C							YLR438W							YFL054C
		YDR454C	YGL121C	YDR178W	YDR206W							YDR234W							YJL166W
		YPR032W	YFL021C-A	YLR432W	YDL024C							YER039C							YBL068W
		YNL117W	YLR088W	YIR027C	YMR239C							YKR049C							YPL017C
		YIL052C	YBR230C	YLR435W	YLR028C							YDL149W							YBR251W
		YJL172W	YFL008W	YLR409C	YHR035W							YKR063C							YCR057C
		YKL024C	YDR217C	YPL088W	YNL180C							YHR097C							YKL070W
		YDR343C	YPL163C	YMR041C	YBL069W							YMR096W							YHR152W
		YMR316W	YOL052C-A	YMR267W	YJL049W							YER082C							YLR271W
		YIL138C	YMR246W	YDR232W	YBR010W							YKL069W							YHR021C
		YGL081W	YOR291W	YDR245W	YHR042W							YPL177C							YCL058W-A
		YGR103W	YMR059W	YDL138W	YER054C							YDL241W							YGR153W
		YGR057C	YLR106C	YLR178C	YKR015C							YDL081C							YBR255C-A
		YBR294W	YPL054W	YJL133W	YML030W							YLR149C							YPL271W
		YDL067C	YPL149W	YBR111C	YER001W							YMR138W							YLR048W
		YMR256C	YHR075C	YPR144C	YLR285C-A							YFL018C							YMR259C
		YBR037C	YNR015W	YKL136W	YGR264C							YPL097W							YBR061C
		YPL250C	YKL055C	YIL166C	YPL169C							YMR038C							YOR145C
		YGR132C	YML108W	YOL154W	YLR270W							YJL066C							YMR056C
		YMR103C	YMR310C	YDR404C	YGR169C							YHR033W							YOR215C
		YNL194C	YBL038W	YGR144W	YKL086W							YIL157C							YGR182C
		YDL198C	YCL010C	YGR111W	YPL034W							YNL074C							YJL003W
		YER180C	YGR189C	YJR095W	YDR456W							YKL007W							YKR057W
		YKL138C	YHL042W	YOL014W	YDR324C							YLR180W							YOR284W
		YLR264W	YGR094W	YDR123C	YJL072C							YJL213W							YOR163W
		YDL218W	YGR109C	YFR014C	YPR132W							YLR406C							YJL077W-A
		YLR286C	YHR028C	YMR231W	YKL144C							YOL130W							YJL077W-B
		YGL199C	YOR020W-A	YDR020C	YNL175C							YHR214W							YML050W
		YKL107W	YBR068C	YGR053C	YLR307W							YLR460C							YPR074C
		YDL085W	YEL040W	YOR224C	YOR356W							YBR056W-A							YLR175W
		YKL003C	YPL230W	YGL123W	YGR034W							YFR012W							YJL138C
		YKL192C	YER124C	YPR163C	YJR147W							YIL073C							YER103W
		YHR002W	YPL256C	YEL005C	YHR128W							YNL248C							YBL076C
		YPR098C	YER037W	YOR242C	YKL071W							YBR025C							YJL062W-A
		YLR315W	YIL066C	YCR004C	YPL134C							YKL128C							YJL161W
		YPL108W	YLL010C	YDR115W	YPL143W							YLR164W							YMR297W
		YJL157C	YLR436C	YPR054W	YEL057C							YLL060C							YGR081C
		YDR451C	YDL112W	YLR031W	YGR183C							YKL219W							YCL057C-A
		YOR273C	YBR002C	YGR202C	YPR191W							YIR037W							YLR390W
		YLL042C	YKL109W	YHR169W	YBR048W							YNL024C							YLR345W
		YBR157C	YOL019W	YEL049W	YKR081C							YOR190W							YNR062C
		YDR402C	YLR121C	YIL121W	YBL059C-A							YML027W							YNL100W
		YEL041W	YKR061W	YOR293W	YIL065C							YML128C							YDR025W
		YDR529C	YER011W	YLR104W	YJR094W-A							YPR030W							YOL124C
		YGR044C	YMR090W	YKR004C	YKL216W							YDL208W							YGR067C
		YOR219C	YDR258C	YML096W	YKL023C-A							YJR132W							YDR161W
		YCR098C	YHL039W	YIL003W	YKR097W							YKL026C							YMR110C
		YER058W	YJR019C	YDR465C	YCR018C							YLR372W							YBR013C
		YHL016C	YFR032C-A	YFR033C	YBL075C							YDL026W							YIL079C
		YMR193W	YBL080C	YJR116W	YCR036W							YBR261C							YKL081W
		YLL039C	YDL083C	YLR356W	YMR170C							YGR123C							YDL229W
		YML023C	YJL060W	YKL057C	YDR101C							YPL118W							YIL050W
		YLR091W	YOR100C	YLR404W	YBR066C							YNL132W							YIL006W
		YKR053C	YPR140W	YGR161C	YJR002W							YJR149W							YLL008W
		YML098W	YOR340C	YJL145W	YNL061W							YAL036C							YLR154W-E
		YKR075C	YBR184W	YPL192C	YNL034W							YBL003C							YER055C
		YPR061C	YDR297W	YJR079W	YGL068W							YEL011W							YFL058W
		YOR299W	YLR186W	YOL082W	YGR161W-C							YGR250C							YLR151C
		YEL065W	YIL155C	YOR065W	YIL135C							YOL022C							YBR141C
		YLR385C	YLR259C	YBR285W	YDR087C							YBL059W							YJL136C
		YCR045W-A	YDR418W	YFL014W	YER136W							YNL196C							YKL180W
		YDR545W	YOL067C	YNR031C	YDL237W							YMR101C							YNL037C
		YLR218C	YDL075W	YPR015C	YOR283W							YCR021C							YPL107W
		YBR138C	YLR053C	YGR256W	YER056C-A							YHR048W							YIL107C
		YNL162W	YIL020C	YER126C	YDR352W							YOR159C							YLR252W
		YNL115C	YHR014W	YBR040W	YKL129C							YIR016W							YGR087C
		YDR157W	YIL097W	YPL258C	YMR122W-A							YER015W							YGL156W
		YPR156C	YJL109C	YDL036C	YLR172C							YPR037C							YAL025C
		YKL124W	YNL086W	YIL014C-A	YLR213C							YLR401C							YBR214W
		YOR136W	YKL220C	YKL156W	YIL040W							YLR070C							YNR064C
		YJL056C	YMR271C	YHR148W	YDR471W							YDL130W							YBR249C
		YGL209W	YPL004C	YDL110C	YMR173W-A							YNL018C							YOL086W-A
		YHR140W	YMR199W	YGR225W	YOR040W							YKL067W							YBR084W
		YJL205C	YDR111C	YPL006W	YAL019W							YER084W							YEL024W
		YDR342C	YOR003W	YOR168W	YLR344W							YPL175W							YPL123C
		YJR085C	YGL189C	YMR269W	YLR449W							YKL150W							YOR312C
		YKL209C	YPR036W-A	YKL053C-A	YGR169C-A							YOR173W							YDR298C
		YGR049W	YJL045W	YJL008C	YML123C							YFR031C-A							YOL151W
		YDL061C	YCL033C	YDL136W	YNR063W							YGL205W							YMR169C
		YGL254W	YHR196W	YDR316W	YJL160C							YPL217C							YER006W
		YOL059W	YDR277C	YDL210W	YPL075W							YBR155W							YMR251W-A
		YER036C	YJL149W	YBL086C	YJR024C							YOR071C							YLR036C
		YNL138W-A	YNL113W	YNL069C	YBR142W							YPL171C							YMR087W
		YGR027C	YOL144W	YGL191W	YIR017C							YKL001C							YDL072C
		YGL117W	YPL249C-A	YFL041W	YKL187C							YMR308C							YOR152C
		YER182W	YLR243W	YJL168C	YDR012W							YGL162W							YGR292W
		YCR025C	YGR096W	YDR446W	YOL152W							YOR271C							YGL038C
		YOR188W	YIR005W	YNL325C	YOL125W							YHR216W
		YDR174W	YDR503C	YLR363W-A	YJR104C							YHR010W
		YGL101W	YIL069C	YKL130C	YER180C-A							YIL024C
		YEL048C	YGL147C	YOR341W	YGR080W							YOL041C
		YLR074C	YKL141W	YJR159W	YBL011W							YOL109W
		YLR405W	YGL246C	YIL153W	YOR317W							YNR070W
		YMR089C	YDR045C	YLR399C	YBR299W							YLR328W
		YDR345C	YEL017W	YBR244W	YMR211W							YGL057C
		YJL068C	YOR256C	YBL026W	YOR185C							YDL184C
		YGR210C	YPR011C	YPL211W	YGR066C							YHR056W-A
		YNL014W	YOR361C	YOR222W	YPL244C							YMR148W
		YOR120W	YGL078C	YLR008C	YDR492W							YML047C
		YJR155W	YPL209C	YJL191W	YGR240C							YHR127W
		YOR177C	YER039C	YJR061W	YEL029C							YOR300W
		YHR067W	YIR029W	YIL077C	YPL262W							YLL062C
		YGR148C	YKR049C	YOR084W	YNL182C							YHL014C
		YDL170W	YJR075W	YOR051C	YLR289W							YGL010W
		YMR009W	YMR096W	YCL048W	YCL040W							YDR064W
		YFL021W	YER082C	YMR142C	YJL103C							YKR077W
		YJL219W	YKL069W	YGL121C	YNL042W							YAL016C-A
		YER093C-A	YDL241W	YNL300W	YBR012C							YDR454C
		YJR135W-A	YMR001C	YGR295C	YPR112C							YNL117W
		YNL239W	YDL081C	YMR164C	YPR169W							YIL052C
		YDR410C	YMR138W	YFL021C-A	YHR085W							YJL172W
		YLL040C	YPL097W	YLR033W	YER052C							YBL078C
		YCL030C	YHR033W	YBR230C	YLR080W							YKL024C
		YFR018C	YOR342C	YFR052C-A	YMR184W							YAL034C
		YOR306C	YBR153W	YNL020C	YLR413W							YMR316W
		YDR035W	YMR289W	YLR290C	YBR029C							YGL081W
		YEL017C-A	YER070W	YPL163C	YGR127W							YGR103W
		YNL093W	YBR240C	YIL123W	YMR084W							YOR292C
		YER145C	YNL074C	YOL052C-A	YPL162C							YBR294W
		YMR191W	YKL007W	YMR059W	YHR072W-A							YDL067C
		YLR108C	YLR180W	YJL043W	YIL172C							YMR256C
		YDR430C	YLR406C	YLR106C	YLR227C							YGL242C
		YMR126C	YOL130W	YLR201C	YGL096W							YOR252W
		YMR206W	YHR214W	YPL054W	YDL091C							YGR078C
		YCR087C-A	YIL073C	YHR075C	YHR198C							YHL033C
		YGR235C	YNR072W	YGR076C	YNL177C							YBR037C
		YDR469W	YNL248C	YIL149C	YKL162C							YOR096W
		YNL160W	YBR025C	YNR015W	YOR114W							YPL250C
		YNL055C	YMR277W	YKL055C	YDR326C							YCR072C
		YPL087W	YCR068W	YLR376C	YHL020C							YNL194C
		YDR302W	YLR446W	YJL098W	YIL009W							YOR203W
		YOL119C	YLL060C	YMR310C	YOR066W							YDR385W
		YJL096W	YKL219W	YBL038W	YOR354C							YML004C
		YDL239C	YIR037W	YCL010C	YOR036W							YDL198C
		YML081C-A	YGL012W	YGR189C	YGR032W							YJL011C
		YBL018C	YMR073C	YHL042W	YJR145C							YKL138C
		YOL071W	YNL024C	YGR094W	YGL076C							YPL093W
		YHR202W	YKR079C	YHR028C	YNL130C							YER086W
		YHR008C	YDR066C	YNR037C	YMR318C							YLR264W
		YNR068C	YJL047C	YOL113W	YGR181W							YDL218W
		YOR369C	YML027W	YOL084W	YGL176C							YLR286C
		YGR021W	YML128C	YOR020W-A	YBL030C							YGL199C
		YGL256W	YGR288W	YDR511W	YNL270C							YKL107W
		YMR107W	YOR295W	YMR250W	YOR381W							YDL085W
		YHR015W	YDL208W	YGR254W	YER073W							YKL003C
		YBR077C	YPL198W	YEL040W	YBR046C							YGL249W
		YDR381W	YNL111C	YPR013C	YNR040W							YKL192C
		YGL103W	YPL058C	YPL230W	YHR020W							YPR098C
		YBL045C	YKL026C	YER124C	YOL033W							YKL065C
		YPR184W	YDR308C	YPL256C	YBR238C							YPL108W
		YBR088C	YLR372W	YKL201C	YKR099W							YNL070W
		YGL028C	YBR261C	YPL216W	YML100W							YDR451C
		YGR216C	YGR123C	YER037W	YKL162C-A							YOR273C
		YNL012W	YNL132W	YIL066C	YMR158W							YLL042C
		YDR252W	YDL120W	YJR077C	YER102W							YDR412W
		YJL037W	YJR149W	YDL112W	YER019W							YBR157C
		YBR008C	YAL036C	YBR002C	YMR263W							YDR402C
		YKL103C	YBL003C	YLR121C	YGL135W							YEL041W
		YPL046C	YHR208W	YKR061W	YLR129W							YGL055W
		YIL002W-A	YGR250C	YER011W	YGR232W							YDR529C
		YMR302C	YNL196C	YMR090W	YCR034W							YGR044C
		YBR230W-A	YMR101C	YHR171W	YCR043C							YPL226W
		YDL223C	YCR021C	YDR258C	YLL009C							YML018C
		YPL273W	YPR079W	YDR318W	YBR060C							YCR098C
		YGR015C	YOR159C	YJR019C	YIR023W							YOR302W
		YDR037W	YPR037C	YFR032C-A	YJL119C							YER058W
		YGR040W	YLR401C	YDR147W	YKR043C							YMR193W
		YER178W	YLR070C	YMR031C	YDL143W							YLL039C
		YPL222W	YDL130W	YBL080C	YKR034W							YLR091W
		YEL069C	YNL018C	YMR136W	YHR044C							YKR053C
		YKL175W	YKL067W	YDL083C	YCL021W-A							YLR420W
		YDL200C	YDL243C	YJL060W	YGL197W							YDL153C
		YGL183C	YER084W	YOR100C	YPR060C							YOR299W
		YJL052W	YDL087C	YNL327W	YNL036W							YLR385C
		YER038W-A	YOR173W	YPR140W	YDR267C							YCR045W-A
		YPL067C	YFR031C-A	YOR340C	YJL208C							YLR218C
		YER007C-A	YOR071C	YGR140W	YOR162C							YBR138C
		YOR049C	YPL171C	YDR018C	YMR098C							YNL162W
		YJL094C	YBR108W	YLR186W	YOR285W							YNL115C
		YIL145C	YJL151C	YIL155C	YPR159W							YGL138C
		YLR146W-A	YKL001C	YLR259C	YGR223C							YDR157W
		YLR249W	YDR386W	YDR418W	YDR074W							YKL124W
		YPL203W	YMR308C	YDL075W	YPR075C							YDR287W
		YDR133C	YGL162W	YDR127W	YLR174W							YGL209W
		YOL055C	YHR216W	YNL264C	YBR121C-A							YBR196C
		YFR053C	YHR010W	YLR053C	YNL154C							YHR140W
		YGL072C	YIL024C	YIL020C	YNR065C							YJL205C
		YGL258W	YOL041C	YHR014W	YFR009W							YJR085C
		YDR056C	YOL109W	YIL097W	YJL137C							YOL077C
		YER186C	YER060W-A	YFR010W	YBR115C							YKL209C
		YER131W	YNR070W	YJL109C	YJR111C							YDL061C
		YCL058C	YML130C	YIL008W	YKL181W							YOL059W
		YCL005W	YLR328W	YOR236W	YML125C							YER036C
		YGR194C	YDR039C	YKL220C	YLR251W							YGR027C
		YOR315W	YBR090C	YMR271C	YOR028C							YGL117W
		YLL023C	YDL184C	YMR199W	YPL106C							YMR105C
		YMR032W	YHR056W-A	YER118C	YBR271W							YER182W
		YDL129W	YFL034C-A	YDR111C	YOR348C							YDR060W
		YCR083W	YML047C	YLR419W	YNL216W							YBL055C
		YGR249W	YLR006C	YIR035C	YPL246C							YGL101W
		YDL021W	YKR102W	YJR034W	YMR235C							YEL048C
		YLR112W	YMR228W	YOR003W	YHR109W							YLR074C
		YFL025C	YMR028W	YGL189C	YHL001W							YLR405W
		YNR003C	YIR031C	YPR036W-A	YOR373W							YDR345C
		YKL194C	YGL010W	YOR125C	YOL010W							YOR108W
		YHR051W	YDR064W	YJL045W	YDR024W							YJL068C
		YPR010C-A	YLR456W	YNL306W	YOR228C							YGR210C
		YFR049W	YKR077W	YCL033C	YNL184C							YHR179W
		YGR086C	YDR454C	YHR196W	YBR105C							YKR025W
		YDR408C	YPR032W	YPR067W	YCR088W							YCR087W
		YNL141W	YJR130C	YLR100W	YHR087W							YLR284C
		YMR220W	YNL117W	YPL196W	YBR014C							YNL014W
		YDR523C	YIL052C	YJL149W	YPL012W							YKL101W
		YDR031W	YNR013C	YFR037C	YPR133W-A							YOR120W
		YEL050C	YJL172W	YIL056W	YPR110C							YBL088C
		YGL224C	YIL165C	YDR461W	YDR119W							YIR028W
		YER141W	YHR146W	YNL113W	YLR411W							YJR155W
		YCL064C	YBR194W	YLR312W-A	YDR490C							YOR177C
		YJR154W	YMR316W	YFR034W-A	YDR371W							YBR177C
		YDR222W	YIL138C	YOL144W	YER050C							YHR067W
		YIR039C	YGR092W	YGL178W	YCR008W							YJL122W
		YNL202W	YGL081W	YPL249C-A	YIL125W							YGR148C
		YDR399W	YGR103W	YGR121C	YNL097C-B							YJR153W
		YOR388C	YGR057C	YLR243W	YKL148C							YMR009W
		YOR060C	YBR294W	YGR096W	YJL076W							YJL219W
		YDR248C	YDL067C	YDR503C	YHR016C							YJR135W-A
		YDL202W	YOL020W	YIL069C	YLR221C							YDR406W
		YLR216C	YGL242C	YAL030W	YPL165C							YFR018C
		YDL086C-A	YOR252W	YGL147C	YKL082C							YOR306C
		YPR150W	YHL033C	YOL086C	YKL166C							YEL017C-A
		YDR357C	YBR037C	YBL001C	YMR024W							YNL093W
		YGL089C	YOR096W	YDR381C-A	YGL123C-A							YLR002C
		YJR129C	YEL035C	YKL141W	YPL038W							YER145C
		YDR281C	YCR072C	YMR252C	YOR116C							YER110C
		YDR368W	YPR120C	YCR101C	YGR030C							YHR123W
		YBR149W	YPR180W	YGL246C	YJL057C							YMR191W
		YCR020C-A	YOR203W	YDR045C	YGR165W							YLR108C
		YIL016W	YDR385W	YEL017W	YGR055W							YML043C
		YML117W	YML004C	YGR252W	YBR254C							YLR068W
		YOL122C	YER180C	YHL040C	YBR136W							YMR279C
		YOL053W	YPL093W	YOR361C	YPL186C							YMR206W
		YFR055W	YER086W	YGL078C	YPL147W							YCR087C-A
		YMR243C	YLR264W	YEL039C	YCL011C							YGR235C
		YOR374W	YDL218W	YKL189W	YGR187C							YDR469W
		YBL049W	YLR286C	YCR076C	YDR508C							YNL160W
		YER057C	YKL107W	YDR234W	YNL209W							YNL055C
		YPL241C	YDL085W	YER039C	YIL061C							YPL087W
		YLR145W	YHR069C	YIR029W	YBL009W							YOR134W
		YEL071W	YLR315W	YKR049C	YNR046W							YAL038W
		YDR453C	YPL108W	YDL149W	YNL254C							YDR285W
		YLL018C-A	YJL157C	YER017C	YDR197W							YOL119C
		YIL117C	YDR451C	YMR096W	YNL289W							YJL096W
		YMR306W	YOL069W	YGL175C	YML106W							YLR196W
		YOR004W	YLL042C	YKL069W	YBR062C							YDL239C
		YDL227C	YBR157C	YKL092C	YOR142W							YML081C-A
		YLR324W	YOL043C	YDL241W	YLR150W							YPL201C
		YPL079W	YDR402C	YDL081C	YEL046C							YBL018C
		YPL277C	YBL071W-A	YLR149C	YER040W							YOL071W
		YDR033W	YNL244C	YMR138W	YMR265C							YNR053C
		YGL226W	YGL055W	YFL018C	YML073C							YDL063C
		YGR037C	YDR529C	YPL097W	YHR143W-A							YHR202W
		YBR076C-A	YGR044C	YJL066C	YBR044C							YHR008C
		YER143W	YBL113C	YHR033W	YER159C							YOR369C
		YCR031C	YLR135W	YOR073W	YHR113W							YGR021W
		YIL049W	YPL226W	YMR289W	YER048W-A							YMR107W
		YMR175W	YML018C	YAL015C	YHR046C							YDR381W
		YBR030W	YOR376W-A	YBR240C	YGL195W							YGL103W
		YJL180C	YCR098C	YIL157C	YMR290C							YOR207C
		YNL200C	YHL016C	YNL074C	YDR076W							YBL045C
		YOR027W	YML023C	YKL007W	YOR287C							YPR184W
		YPL081W	YLR091W	YLR180W	YPR077C							YGL028C
		YDL045W-A	YKR053C	YLR406C	YML088W							YNL012W
		YDL204W	YML098W	YMR181C	YOR011W							YDR252W
		YMR157C	YLR420W	YOL130W	YBR128C							YJL037W
		YBL072C	YDL153C	YHR214W	YDL214C							YKL103C
		YGL187C	YMR120C	YLR460C	YLR395C							YPL159C
		YJR082C	YKR075C	YOR328W	YDR312W							YMR302C
		YMR048W	YGR233C	YLR004C	YLR348C							YBR230W-A
		YPL076W	YLR385C	YIL073C	YBR248C							YBR204C
		YKL044W	YCR045W-A	YNR072W	YNR067C							YDL223C
		YOR018W	YDL133C-A	YOL047C	YJL131C							YOL096C
		YDL146W	YDR545W	YNL248C	YBR117C							YBR222C
		YDR322W	YBR138C	YBR025C	YDR083W							YER025W
		YAL063C	YNL162W	YKL128C	YKL183W							YPL273W
		YBR147W	YDR362C	YPL096C-A	YLR362W							YDR037W
		YIL136W	YDR157W	YMR277W	YPL024W							YGR040W
		YLR190W	YKL124W	YCR068W	YPR094W							YER178W
		YIL018W	YOR136W	YLR446W	YAR035W							YPL222W
		YML119W	YGL209W	YGL125W	YOL156W							YDR533C
		YHR204W	YLR099W-A	YLR164W	YOL129W							YDR183C-A
		YPL183W-A	YPL127C	YOR248W	YDR299W							YER043C
		YJR101W	YHR140W	YAR071W	YIL091C							YBR034C
		YBR053C	YLR245C	YLL060C	YPL104W							YLR040C
		YLR029C	YDR342C	YKL219W	YGR084C							YJR063W
		YHR104W	YJR085C	YJR005C-A	YBL015W							YGR280C
		YDL003W	YOL077C	YIR037W	YPR145C-A							YEL069C
		YDL078C	YKL209C	YGL012W	YGR146C							YKL120W
		YDR435C	YDL061C	YGR208W	YNL237W							YMR011W
		YIL098C	YIL010W	YKR079C	YMR251W							YDL200C
		YAR007C	YML111W	YDR275W	YDL004W							YJR009C
		YBR085W	YOL059W	YEL061C	YLR059C							YJL052W
		YMR081C	YER036C	YML027W	YDR059C							YNL333W
		YPR006C	YGR027C	YML128C	YDR379C-A							YHR007C-A
		YJL153C	YCL054W	YPR030W	YPL248C							YPR080W
		YDR500C	YCR025C	YDL208W	YMR233W							YBR269C
		YPR020W	YDR060W	YJR132W	YDR320C-A							YIL145C
		YFL029C	YDR174W	YPL198W	YNL080C							YPL110C
		YKL198C	YGL101W	YPL058C	YDR022C							YLR249W
		YKL032C	YLR021W	YJL170C	YPL266W							YPL203W
		YKL163W	YLR074C	YKL026C	YLL064C							YDR184C
		YPL015C	YLR405W	YLR372W	YOL016C							YDR133C
		YDL107W	YMR089C	YBR261C	YMR146C							YNL221C
		YIL111W	YDR345C	YGR123C	YPR116W							YFR053C
		YPL135W	YOR108W	YPL118W	YHR089C							YGL072C
		YHR160C	YJL068C	YGR090W	YMR168C							YER131W
		YLR273C	YGR210C	YDL233W	YCR006C							YCL058C
		YCL038C	YHR179W	YNL132W	YPL237W							YGR194C
		YKL085W	YCR087W	YJR149W	YLR037C							YOR315W
		YNR043W	YJL108C	YBL003C	YJL078C							YLL023C
		YIL064W	YNL014W	YEL011W	YGR200C							YDL129W
		YKL217W	YFR009W-A	YBL059W	YIL127C							YNL045W
		YKR094C	YPR028W	YCR096C	YKL051W							YGR214W
		YLR306W	YJL035C	YNL196C	YLR294C							YCR083W
		YGR035C	YOR120W	YMR101C	YLR205C							YGR249W
		YCL048W-A	YIR028W	YCR021C	YFL059W							YDL021W
		YGR286C	YJR155W	YHR048W	YML094W							YEL073C
		YBR067C	YOR177C	YOR159C	YKR006C							YLR112W
		YDR100W	YBR177C	YBR006W	YNL119W							YKL009W
		YEL054C	YHR067W	YIR016W	YNR019W							YNR003C
		YPR192W	YFR027W	YOR394W	YGR158C							YHR051W
		YER076C	YJL122W	YER015W	YJR141W							YPR010C-A
		YGR224W	YGR148C	YPR037C	YLR354C							YMR194C-B
		YPL066W	YNR007C	YLR401C	YDL160C							YPL131W
		YHR183W	YJR153W	YLR125W	YGR167W							YOL101C
		YML087C	YMR009W	YLR070C	YNL002C							YJL088W
		YER101C	YFL021W	YDL130W	YOR267C							YFR049W
		YML078W	YJL219W	YKL067W	YOR367W							YBL028C
		YJR025C	YIL108W	YDL243C	YOR385W							YOR006C
		YBR145W	YJR135W-A	YER084W	YGR185C							YHR018C
		YNL310C	YMR187C	YPL175W	YJL189W							YDR300C
		YGR174C	YNL239W	YKL150W	YLL050C							YNL141W
		YJL163C	YDR410C	YOR173W	YGL172W							YDR031W
		YDR014W-A	YFR018C	YFR031C-A	YNL274C							YER141W
		YOR316C	YJL212C	YGL205W	YOL080C							YCL064C
		YDR470C	YNL242W	YPL217C	YNR033W							YLR042C
		YNR060W	YEL017C-A	YBR155W	YNR044W							YIR039C
		YML120C	YOL136C	YOR071C	YNL256W							YKR059W
		YHR106W	YLR002C	YPL171C	YOL058W							YBR032W
		YBR071W	YER145C	YGR028W	YER106W							YNL202W
		YHL004W	YER110C	YMR308C	YJL020C							YDR399W
		YDL027C	YMR191W	YDR414C	YBR039W							YOR388C
		YKR014C	YKR008W	YHR216W	YGR258C							YOR060C
		YMR083W	YDR108W	YHR010W	YPR017C							YJL050W
		YMR112C	YML043C	YNL231C	YEL044W							YML083C
		YPR026W	YMR279C	YIL024C	YLR016C							YDL086C-A
		YFL054C	YDL013W	YIL071C	YML129C							YNL331C
		YBR126W-B	YMR206W	YOL109W	YCR047C							YDR357C
		YJL166W	YCR087C-A	YNR070W	YDR437W							YGL089C
		YLR248W	YDR469W	YML130C	YOR359W							YJR129C
		YJL102W	YNL160W	YLR328W	YKL205W							YGL009C
		YPL017C	YMR013C	YDR039C	YML057W							YBR149W
		YJL048C	YDR285W	YDL184C	YDR178W							YNL066W
		YBR251W	YOL119C	YMR148W	YKR038C							YIL016W
		YGL219C	YIL169C	YFL034C-A	YLR432W							YOL053W
		YKL138C-A	YJL096W	YML047C	YJR004C							YFR055W
		YKL070W	YLR196W	YKR102W	YBL068W-A							YOR021C
		YHR152W	YDL239C	YHR127W	YMR132C							YGL111W
		YGR168C	YML081C-A	YHL014C	YDL116W							YHR139C
		YHR021C	YPL201C	YER045C	YLR435W							YOR374W
		YIL088C	YBL018C	YIR031C	YLR409C							YLL025W
		YNL259C	YIL012W	YGL010W	YPL088W							YBL049W
		YML101C	YOL071W	YDR064W	YKR065C							YER057C
		YFR043C	YNR053C	YOR192C	YMR041C							YMR116C
		YLR304C	YDL063C	YKR077W	YMR267W							YDR256C
		YOR357C	YML113W	YDR273W	YDR078C							YNL302C
		YGR153W	YNR068C	YGR231C	YDR245W							YGL030W
		YBR255C-A	YAR018C	YDR454C	YDL138W							YJL033W
		YPL271W	YOR369C	YPR032W	YLR178C							YOR182C
		YMR259C	YOR025W	YNL117W	YOR013W							YDR050C
		YMR056C	YOR092W	YIL052C	YJL133W							YEL071W
		YOR215C	YGL070C	YJL172W	YBR111C							YKL143W
		YGR182C	YGL256W	YBL078C	YPR144C							YDR374C
		YMR010W	YMR107W	YPL061W	YKL136W							YDR453C
		YJL003W	YBR077C	YDR343C	YIL166C							YDR321W
		YKR057W	YDR381W	YAL034C	YOL154W							YNL178W
		YOR284W	YGL103W	YIL165C	YDR404C							YLL018C-A
		YML050W	YOR207C	YLR305C	YBR180W							YMR306W
		YER103W	YER064C	YMR316W	YIL093C							YHR162W
		YJL062W-A	YGL028C	YIL138C	YLR397C							YOR004W
		YJL161W	YNL012W	YGR092W	YDR463W							YCL042W
		YKR042W	YDR252W	YJL207C	YIL104C							YPL079W
		YMR297W	YJL037W	YGL081W	YGR144W							YKR092C
		YCL057C-A	YKL103C	YGR103W	YGR111W							YPL277C
		YLR390W	YDL089W	YBR294W	YGL155W							YGL226W
		YLR345W	YOR008W-B	YDL067C	YJR095W							YCR031C
		YNR062C	YDR096W	YMR256C	YOL014W							YOR237W
		YNL100W	YPL046C	YOR252W	YDR123C							YMR175W
		YDR025W	YJR013W	YGR078C	YFR014C							YBR030W
		YKR016W	YMR281W	YHL033C	YLR452C							YLR044C
		YDL121C	YDL223C	YBR037C	YOR086C							YLR099C
		YER088C-A	YBR222C	YOR096W	YDR020C							YOL007C
		YGR067C	YER025W	YPL250C	YGR053C							YDR429C
		YOR158W	YDR037W	YGR132C	YOR279C							YER074W
		YDR493W	YPL222W	YCR072C	YOR224C							YJL180C
		YPR053C	YOL138C	YNL194C	YGL123W							YNL200C
		YKL167C	YER147C	YPR120C	YGR191W							YHL028W
		YBL095W	YDR183C-A	YPR040W	YBL061C							YDL045W-A
		YMR027W	YKL211C	YDR385W	YPR114W							YDL204W
		YMR110C	YER043C	YML004C	YOR072W-B							YER096W
		YNL183C	YBR034C	YDL198C	YPR163C							YMR128W
		YHR059W	YLR040C	YJL011C	YEL005C							YMR157C
		YBR013C	YJR063W	YKL138C	YDR527W							YBL072C
		YNL149C	YDL157C	YPL028W	YCR004C							YGL187C
		YHR150W	YLR131C	YER086W	YDR115W							YOR167C
		YDL229W	YMR179W	YLR264W	YPR054W							YPL076W
		YMR173W	YGR280C	YDL218W	YLR031W							YBR121C
		YDR058C	YEL069C	YLR286C	YGR202C							YDL146W
		YMR319C	YMR011W	YKL107W	YHR169W							YDR322W
		YER055C	YDL200C	YDL085W	YEL049W							YBR147W
		YPR196W	YLR214W	YKL003C	YLR278C							YNL064C
		YGR220C	YJL052W	YKL192C	YOR293W							YIL136W
		YOR286W	YNL333W	YPR098C	YKR004C							YIL018W
		YFL058W	YPR080W	YNR009W	YML096W							YGR118W
		YLR151C	YDR283C	YJR151C	YPL052W							YNR059W
		YJL136C	YER007C-A	YKL065C	YIL003W							YOL120C
		YBR114W	YOR049C	YMR007W	YDR465C							YPL183W-A
		YIR020C	YIL145C	YPL108W	YFR033C							YBR053C
		YJL118W	YPL189C-A	YJL157C	YLR356W							YLR029C
		YMR291W	YLR194C	YDR451C	YKL057C							YHR104W
		YNL037C	YPL110C	YOR273C	YLR404W							YIL098C
		YIL107C	YJL201W	YJL199C	YPL069C							YHL006C
		YGR087C	YLR249W	YBR157C	YJR138W							YGR198W
		YGL156W	YIL014W	YCL036W	YJL145W							YBR085W
		YMR320W	YDR184C	YEL041W	YPL192C							YMR081C
		YJR121W	YOL055C	YGL055W	YJR079W							YPR006C
		YIL047C	YGR023W	YDR529C	YDR172W							YDR500C
		YBR249C	YGL072C	YGR044C	YPL194W							YPR020W
		YBR084W	YGL258W	YML018C	YLL052C							YGR245C
		YNL081C	YDR056C	YCR098C	YOL082W							YOR111W
		YPL267W	YER186C	YER058W	YOR065W							YKL163W
		YEL024W	YER131W	YHL016C	YBR267W							YDL107W
		YOL017W	YCL005W	YMR193W	YBR285W							YIL111W
		YPL123C	YMR032W	YLL039C	YFL014W							YHR160C
		YOR083W	YDL129W	YCR053W	YOL115W							YLR273C
		YDR298C	YDR254W	YML023C	YNL131W							YCL038C
		YOL151W	YGR214W	YLR091W	YDR041W							YKL085W
		YMR169C	YPR002W	YKR053C	YGL047W							YNR043W
		YMR251W-A	YCR083W	YLR420W	YJR108W							YIL064W
		YLR036C	YGR249W	YJR067C	YPR015C							YKL217W
		YMR087W	YDL021W	YGR233C	YDR488C							YKR094C
		YDL072C	YLR112W	YPR061C	YGR256W							YLR306W
		YJL196C	YKL009W	YOR299W	YEL042W							YGR035C
		YLR058C	YFL052W	YEL065W	YER126C							YCL048W-A
		YOR247W	YJL159W	YLR385C	YBR040W							YBR067C
		YGR292W	YNR003C	YCR045W-A	YDL036C							YDR100W
		YEL006W	YPR119W	YBR138C	YKR045C							YER049W
		YDR506C	YMR194C-B	YNL162W	YKL156W							YEL054C
		YGL038C	YMR194C-A	YNL115C	YHR148W							YOL009C
		YNL185C	YPL131W	YJL174W	YDL110C							YLR060W
			YJL088W	YNL057W	YMR069W							YKR080W
			YMR300C	YDR157W	YGR225W							YGR224W
			YFR049W	YKL124W	YGL006W							YML087C
			YBL028C	YOR136W	YPL006W							YER101C
			YOR006C	YJL056C	YKR067W							YMR260C
			YHR018C	YDR287W	YOR168W							YOR161C
			YDR408C	YJL205C	YMR043W							YML078W
			YNL141W	YJR085C	YMR269W							YOR133W
			YMR220W	YOL077C	YKL053C-A							YBR145W
			YDR523C	YHR031C	YMR092C							YDR339C
			YGL224C	YDL061C	YJL008C							YGR174C
			YML029W	YNR051C	YDR424C							YJR003C
			YCR033W	YGL254W	YDL136W							YJR078W
			YDR104C	YOL059W	YHR177W							YNL062C
			YLR042C	YFR006W	YDR046C							YBR118W
			YIR039C	YER036C	YDR316W							YJL163C
			YKR059W	YGR027C	YDL210W							YDR014W-A
			YBR032W	YGL117W	YKL096W							YOL126C
			YNL202W	YMR105C	YNL069C							YOR316C
			YDR399W	YER182W	YGL191W							YLR338W
			YOR388C	YDR060W	YFL041W							YNR060W
			YOR060C	YOR188W	YJL168C							YML120C
			YJL050W	YDR174W	YDR446W							YHR106W
			YML083C	YGL101W	YNL325C							YIL063C
			YLR216C	YBL043W	YLR363W-A							YPL263C
			YMR017W	YCL009C	YKL130C							YBR071W
			YCR015C	YEL048C	YOR341W							YDL027C
			YGL185C	YMR189W	YJR159W							YER053C
			YDL086C-A	YLR021W	YHR134W							YKR014C
			YPR150W	YLR405W	YIL153W							YLR412W
			YNL331C	YMR089C	YLR399C							YER002W
			YDR357C	YDR345C	YBR244W							YDL127W
			YGL089C	YOR108W	YBR179C							YOR186W
			YPL158C	YJL068C	YJR097W							YDR502C
			YPR082C	YGR210C	YGR142W							YPR026W
			YOR047C	YJL108C	YLR257W							YPL245W
			YCR020C-A	YLR284C	YBL026W							YBR079C
			YKL042W	YNL014W	YDR121W							YFL054C
			YIL016W	YOR120W	YPL211W							YJL166W
			YFR055W	YIR028W	YOR222W							YLR248W
			YOR021C	YJR155W	YOL061W							YBL068W
			YHR102W	YOR177C	YLR008C							YPL017C
			YMR243C	YBR177C	YHR210C							YBR251W
			YGL111W	YHR067W	YJL191W							YCR057C
			YLL025W	YGR148C	YJR061W							YPL140C
			YGR196C	YJR153W	YFR016C							YKL070W
			YBL049W	YDL170W	YIL077C							YHR152W
			YER057C	YMR009W	YOR084W							YLR271W
			YMR034C	YNL072W	YOR051C							YHR021C
			YDR423C	YFL021W	YCL048W							YIL088C
			YMR116C	YJL219W	YMR142C							YCL058W-A
			YNL302C	YIL108W	YDL182W							YLR304C
			YGL030W	YJR135W-A	YGL121C							YGR153W
			YJL033W	YNL239W	YHR003C							YBR255C-A
			YOR182C	YDR406W	YNL300W							YPL271W
			YGR061C	YCL030C	YGR295C							YLR048W
			YEL071W	YHR077C	YFL021C-A							YMR259C
			YKL143W	YFR018C	YLR033W							YBR061C
			YDR374C	YNL145W	YBR230C							YOR145C
			YDR453C	YOR306C	YFR052C-A							YMR056C
			YDR321W	YDR035W	YNL020C							YOR215C
			YNL178W	YEL017C-A	YLR290C							YGR182C
			YJL106W	YNL093W	YPL163C							YJL003W
			YLL055W	YDL042C	YIL123W							YKR057W
			YDL101C	YDR531W	YOL052C-A							YOR284W
			YLL018C-A	YOL136C	YMR059W							YOR163W
			YIL117C	YLR002C	YLR106C							YJL077W-A
			YMR306W	YER110C	YDR279W							YJL077W-B
			YHR162W	YHR123W	YLR201C							YML050W
			YOR004W	YMR191W	YJL147C							YPR074C
			YKL215C	YKR008W	YPL054W							YLR175W
			YCL042W	YDR430C	YPL149W							YNL308C
			YPL079W	YMR126C	YHR075C							YJL138C
			YKR092C	YMR206W	YGR076C							YER103W
			YPL277C	YCR087C-A	YIL149C							YBL076C
			YAR020C	YGR235C	YNR015W							YBR143C
			YBR076C-A	YDR469W	YBL103C							YJL062W-A
			YCR031C	YNL160W	YKL055C							YPL072W
			YOR237W	YCR011C	YNL006W							YJL161W
			YMR175W	YNL055C	YLR376C							YDR449C
			YLR044C	YDR155C	YJL098W							YMR297W
			YLR099C	YPL087W	YML108W							YGR081C
			YDR429C	YOR134W	YMR310C							YOR349W
			YER074W	YDR285W	YBL038W							YNL292W
			YNL200C	YIL169C	YCL010C							YCL057C-A
			YKR082W	YJL096W	YGR189C							YLR390W
			YOR027W	YLR196W	YGR094W							YLR345W
			YDR351W	YDL239C	YGR109C							YLR448W
			YHL028W	YML081C-A	YHR028C							YNR062C
			YDL045W-A	YBL018C	YNR037C							YNL100W
			YDL204W	YOL071W	YOL113W							YDR025W
			YMR128W	YNR053C	YOL084W							YOL124C
			YBL072C	YDL063C	YNL252C							YKR016W
			YMR048W	YHR202W	YOR020W-A							YLR083C
			YOR167C	YHR008C	YDR511W							YDL121C
			YPL076W	YOR369C	YKL035W							YMR210W
			YMR062C	YGL070C	YBR068C							YGR067C
			YMR015C	YGL256W	YMR250W							YDR493W
			YDR322W	YMR107W	YGR254W							YOR245C
			YBR147W	YHR015W	YEL040W							YPR137W
			YIL136W	YDL194W	YPR013C							YDR161W
			YLR190W	YBR077C	YPL230W							YMR110C
			YIL018W	YDR381W	YKL087C							YHR059W
			YML119W	YGL103W	YER124C							YBR013C
			YGR118W	YOR207C	YPL256C							YNL149C
			YOL120C	YBL045C	YKL201C							YIL079C
			YPL183W-A	YPR184W	YER037W							YPL146C
			YBR053C	YLL021W	YJL111W							YKL081W
			YLR029C	YLR407W	YIL066C							YDL229W
			YHR104W	YGL028C	YNL192W							YIL050W
			YDL003W	YGR216C	YJR077C							YIL006W
			YOR258W	YNL012W	YDL112W							YDR058C
			YDR435C	YDR252W	YBR002C							YLL008W
			YIL098C	YJL037W	YKL109W							YLR154W-E
			YGR198W	YPR171W	YLR121C							YER055C
			YBR085W	YKL103C	YKR061W							YDR391C
			YMR081C	YDL089W	YMR090W							YOR260W
			YPR006C	YPL046C	YKL132C							YPR196W
			YJL153C	YMR302C	YHR171W							YPR158W
			YEL034C-A	YBR230W-A	YDR258C							YGR220C
			YDR500C	YBR204C	YHL039W							YFL058W
			YPR020W	YDL223C	YKL094W							YLR151C
			YGR245C	YBR222C	YER080W							YBR141C
			YFL029C	YER025W	YJR019C							YJL136C
			YOR111W	YPL273W	YFR032C-A							YKL180W
			YDR323C	YDR037W	YDR147W							YJR007W
			YKL198C	YGR040W	YMR031C							YKL091C
			YJL100W	YER178W	YBL080C							YNL037C
			YKL032C	YPL222W	YDL083C							YPL107W
			YKL163W	YDR533C	YDR336W							YIL107C
			YDL107W	YKL211C	YJL060W							YLR252W
			YOL105C	YLR040C	YOR100C							YGR087C
			YHR154W	YGR280C	YNL327W							YGL156W
			YPL135W	YEL069C	YPR140W							YAL025C
			YGR041W	YKL175W	YBR279W							YBL014C
			YOR128C	YDL200C	YOR340C							YJR121W
			YHR160C	YLR214W	YGR140W							YIL047C
			YLR273C	YGL183C	YBR184W							YBR214W
			YCL038C	YJL052W	YDR018C							YNR064C
			YNR043W	YNL333W	YBR246W							YBR249C
			YIL064W	YGL087C	YLR186W							YOL086W-A
			YKL217W	YHR007C-A	YIL155C							YBR084W
			YKR094C	YBR269C	YDR098C							YNL081C
			YLR306W	YER007C-A	YLR259C							YPL267W
			YGR035C	YOR049C	YPL157W							YEL024W
			YDR539W	YIL145C	YDR418W							YPL123C
			YMR177W	YPL189C-A	YBL024W							YDR023W
			YCL048W-A	YLR194C	YOL067C							YOR312C
			YCR037C	YPL110C	YDL075W							YDR298C
			YBR067C	YLR146W-A	YLL048C							YOL151W
			YEL054C	YLR249W	YLR053C							YMR169C
			YOL009C	YGL158W	YIL020C							YER006W
			YPR192W	YPL203W	YOL098C							YLL034C
			YLR060W	YDR184C	YHR014W							YMR251W-A
			YBR049C	YDR133C	YIL097W							YLR036C
			YGR224W	YNL221C	YFR010W							YMR087W
			YPL066W	YOL055C	YJL109C							YDL072C
			YML087C	YFR053C	YIL008W							YMR212C
			YBL074C	YHL035C	YOR236W							YOR152C
			YMR260C	YLR336C	YNL086W							YGR292W
			YOR133W	YGL072C	YER176W							YGR243W
			YNL310C	YGL258W	YKL220C							YDR506C
			YJR078W	YDR056C	YMR271C							YGL038C
			YNL062C	YBR057C	YPL004C							YMR025W
			YBR118W	YER164W	YMR199W
			YIL134W	YER131W	YDR111C
			YDR014W-A	YCL058C	YIR035C
			YOL126C	YGR194C	YJR034W
			YOR316C	YOR315W	YOR003W
			YLR338W	YLL023C	YGL189C
			YNR060W	YDL129W	YPR036W-A
			YHR106W	YGL026C	YDR211W
			YOL013C	YDR254W	YOR125C
			YEL028W	YGR214W	YPR167C
			YBR071W	YCR083W	YJL045W
			YEL064C	YGR249W	YMR057C
			YLR081W	YJL031C	YNL306W
			YML066C	YDL021W	YCL033C
			YKR014C	YEL073C	YHR196W
			YLR412W	YLR112W	YPR067W
			YER002W	YFL025C	YML025C
			YDL127W	YKL009W	YLR100W
			YGR247W	YFL052W	YPL196W
			YPR026W	YDR094W	YJL149W
			YBR079C	YJL159W	YFR037C
			YDL090C	YNR003C	YNL113W
			YFL054C	YKL194C	YPR109W
			YJL073W	YHR051W	YKL020C
			YPR135W	YPR010C-A	YFR019W
			YJL102W	YMR194C-A	YLR312W-A
			YBL068W	YPL131W	YGL120C
			YFR008W	YOL101C	YDL166C
			YPR168W	YKL033W-A	YLR374C
			YJL048C	YMR300C	YOL144W
			YPR113W	YFR049W	YGL178W
			YCR057C	YBL028C	YPL249C-A
			YKL138C-A	YHR018C	YGR121C
			YPL140C	YDR408C	YLR243W
			YKL070W	YDR300C	YGR096W
			YHR152W	YNL141W	YDR503C
			YLR224W	YDR031W	YIL069C
			YLR271W	YOR213C	YGL037C
			YGR168C	YEL050C	YAL030W
			YHR021C	YBR206W	YGL147C
			YIL088C	YER141W	YOL086C
			YNL259C	YCL064C	YBL001C
			YCL058W-A	YJR154W	YNR035C
			YGR048W	YCR033W	YDR381C-A
			YOR357C	YBL039W-B	YKL141W
			YGR153W	YLR042C	YMR252C
			YBR255C-A	YIR039C	YCR101C
			YPL271W	YKR059W	YGL246C
			YCR035C	YBR032W	YDR045C
			YLR048W	YNL202W	YEL017W
			YMR259C	YDR399W	YOR256C
			YBR061C	YOR388C	YPR011C
			YOR145C	YGR282C	YOR361C
			YMR056C	YJL050W	YGR029W
			YGR182C	YDR248C	YGL078C
			YDL048C	YML083C	YOL024W
			YNL204C	YER090W	YPL209C
			YJL003W	YCR015C	YEL039C
			YKR057W	YGL185C	YKL189W
			YOR284W	YDL086C-A	YPL254W
			YOR163W	YNL331C	YCR076C
			YJL077W-B	YDR357C	YLR438W
			YML050W	YGL089C	YDR234W
			YPR074C	YJR129C	YER039C
			YDR242W	YIL130W	YKR049C
			YLR175W	YBR149W	YDL149W
			YNL308C	YDR088C	YER017C
			YJL138C	YCR020C-A	YKR063C
			YER103W	YNL066W	YHR097C
			YBL076C	YIL016W	YMR096W
			YPL222C-A	YOL028C	YGL175C
			YBR143C	YNR057C	YER082C
			YJL134W	YOL122C	YKL069W
			YDR449C	YOL053W	YPL177C
			YLR367W	YIL030C	YDR322C-A
			YIR022W	YLR343W	YDL241W
			YGL196W	YOR021C	YDL081C
			YJL209W	YMR243C	YLR149C
			YMR297W	YHR139C	YMR138W
			YGR081C	YOR374W	YFL018C
			YOR349W	YLL025W	YPL097W
			YLR448W	YBL049W	YMR038C
			YNR062C	YER057C	YJL066C
			YDR025W	YKR010C	YHR033W
			YOL011W	YDR423C	YOR342C
			YOL124C	YMR116C	YER070W
			YKR016W	YDR256C	YAL015C
			YLL036C	YNL302C	YBR240C
			YLR083C	YJL033W	YIL157C
			YDL121C	YGR061C	YNL074C
			YOR184W	YPL241C	YKL007W
			YER088C-A	YEL071W	YLR180W
			YMR210W	YLR390W-A	YJL213W
			YGR067C	YKL143W	YLR406C
			YBL095W	YDR453C	YGL129C
			YPR137W	YNL125C	YOL065C
			YMR027W	YDR321W	YMR181C
			YMR145C	YNL178W	YBL022C
			YDR161W	YJR017C	YGL164C
			YMR110C	YJL106W	YOL130W
			YHR059W	YLL055W	YDR125C
			YBR013C	YLL018C-A	YHR214W
			YPL146C	YPL137C	YLR460C
			YJL152W	YGR157W	YBR056W-A
			YKL081W	YMR306W	YLR004C
			YDL229W	YHR162W	YFR012W
			YDR079C-A	YOR004W	YIL073C
			YKR098C	YDL227C	YNL248C
			YMR173W	YCL042W	YBR025C
			YDR058C	YPL079W	YKL128C
			YER123W	YKR092C	YER170W
			YLL008W	YPL277C	YPL096C-A
			YLR154W-E	YDR033W	YMR277W
			YMR319C	YGL226W	YCR068W
			YGR180C	YAR020C	YLR446W
			YPR196W	YER143W	YLR164W
			YBR045C	YCR031C	YKR104W
			YPR158W	YOR237W	YOR248W
			YLR177W	YMR175W	YMR160W
			YFL058W	YLR044C	YMR197C
			YLR151C	YLR099C	YLL060C
			YBR141C	YOL007C	YKL219W
			YJL136C	YDR429C	YIR037W
			YBR114W	YER074W	YGL012W
			YPL070W	YJL180C	YOL057W
			YKL180W	YNL200C	YDR213W
			YJR007W	YKR082W	YGR208W
			YIR020C	YDR351W	YNL024C
			YJL118W	YHL028W	YKR079C
			YMR291W	YDL045W-A	YOR190W
			YPL107W	YDL204W	YDR275W
			YIL107C	YML081W	YML027W
			YNL268W	YER096W	YML128C
			YGR087C	YMR128W	YHR194W
			YGL156W	YMR157C	YLR102C
			YDL114W	YBL072C	YPR030W
			YJR092W	YGL187C	YDL208W
			YAL025C	YOR167C	YJR132W
			YIL047C	YPL076W	YPL198W
			YBR249C	YKL011C	YJL170C
			YBR084W	YBR121C	YKL026C
			YDL131W	YMR062C	YDR308C
			YPL267W	YAL063C	YLR372W
			YOL017W	YDR260C	YDL168W
			YPL123C	YBR147W	YDL026W
			YOR083W	YIL136W	YBR261C
			YDR023W	YLR190W	YHR144C
			YOR312C	YIL018W	YGR123C
			YDR298C	YHR039C	YPL118W
			YMR169C	YML119W	YGR090W
			YER006W	YHR204W	YDL233W
			YPR051W	YGR118W	YNL132W
			YLL034C	YOL120C	YJR149W
			YLR036C	YDR476C	YNL137C
			YMR087W	YPL183W-A	YAL036C
			YDL072C	YBR053C	YBL003C
			YOR152C	YLR029C	YHR208W
			YLR058C	YHR104W	YDL030W
			YGR243W	YDL078C	YEL011W
			YDR506C	YIL098C	YGR250C
			YGL038C	YHL006C	YHR076W
			YPL249C	YGR198W	YOL022C
			YCL043C	YLR414C	YEL037C
			YPL013C	YBR085W	YBL059W
				YMR081C	YCR096C
				YGR267C	YNL196C
				YPR006C	YMR101C
				YMR114C	YCL050C
				YJL153C	YCR021C
				YDR500C	YPR079W
				YPR020W	YPR122W
				YGR245C	YHR048W
				YFL029C	YOR159C
				YOR111W	YJL039C
				YKL198C	YIR016W
				YKL163W	YOR394W
				YDL107W	YER015W
				YOL105C	YML006C
				YIL111W	YPR037C
				YJL084C	YLR401C
				YHR160C	YLR070C
				YLR273C	YDL130W
				YHR047C	YLR025W
				YCL038C	YNL018C
				YKL085W	YKL067W
				YIL064W	YER084W
				YKL217W	YPL175W
				YKR094C	YDL087C
				YML103C	YKL150W
				YGR035C	YOR173W
				YDR539W	YFR031C-A
				YCL048W-A	YGL205W
				YBR067C	YPL217C
				YDR100W	YDR524C
				YER049W	YBR155W
				YEL054C	YOR071C
				YPR192W	YPL171C
				YLR060W	YGR028W
				YBR049C	YAL017W
				YKR080W	YKL001C
				YGR224W	YDR386W
				YCR099C	YMR308C
				YML087C	YGL162W
				YLR212C	YOR271C
				YER101C	YDR414C
				YMR155W	YOL132W
				YMR260C	YHR216W
				YOR161C	YHR010W
				YML078W	YNL231C
				YOR133W	YIL024C
				YPL074W	YOL041C
				YJR025C	YIL071C
				YBR145W	YOL109W
[truncated: 846 more rows]
