# Supplementary material for: Differential Hsp90-dependent gene expression is strain-specific and common among yeast strains
Source: iScience. 2023 Apr 10;26(5):106635. doi: 10.1016/j.isci.2023.106635 (PMC10149407; doi:10.1016/j.isci.2023.106635)
Supplement: Table S6. GO analysis for common Hsp90-dependent genes, related to Figure 1 [file mmc7.xlsx]

## Sheet: S6
Table S6. GO analysis for common Hsp90-dependent genes
Fold Change=2	p	adjp_bonferroni		Fold Change=1.5	p	adjp_bonferroni			Fold Change=2.5	p	adjp_bonferroni
generation of precursor metabolites and energy	1.48981e-07	9.38582e-06		cytoplasmic translation	3.29165e-23	3.12707e-21			response to oxidative stress	1.28047e-05	0.000653041
cellular respiration	5.49452e-06	0.000346154		cellular respiration	3.53943e-12	3.36246e-10			carbohydrate transport	8.24924e-05	0.00420711
response to oxidative stress	1.05709e-05	0.000665966		nucleobase-containing small molecule metabolic process	4.56059e-12	4.33256e-10			monocarboxylic acid metabolic process	0.000222966	0.0113713
nucleobase-containing small molecule metabolic process	3.84582e-05	0.00242287		generation of precursor metabolites and energy	7.80668e-11	7.41634e-09			carbohydrate metabolic process	0.000809038	0.0412609
monocarboxylic acid metabolic process	4.31168e-05	0.00271636		monocarboxylic acid metabolic process	0.000152205	0.0144595
meiotic cell cycle	0.000116553	0.00734283		ribosome assembly	0.000333022	0.0316371
carbohydrate transport	0.000298413	0.0188		response to oxidative stress	0.000391126	0.037157
