# Supplementary material for: Differential Hsp90-dependent gene expression is strain-specific and common among yeast strains
Source: iScience. 2023 Apr 10;26(5):106635. doi: 10.1016/j.isci.2023.106635 (PMC10149407; doi:10.1016/j.isci.2023.106635)
Supplement: Table S7. List of Hsp90-dependent strain-pair-specific genes, related to Figure 1 — The genes were defined as described in Figure 1A. They are further classified as buffered or potentiated genes. [file mmc8.xlsx]

## Sheet: S7
Table S7: Hsp90-dependent strain-pair-specific genes
strain pair	LAB-NA	LAB-NA	LAB-NA	LAB-WA	LAB-WA	LAB-WA	LAB-SK	LAB-SK	LAB-SK	LAB-ML	LAB-ML	LAB-ML	NA-WA	NA-WA	NA-WA	NA-SK	NA-SK	NA-SK	NA-ML	NA-ML	NA-ML	WA-SK	WA-SK	WA-SK	WA-ML	WA-ML	WA-ML	SK-ML	SK-ML	SK-ML
type	total	buffered	potentiated	total	buffered	potentiated	total	buffered	potentiated	total	buffered	potentiated	total	buffered	potentiated	total	buffered	potentiated	total	buffered	potentiated	total	buffered	potentiated	total	buffered	potentiated	total	buffered	potentiated
gene number	874	496	378	453	254	199	1485	1211	274	666	431	235	577	348	229	610	392	218	703	444	259	1017	433	584	579	321	258	937	449	488
orf name	YAL008W	YNL170W	YAL008W	YAL008W	YGR019W	YAL008W	YAL008W	YAL008W	YGR131W	YKL096W-A	YKL083W	YKL096W-A	YGR131W	YGR131W	YPR194C	YGR131W	YGR131W	YHR112C	YAL008W	YAL008W	YKL083W	YGR131W	YMR266W	YGR131W	YKL083W	YKL083W	YJR115W	YAL008W	YGR131W	YAL008W
	YNL170W	YOR009W	YPL166W	YPR194C	YDR179C	YPR194C	YGR131W	YIL124W	YMR266W	YKL083W	YPL144W	YJR115W	YOR009W	YOR009W	YML054C	YOR009W	YOR009W	YPR194C	YKL083W	YPL144W	YOR009W	YOR062C	YLR179C	YOR062C	YOR009W	YOR009W	YPR194C	YGR131W	YIL124W	YKL096W-A
	YOR009W	YHR025W	YFR047C	YGR019W	YKR039W	YNL277W	YIL124W	YNL170W	YJL130C	YPL144W	YER121W	YPR194C	YPL166W	YPL166W	YGR259C	YHR112C	YER121W	YNL277W	YOR009W	YJR115W	YHR112C	YER121W	YML089C	YER121W	YPL144W	YPL144W	YLL057C	YKL096W-A	YKL083W	YNL170W
	YPL166W	YBR280C	YHR112C	YNL277W	YGR050C	YDR445C	YNL170W	YPL166W	YDR179C	YJR115W	YMR040W	YLL057C	YOR062C	YOR062C	YPL027W	YER121W	YMR040W	YJL130C	YPL144W	YOR062C	YNL277W	YPR194C	YKR039W	YPR194C	YJR115W	YER121W	YNL277W	YIL124W	YOR009W	YJR115W
	YHR025W	YOR062C	YPR194C	YDR445C	YFL030W	YPL027W	YPL166W	YHR025W	YJL116C	YER121W	YGR259C	YML054C	YER121W	YER121W	YKR046C	YPR194C	YML054C	YDR179C	YJR115W	YBR043C	YML054C	YGR019W	YGL192W	YGR019W	YER121W	YBL106C	YBR116C	YNL170W	YLR179C	YOR062C
	YBR280C	YER121W	YLL057C	YPL027W	YOR366W	YGL192W	YHR025W	YBR280C	YJR109C	YPR194C	YKR039W	YBR116C	YPR194C	YLL057C	YJL116C	YNL277W	YLR179C	YGR145W	YOR062C	YER121W	YKR046C	YLL057C	YMR131C	YLL057C	YPR194C	YGR259C	YLR189C	YKL083W	YBL106C	YER121W
	YFR047C	YGR019W	YNL277W	YDR179C	YMR042W	YJL079C	YBR280C	YPL144W	YHR130C	YLL057C	YGR085C	YDR445C	YLL057C	YMR040W	YJR109C	YMR040W	YBL106C	YPL119C-A	YBR043C	YBR116C	YJL116C	YMR266W	YGR145W	YML054C	YLL057C	YPL027W	YOL048C	YOR009W	YBR116C	YPR194C
	YOR062C	YMR040W	YOR208W	YKR039W	YJR096W	YOR384W	YPL144W	YFR047C	YIL119C	YMR040W	YEL026W	YLR349W	YMR040W	YBL106C	YPL119C-A	YML054C	YMR131C	YHR130C	YHR112C	YML089C	YKR039W	YML054C	YDL215C	YGR259C	YNL277W	YML089C	YOL015W	YJR115W	YML089C	YGR019W
	YHR112C	YGR259C	YJL116C	YGL192W	YOR378W	YGR052W	YFR047C	YOR062C	YJL144W	YML054C	YGR050C	YIL047C-A	YML054C	YOR208W	YAL037C-B	YLR179C	YLR349W	YJL079C	YER121W	YLR349W	YJR109C	YLR179C	YEL026W	YPR016C	YBL106C	YKR039W	YPR145W	YOR062C	YIL150C	YMR266W
	YER121W	YBR116C	YPL119C-A	YGR050C	YCR005C	YLR054C	YOR062C	YER121W	YJL079C	YGR259C	YOL157C	YCR061W	YBL106C	YBR116C	YLL051C	YBL106C	YKL099C	YKL202W	YNL277W	YMR232W	YNL234W	YGR259C	YOR310C	YBR116C	YGR259C	YGL192W	YDR317W	YER121W	YLR220W	YML054C
	YPR194C	YML089C	YNL234W	YFL030W	YLR202C	YGR238C	YER121W	YGR019W	YBL029C-A	YBR116C	YOR310C	YPR145W	YGR259C	YDR179C	YLR122C	YJL130C	YEL026W	YOR384W	YML054C	YOL048C	YCR061W	YPR016C	YHR130C	YPL027W	YBR116C	YJR109C	YBR099C	YPR194C	YOR227W	YKR046C
	YGR019W	YKR046C	YMR141C	YJL079C	YNL303W	YIL101C	YGR019W	YLL057C	YOR366W	YDR445C	YOL048C	YDR317W	YOR208W	YML089C	YPR145W	YDR179C	YGR050C	YLR122C	YBR116C	YCR007C	YOR130C	YBR116C	YNL255C	YKR046C	YPL027W	YEL026W	YPR160W	YGR019W	YOL157C	YJL116C
	YLL057C	YKR039W	YIL119C	YOR366W	YPR160W	YOR050C	YLL057C	YMR040W	YLR408C	YKR039W	YPL119C-A	YOR378W	YBR116C	YGL192W	YDR317W	YMR131C	YOL157C	YCR063W	YML089C	YPL119C-A	YOR384W	YPL027W	YDL096C	YJL116C	YML089C	YOR310C	YLR297W	YMR266W	YOL015W	YKR039W
	YNL277W	YJR109C	YOR130C	YOR384W	YOL083W	YHR137W	YMR040W	YDR077W	YDR144C	YLR349W	YOR119C	YBR099C	YPL027W	YLR349W	YOL155C	YLR349W	YOR310C	YPR160W	YKR046C	YLR030W	YLL051C	YML089C	YOR119C	YJL214W	YKR039W	YPL119C-A	YDR216W	YML054C	YJR055W	YDL117W
	YMR040W	YDL215C	YJL079C	YMR042W	YNR014W	YHR211W	YDR077W	YML054C	YAL061W	YGR085C	YJL079C	YLR054C	YDR179C	YDL215C	YLR054C	YGR145W	YCR007C	YLR377C	YJL116C	YNL305C	YER062C	YKR046C	YKL050C	YJR109C	YGL192W	YDL096C	YLL053C	YLR179C	YGR201C	YJR109C
	YGR259C	YMR232W	YBL029C-A	YJR096W	YHL043W	YMR118C	YMR266W	YLR179C	YDR341C	YEL026W	YGR201C	YPR160W	YML089C	YMR232W	YPR160W	YKL099C	YNL234W	YIL120W	YKR039W	YFL030W	YPR145W	YJL116C	YFL030W	YKL099C	YLR189C	YOR119C	YFR017C	YBL106C	YGL148W	YOL048C
	YOR208W	YGR050C	YOR366W	YOR378W	YLL053C	YOR161W-B	YML054C	YGR259C	YDR317W	YGR050C	YOL114C	YIL120W	YKR046C	YOL157C	YFL032W	YEL026W	YKL110C	YCL027W	YLR349W	YIL119C	YJR161C	YKR039W	YIL119C	YNL151C	YJR109C	YIL047C-A	YLR342W-A	YBR116C	YOL114C	YLR030W
	YBR116C	YOL157C	YOR384W	YGR052W	YFL040W	YDR210W	YLR179C	YPR016C	YDR478W	YOL157C	YGR159C	YHR029C	YJL116C	YCR007C	YDR216W	YGR050C	YNL255C	YDL037C	YJR109C	YJL079C	YOL155C	YGL192W	YJL144W	YDR021W	YEL026W	YIL119C	YHR137W	YML089C	YAL037C-B	YNL305C
	YML089C	YCR007C	YML070W	YCR005C	YOR101W	YDR034W-B	YGR259C	YBR116C	YGR052W	YOR310C	YFR032C	YNL251C	YGL192W	YLR030W	YIL120W	YOL157C	YHR088W	YHL043W	YMR232W	YOL114C	YKL065W-A	YMR131C	YGR201C	YOL048C	YOR310C	YJL144W	YMR316C-B	YKR046C	YLR408C	YFL030W
	YKR046C	YLR030W	YLR122C	YLR054C	YDL244W	YJR094C	YPR016C	YIR012W	YJR161C	YOL048C	YKL202W	YJR018W	YLR349W	YDL096C	YCL027W	YOR310C	YGR159C	YOR331C	YOL048C	YGR159C	YIL120W	YJL214W	YAL037C-B	YPL119C-A	YOL048C	YGR201C	YGR294W	YJL116C	YMR042W	YIL119C
	YJL116C	YFL030W	YJL132W	YGR238C	YEL008W	YOR032C	YJL130C	YML089C	YBR181C	YPL119C-A	YPR049C	YOR050C	YJR109C	YIL047C-A	YOL083W	YCR007C	YBR196C-A	YDL244W	YCR007C	YFR032C	YHR029C	YJR109C	YGR159C	YLR030W	YPL119C-A	YDR194C	YHR211W	YKR039W	YDR079W	YOR130C
	YKR039W	YJL144W	YAL061W	YLR202C	YDL183C	YHL008C	YBR116C	YLR431C	YLR054C	YOR119C	YDR144C	YHR137W	YDL215C	YFL030W	YIL055C	YPL119C-A	YDL039C	YGR294W	YPL119C-A	YBL029C-A	YBR284W	YGR145W	YBR196C-A	YHR088W	YOL015W	YOL114C	YMR118C	YDL117W	YML070W	YJL079C
	YJR109C	YGR201C	YDR317W	YNL303W	YPL197C	YOR343C	YIR012W	YKR046C	YGR238C	YIL047C-A	YJR070C	YGR294W	YMR232W	YIL119C	YDL244W	YHR130C	YOR366W	YPL197C	YLR030W	YOR366W	YOL083W	YDL215C	YOR384W	YJL079C	YDL096C	YGR159C	YOR161W-B	YIL150C	YKL137W	YDL039C
	YDL215C	YNL058C	YGR052W	YPR160W	YIL057C	YGL251C	YDR179C	YJR072C	YCR063W	YCR061W	YIL152W	YER175C	YOL157C	YJL144W	YLR342W-A	YNL234W	YMR042W	YNL279W	YNL234W	YAR015W	YIL055C	YKL099C	YEL045C	YER127W	YOR119C	YFR032C	YDR042C	YJR109C	YML056C	YKL202W
	YMR232W	YAL037C-B	YJR161C	YOL083W	YFR011C	YLL028W	YML089C	YMR131C	YNL303W	YJL079C	YJR096W	YNL279W	YCR007C	YJL079C	YEL008W	YKL110C	YEL045C	YJR094C	YNL305C	YCR091W	YHL043W	YNL151C	YJL132W	YDL039C	YIL047C-A	YKL202W	YKL093W	YLR220W	YJR070C	YBL029C-A
	YGR050C	YCR091W	YOR347C	YNR014W	YBR185C	YOR255W	YLR431C	YJL214W	YLL053C	YGR201C	YOL155C	YDR042C	YPL119C-A	YGR201C	YCL025C	YNL255C	YAL061W	YDL148C	YCR061W	YLR122C	YOR331C	YEL026W	YDR447C	YKL202W	YIL119C	YOR366W	YDR019C	YOR227W	YJR096W	YOR366W
	YOL157C	YER062C	YBR181C	YHL043W	YMR196W	YCR020C	YKR046C	YGR085C	YOR331C	YOL114C	YGL171W	YJR094C	YLR030W	YKL202W	YDR540C	YHR088W	YML056C	YDR259C	YFL030W	YJL132W	YDR231C	YDR021W	YML056C	YBL029C-A	YJL144W	YLR408C	YPL214C	YOL157C	YHR174W	YOR384W
	YCR007C	YDR144C	YLR054C	YLL053C	YPR066W	YOR072W	YJL116C	YGR145W	YPL154C	YGR159C	YLR009W	YDR259C	YDL096C	YBL029C-A	YPL156C	YJL079C	YJR070C	YDL181W	YIL119C	YAL061W	YLR258W	YOR310C	YJR070C	YMR093W	YGR201C	YDL057W	YGL165C	YOL048C	YGR052W	YCR091W
	YPL119C-A	YPR145W	YGR238C	YFL040W	YBL064C	YNL195C	YJR072C	YDL215C	YOR050C	YFR032C	YBR019C	YOR032C	YIL047C-A	YOR384W	YPL214C	YGR159C	YHR043C	YMR195W	YOR130C	YJL216C	YEL008W	YOL048C	YIL103W	YML070W	YDR194C	YDR447C	YOR274W	YLR030W	YOL155C	YER062C
	YLR030W	YJR070C	YIL120W	YOR101W	YMR070W	YKL145W-A	YMR131C	YKL099C	YHR137W	YKL202W	YKL056C	YHL008C	YFL030W	YCR091W	YKL221W	YBR196C-A	YHR174W	YGL251C	YJL079C	YGR052W	YCL049C	YPL119C-A	YIL152W	YER062C	YOL114C	YHR043C	YDL181W	YOL015W	YBR099C	YAL061W
	YNL234W	YJL216C	YCL027W	YIL101C	YGR121W-A	YPL092W	YJL214W	YNL151C	YEL008W	YPR049C	YAL059W	YDR019C	YIL119C	YER062C	YPL119C	YDL039C	YCR005C	YML058W-A	YOL114C	YLR032W	YIL122W	YHR130C	YHR174W	YBL087C	YGR159C	YIL152W	YBL064C	YNL305C	YLR202C	YPR145W
	YMR141C	YIL152W	YOL083W	YDL244W	YMR195W	YDR403W	YJR109C	YEL026W	YNL301C	YDR144C	YCL027W	YLL061W	YJL144W	YJL132W	YGL251C	YKL202W	YBR099C	YFL062W	YGR159C	YLR465C	YHL008C	YLR030W	YDL213C	YDR144C	YFR032C	YGR052W	YGL146C	YJR055W	YBR019C	YJR161C
	YFL030W	YJR096W	YOR331C	YOR050C	YML101C-A	YML131W	YGR085C	YDR021W	YOR161W-B	YPR145W	YKL078W	YDL181W	YJL079C	YAL061W	YHR209W	YOR366W	YLR009W	YCR020C	YFR032C	YLR054C	YBL108C-A	YNL255C	YDR317W	YAL061W	YKL202W	YJR161C	YGL251C	YFL030W	YCL027W	YGR238C
	YIL119C	YOL155C	YPL154C	YHR137W	YHR094C	YGL255W	YGR145W	YPL212C	YDR210W	YJR070C	YHL043W	YIR034C	YGR201C	YHR043C	YCR100C	YOR384W	YKL056C	YNL146C-A	YBL029C-A	YNL303W	YDR073W	YDL096C	YMR230W	YPR145W	YOR366W	YLR009W	YIL160C	YIL119C	YHR029C	YPR160W
	YJL144W	YMR165C	YHR176W	YEL008W	YHR209W	YMR317W	YDL215C	YOR310C	YOR032C	YIL152W	YBL002W	YMR070W	YAL037C-B	YJL216C	YDR541C	YMR042W	YKL065W-A	YEL059W	YOR366W	YPR160W	YLR228C	YOR119C	YOL155C	YMR133W	YLR408C	YHR029C	YDR044W	YOR130C	YNL251C	YLR377C
	YOR130C	YBL027W	YDL244W	YHR211W	YPR047W	YOR107W	YKL099C	YPL119C-A	YHL008C	YJR096W	YFL040W	YGL251C	YKL202W	YIL152W	YFL062W	YEL045C	YAL059W	YHR092C	YAR015W	YLR377C	YIR034C	YHR088W	YGL171W	YDR341C	YDL057W	YOL083W	YCR020C	YJL079C	YDR512C	YPL148C
	YJL079C	YDR120C	YHR137W	YDL183C	YDR340W	YOR393W	YNL151C	YLR030W	YOR343C	YDR317W	YOR101W	YIL160C	YBL029C-A	YJR096W	YCR020C	YLR122C	YLL053C	YDL199C	YOR384W	YCL027W	YNL134C	YKL050C	YOR078W	YJR096W	YDR447C	YNR014W	YNR073C	YGR201C	YGR255C	YBR284W
	YGR201C	YNL303W	YEL008W	YMR118C	YNL319W	YJR010W	YEL026W	YKL110C	YER119C	YOR378W	YBR247C	YOR105W	YOR384W	YJR161C	YDR401W	YAL061W	YKR060W	YBR072W	YLL051C	YML109W	YNL211C	YFL030W	YLR009W	YHR062C	YPR145W	YBL002W	YLR327C	YGL148W	YLR120C	YOL083W
	YNL058C	YPR160W	YHR211W	YOR161W-B	YNR073C	YLR267W	YDR021W	YNL255C	YBL108C-A	YOL155C	YIL154C	YDR340W	YLL051C	YNL208W	YLR327C	YML056C	YDL051W	YDR403W	YCR091W	YER152C	YCR100C	YIL119C	YKL056C	YJR161C	YHR043C	YIL154C	YIL162W	YOL114C	YIL101C	YNR014W
	YAL037C-B	YKL065W-A	YMR058W	YDR210W	YPL187W	YJR150C	YPL212C	YOR119C	YDR124W	YGL171W	YHR176W	YLR327C	YCR091W	YKL065W-A	YDL169C	YJR070C	YIL101C	YML131W	YER062C	YLR120C	YDR044W	YJL144W	YFL032W	YBR099C	YIL152W	YJR018W	YDR384C	YAL037C-B	YJR018W	YDL037C
	YBL029C-A	YLR377C	YMR321C	YPL197C	YLL063C	YIR032C	YOR310C	YMR141C	YPL119C	YBR099C	YDL244W	YKL218C	YER062C	YLR377C	YMR315W	YHR043C	YJR018W	YMR294W-A	YLR122C	YDL244W	YDR401W	YJL079C	YAL059W	YBL027W	YDR317W	YER175C	YBR297W	YDL039C	YER175C	YHL043W
	YOR366W	YBR284W	YPL278C	YIL057C	YDL187C	YGL257C	YPL119C-A	YHR088W	YJR148W	YLR054C	YEL008W	YDR038C	YLR122C	YBR284W	YBR208C	YHR174W	YHR137W	YHR124W	YJL132W	YFR017C	YLR327C	YGR201C	YBL004W	YNL208W	YGR052W	YGL144C	YNL195C	YKL202W	YMR118C	YLL053C
	YOR384W	YIL055C	YIL122W	YDR034W-B	YBR024W	YDR380W	YHR130C	YFL030W	YNL134C	YLR009W	YJL190C	YHR092C	YJL132W	YNR014W	YBR072W	YCR005C	YHR211W	YLR329W	YAL061W	YOR050C	YEL063C	YAL037C-B	YKL078W	YDR120C	YJR161C	YPL197C	YFL060C	YBL029C-A	YOR161W-B	YOR331C
	YML070W	YER152C	YNL279W	YJR094C	YDL169C	YPR001W	YLR030W	YBR162C	YAL037W	YPR160W	YNL301C	YBR072W	YAL061W	YER152C	YKL145W-A	YBR099C	YMR058W	YPR157W	YPR145W	YHR137W	YNL146C-A	YGR159C	YDL037C	YMR143W	YBR099C	YJL148W	YPR123C	YOR366W	YBR286W	YER069W
	YCR091W	YHL043W	YER010C	YOR032C	YIL162W	YHR120W	YKL110C	YOR130C	YNL169C	YBR019C	YHR197W	YPR123C	YPR145W	YHL043W	YDR403W	YLR009W	YMR118C	YOL143C	YJL216C	YGR294W	YLR165C	YBR196C-A	YLL053C	YKL065W-A	YLR009W	YNL279W	YNL019C	YOR384W	YDR034W-B	YDR231C
	YER062C	YOR386W	YJR094C	YFR011C	YOL077W-A	YGR234W	YNL255C	YGR201C	YGL251C	YKL056C	YPL278C	YKL145W-A	YHR043C	YLL053C	YLR329W	YCR063W	YDR210W	YOR393W	YGR052W	YHR211W	YGR209C	YER127W	YKR060W	YLR377C	YPR160W	YDR034W-B	YER028C	YLR408C	YHR096C	YJL210W
	YLR122C	YML076C	YBR241C	YHL008C	YMR315W	YPL272C	YOR119C	YPL160W	YER156C	YAL059W	YMR118C	YLR183C	YJL216C	YLR120C	YER028C	YPR160W	YJL148W	YDL171C	YJR161C	YMR058W	YHR092C	YDL039C	YDL051W	YOL083W	YLR297W	YHR096C	YPR157W	YMR042W	YCR102C	YPL154C
	YJL132W	YGR255C	YPL156C	YOR343C	YDR384C	YCL026C-B	YMR141C	YGL148W	YCR100C	YIL120W	YGL144C	YPL092W	YIL152W	YBL002W	YOR289W	YKL056C	YIL057C	YKL062W	YOL155C	YMR321C	YBR297W	YKL202W	YLR120C	YIL055C	YDR216W	YDR540C	YIR030C	YDR079W	YDR148C	YLR258W
	YDR144C	YLR120C	YKL133C	YBR185C	YBR297W	YNL334C	YHR088W	YAL037C-B	YOR105W	YCL027W	YJL148W	YNL019C	YJR096W	YLR258W	YPL251W	YKL065W-A	YDR034W-B	YJR010W	YLR032W	YER175C	YBR208C	YBL029C-A	YBL081W	YNR014W	YHR029C	YFR011C	YHR030C	YML070W	YDR540C	YDL244W
	YAL061W	YNL068C	YDR259C	YMR196W	YOR202W	YHR143W	YFL030W	YFR045W	YDR340W	YHR029C	YIL057C	YDR403W	YDR317W	YFR017C	YOL143C	YLR377C	YBL039C	YJL218W	YLR465C	YMR118C	YPR123C	YOR384W	YBR247C	YHL043W	YOL083W	YOR010C	YNR034W-A	YCR091W	YBR001C	YIL094C
	YPR145W	YBL002W	YOR032C	YPR066W	YKL151C	YPR170C	YIL119C	YGR159C	YCR020C	YNL251C	YBL039C	YLR329W	YJR161C	YHR137W	YHR030C	YAL059W	YHR096C	YGR211W	YLR054C	YOR161W-B	YJR047C	YMR093W	YIL101C	YOR331C	YNR014W	YKL068W-A	YJR010W	YER062C	YOR153W	YFR017C
	YJR070C	YFL040W	YER081W	YBL064C	YIL070C	YMR244W	YJL144W	YBR196C-A	YCR097W	YKL078W	YHR096C	YPR157W	YOL155C	YGR294W	YNL017C	YIL120W	YCR102C	YLR267W	YNL303W	YCL025C	YPL092W	YML070W	YJL190C	YGR255C	YLL053C	YJL133C-A	YML042W	YKL137W	YDR259C	YNL087W
	YJL216C	YOR101W	YHL008C	YMR070W	YNR071C	YPL185W	YBR162C	YER127W	YNR073C	YHL043W	YPR010C	YIR030C	YNL208W	YMR118C	YEL066W	YCL027W	YPR010C	YPR099C	YPR160W	YER150W	YNR071C	YER062C	YMR058W	YBL002W	YBL002W	YDR124W	YOR298W	YAL061W	YER081W	YHR137W
	YIL152W	YDR231C	YOR343C	YGR121W-A	YIL087C	YDL222C	YOR130C	YDL039C	YEL059W	YBL002W	YMR039C	YOR107W	YLR054C	YPL197C	YDR218C	YDL037C	YDR540C	YDL130W-A	YKL065W-A	YGR188C	YMR182C	YEL045C	YGR271C-A	YPL154C	YIL154C	YGL126W	YDL130W-A	YPR145W	YFR011C	YGR294W
	YJR096W	YIL101C	YLL061W	YMR195W	YER028C	YLR130C	YJL079C	YKL202W	YLR092W	YFL040W	YKL133C	YOR393W	YPR160W	YER150W	YLR299W	YHL043W	YPL156C	YDR218C	YLR377C	YMR253C	YOR289W	YBL087C	YGR162W	YLR258W	YJR018W	YIR034C	YGR045C	YML056C	YHL008C	YEL008W
	YDR317W	YFR017C	YDL181W	YML101C-A	YDR225W	YJL185C	YGR201C	YMR093W	YGR209C	YOR101W	YHR170W	YHR030C	YKL065W-A	YNL279W	YNL336W	YLL053C	YOR153W	YNL336W	YIL120W	YBR001C	YLR359W	YJL132W	YIR026C	YIL094C	YFR017C	YNL112W	YLR154C-G	YJR070C	YOR010C	YMR321C
	YGR052W	YDL183C	YKL221W	YGL251C	YBR197C	YPR151C	YPL160W	YMR042W	YFL060C	YBR247C	YOR010C	YLR267W	YFL032W	YDR034W-B	YKR052C	YOR331C	YHR170W	YLR154C-G	YCL027W	YPR127W	YPL251W	YDR144C	YIL156W-A	YFR017C	YLR342W-A	YNL211C	YDR380W	YJR096W	YJL133C-A	YCL049C
	YJR161C	YMR118C	YPL119C	YLL028W	YHR147C	YER084W-A	YGL148W	YML070W	YJR047C	YIL154C	YKL068W-A	YNL017C	YLR377C	YHR096C	YDR380W	YKR060W	YKL093W	YER060W	YHR029C	YBR241C	YMR317W	YDR447C	YJL148W	YNL087W	YHR137W	YML058W-A	YER067W	YHR174W	YLL061W	YNL009W
	YOR347C	YNL009W	YJR148W	YHR094C	YIL011W	YNR002C	YAL037C-B	YCR091W	YPL092W	YHR176W	YDR124W	YHL044W	YDR216W	YPR127W	YDR119W-A	YDL051W	YNL249C	YIL013C	YBR284W	YPL156C	YER061C	YAL061W	YIL057C	YEL008W	YMR316C-B	YHR209W	YBR076W	YGR052W	YBL108C-A	YIL122W
	YOL155C	YOR161W-B	YMR195W	YHR209W	YNR034W-A	YHR157W	YFR045W	YER062C	YNL019C	YJR018W	YPR066W	YOR298W	YIL120W	YBR241C	YMR280C	YIL101C	YOR343C	YBR076W	YML109W	YKL093W	YLR402W	YPR145W	YDR034W-B	YHR211W	YGR294W	YOR255W	YNL015W	YJR161C	YDR124W	YIR026C
	YBR181C	YIL057C	YNL134C	YOR255W	YJL218W	YDR032C	YGR159C	YPR049C	YDR403W	YDL244W	YDR073W	YIR032C	YCL027W	YKL133C	YLR312C	YJR018W	YOR010C	YDR119W-A	YOL083W	YER081W	YNR034W-A	YML056C	YBL039C	YML024W	YHR211W	YPR047W	YHR120W	YOL155C	YDL181W	YCL025C
	YMR165C	YER150W	YAL037W	YPR047W	YDR344C	YIR038C	YBR196C-A	YBL087C	YOL140W	YOR050C	YMR195W	YLR154C-G	YBR284W	YOR032C	YAR050W	YDL244W	YKL068W-A	YMR303C	YIL055C	YOR343C	YJR010W	YJR070C	YCR102C	YML093W	YER175C	YOL128C	YAR050W	YBR099C	YKL221W	YIL057C
	YBL027W	YHR096C	YML058W-A	YDR340W	YOR358W	YAL062W	YER127W	YJL132W	YMR294W-A	YHR137W	YAL037W	YNL114C	YOL083W	YER081W	YNL334C	YHR137W	YJL133C-A	YGR234W	YER152C	YDR019C	YNL017C	YMR133W	YPR010C	YMR118C	YMR118C	YDR541C	YJL225C	YGR238C	YBR262C	YER150W
	YDR120C	YPR127W	YHR209W	YCR020C	YLL041C	YJR020W	YDL039C	YKL137W	YHR124W	YGR294W	YNL112W	YDR380W	YIL055C	YOR343C	YLR041W	YGR294W	YBL108C-A	YMR152W	YHL043W	YMR196W	YAL064W-B	YIL103W	YDL148C	YNL009W	YOR161W-B	YDR340W	YNL334C	YLR202C	YPR047W	YNL279W
	YLR054C	YKL006W	YCR100C	YNL319W	YML042W	YAR068W	YKL202W	YDR447C	YLR329W	YEL008W	YER156C	YER067W	YNR014W	YOR010C	YLR231C	YHR211W	YOR274W	YNL334C	YOR331C	YKL068W-A	YMR037C	YIL152W	YAL012W	YPL197C	YGL144C	YLR439W	YER042W	YPR160W	YDR044W	YDR042C
	YGR238C	YOR010C	YDR340W	YNR073C	YDR542W	YPR007C	YBL029C-A	YPR145W	YKR076W	YJL190C	YOR095C	YPR001W	YER152C	YJL133C-A	YPL111W	YMR058W	YDR124W	YLR231C	YLR120C	YDR124W	YBR093C	YDR341C	YHR170W	YIL148W	YPL197C	YLL063C	YLR109W	YBR019C	YKL153W	YPL003W
	YNL303W	YMR196W	YGL194C-A	YOR072W	YDL130W-A	YDL124W	YOR366W	YML056C	YBR026C	YNL301C	YML058W-A	YEL068C	YHL043W	YBL108C-A	YOR032W-A	YMR118C	YBL064C	YOR032W-A	YDR231C	YEL060C	YGR045C	YJR096W	YER081W	YER150W	YJL148W	YNL146C-A	YGR088W	YLR377C	YFL062W	YJR094C
	YPR160W	YDR110W	YNL319W	YPL187W	YGR045C	YER142C	YLR408C	YJR070C	YJR119C	YHR197W	YHR094C	YGR043C	YLL053C	YEL060C	YPR170C	YDR210W	YNL169C	YPR170C	YLR258W	YBL064C	YLR299W	YHR174W	YIL096C	YHR096C	YNL279W	YLR038C	YCR108C	YPL148C	YLR439W	YPR127W
	YKL065W-A	YBL108C-A	YNR073C	YLL063C	YNL328C	YAL054C	YMR093W	YIL103W	YGL077C	YER175C	YHR209W	YGR088W	YLR120C	YGL126W	YLR142W	YPL197C	YNL112W	YPL185W	YDL244W	YKL221W	YLR154C-G	YHR062C	YOR343C	YDL082W	YDR034W-B	YDR038C	YPR170C	YCL027W	YHR049W	YBR241C
	YLR377C	YEL060C	YKL218C	YDL187C	YPL114W	YDR085C	YMR042W	YIL152W	YBR302C	YPL278C	YDR044W	YHR143W	YBL002W	YJR133W	YMR244W	YJL148W	YKL153W	YMR020W	YFR017C	YJR053W	YER060W	YDL213C	YKL068W-A	YLL011W	YHR096C	YMR315W	YGR248W	YHR029C	YGL007C-A	YKL093W
	YIL120W	YML026C	YMR180C	YBR024W	YAR050W	YGR177C	YML070W	YJR096W	YGL208W	YMR118C	YCR097W	YCR108C	YLR258W	YIL160C	YLR281C	YIL057C	YHR049W	YLR130C	YOR050C	YPL119C	YDR380W	YDR317W	YDR124W	YDR540C	YDR042C	YGR213C	YDR055W	YBR284W	YPL187W	YOR343C
	YCL027W	YBL064C	YDR272W	YDL169C	YMR303C	YNL250W	YCR091W	YHR174W	YOR107W	YGL144C	YNR073C	YGR248W	YDL244W	YML058W-A	YPL185W	YNL279W	YDR401W	YNL332W	YHR137W	YJR148W	YBR076W	YMR230W	YEL060C	YPL003W	YDR540C	YHR092C	YPL185W	YOL083W	YLR038C	YDR019C
	YBR284W	YIL045W	YEL059W	YIL162W	YGR043C	YDL024C	YER062C	YHR062C	YOR393W	YJL148W	YIL072W	YDR055W	YFR017C	YOR255W	YMR020W	YDR034W-B	YNR073C	YAL060W	YGR294W	YGL146C	YDR119W-A	YJR161C	YLR293C	YJR094C	YKL093W	YHR038W	YDR253C	YNL251C	YLR165C	YMR196W
	YOL083W	YLR228C	YLR092W	YOL077W-A	YER042W	YKR015C	YPR049C	YDL213C	YIL011W	YIL057C	YOR072W	YER091C	YLR342W-A	YDR340W	YOR389W	YBL039C	YPL187W	YLR237W	YEL008W	YNL112W	YNL015W	YOL155C	YMR195W	YPR127W	YFR011C	YBR208C	YDL222C	YNR014W	YKL127W	YOR274W
	YIL055C	YLR388W	YGR209C	YMR315W	YGR248W	YLR285C-A	YBL087C	YMR230W	YJL034W	YNL279W	YMR194W	YER084W-A	YHR137W	YIL072W	YJL185C	YHR096C	YKL027W	YER084W-A	YHR211W	YIL160C	YGR234W	YGL171W	YPL057C	YBR241C	YOR010C	YBR072W	YJL185C	YDL037C	YHL032C	YEL060C
	YER152C	YGR121W-A	YBR297W	YDR384C	YER179W	YLR307W	YJL132W	YOL155C	YMR008C	YBL039C	YPL187W	YDR282C	YGR294W	YLL063C	YPR151C	YCR102C	YOR337W	YDR009W	YMR058W	YML058W-A	YNL334C	YOR078W	YDR365C	YKL006W	YDR019C	YJR047C	YDR223W	YHL043W	YOR337W	YBL064C
	YHL043W	YOR095C	YGR079W	YBR297W	YNL332W	YKL071W	YDR144C	YGL171W	YJL218W	YHR096C	YNL146C-A	YOR178C	YEL008W	YMR180C	YNL332W	YPR010C	YGR079W	YDR132C	YMR321C	YMR095C	YLR041W	YBR099C	YNL112W	YKL133C	YKL068W-A	YER085C	YAL060W	YLL053C	YER154W	YIL045W
	YOR386W	YIL160C	YBR072W	YOR202W	YAL060W	YOR338W	YKL137W	YOR078W	YLR285W	YDR042C	YNL096C	YBR201C-A	YMR118C	YPR064W	YPL113C	YDR540C	YKL151C	YPL126W	YER175C	YFL062W	YLR231C	YBL027W	YER156C	YOR032C	YJL133C-A	YDR403W	YDR249C	YOR331C	YBR297W	YIR034C
	YOR331C	YHR094C	YPR123C	YKL151C	YOR020C	YKL216W	YDR447C	YOR243C	YEL059C-A	YPR010C	YDL187C	YFR022W	YCL025C	YDL187C	YLR237W	YJR094C	YJR047C	YFL053W	YMR118C	YNR073C	YPL111W	YNL208W	YOR095C	YKL093W	YPL214C	YIL070C	YGL088W	YER069W	YMR257C	YGR121W-A
	YML076C	YPL090C	YJR047C	YNL195C	YDR185C	YKR097W	YAL061W	YCR005C	YHL044W	YMR039C	YKL027W	YPL130W	YPL197C	YEL059W	YNL109W	YDL148C	YNR071C	YCR018C-A	YCL049C	YGL007C-A	YOR032W-A	YDR120C	YKL153W	YOR010C	YGL165C	YIL025C	YOR178C	YDR512C	YHR038W	YPL119C
	YGR255C	YFL062W	YLR183C	YKL145W-A	YGL032C	YJL160C	YPR145W	YBR099C	YPR099C	YJR094C	YDL169C	YBR033W	YER150W	YGL253W	YDR009W	YPL156C	YOR303W	YGL184C	YOR161W-B	YDR038C	YCR108C	YLR009W	YDR340W	YDR019C	YOR274W	YMR182C	YBR201C-A	YGR255C	YBR072W	YMR195W
	YLR120C	YCR097W	YPL092W	YPL092W	YOR178C	YDR544C	YML056C	YBL027W	YJR150C	YKL133C	YNL110C	YAL062W	YNL279W	YGR213C	YOR178C	YOR153W	YOR056C	YIL037C	YIL122W	YEL059W	YEL018C-A	YMR143W	YCR020C	YJR123W	YDR124W	YLR329W	YNR002C	YLR120C	YJR047C	YNL134C
	YNL068C	YMR053C	YNL019C	YDR403W	YJR156C	YOR185C	YJR070C	YNL232W	YEL066W	YHR170W	YGR213C	YHR180W	YDR034W-B	YNL195C	YJR156C	YHR170W	YJR119C	YOR387C	YCL025C	YDL169C	YBR207W	YKL056C	YHR049W	YBL108C-A	YDL181W	YER046W	YPL130W	YDR231C	YIL070C	YGL146C
	YBL002W	YHR172W	YDR403W	YIL070C	YFL053W	YLR080W	YIL103W	YDR120C	YLR154C-G	YDR259C	YFL060C	YOR387C	YHR096C	YFL060C	YFL053W	YDR259C	YDR361C	YIL019W	YER150W	YGL253W	YLR130C	YKL065W-A	YNL075W	YGL165C	YBL064C	YJR087W	YDR032C	YJL210W	YCL037C	YIL051C
	YFL040W	YDR401W	YML131W	YNR071C	YMR174C	YIL172C	YIL152W	YLR009W	YER060W	YOR032C	YBR208C	YOR375C	YDR540C	YJR047C	YAL062W	YKL093W	YGL255W	YAR068W	YGR188C	YDR384C	YPR151C	YFL032W	YDR401W	YML026C	YGL126W	YGL255W	YMR174C	YIL101C	YIL087C	YPL057C
	YOR101W	YCL035C	YLR329W	YML131W	YOR387C	YBR046C	YDR341C	YLR202C	YDR380W	YHL008C	YJR047C	YAR068W	YPR127W	YMR006C	YHR180W	YNL249C	YMR317W	YDL124W	YMR253C	YGR079W	YNL332W	YLR377C	YKR103W	YIL045W	YIR034C	YNL284C	YBR033W	YPL154C	YMR182C	YIL160C
	YDR231C	YIL072W	YKR076W	YIL087C	YBR120C	YKL162C-A	YJR096W	YMR143W	YBL042C	YOR010C	YIL025C	YPR007C	YBR241C	YNL019C	YMR016C	YOR343C	YIL011W	YIL176C	YBR001C	YNL195C	YML028W	YAL059W	YLL063C	YKL221W	YGL146C	YIL164C	YHR180W	YLR258W	YBR026C	YNL211C
	YIL101C	YLR327C	YBR026C	YER028C	YHR138C	YHR044C	YHR174W	YPR160W	YBR076W	YDR019C	YNR071C	YIL176C	YPL156C	YER085C	YOR375C	YOR010C	YNR050C	YEL076C	YPR127W	YMR006C	YAL060W	YOL083W	YMR180C	YLR167W	YNL112W	YLR402W	YJR020W	YJR018W	YLR222C-A	YMR095C
	YPL154C	YOR054C	YGL255W	YDR225W	YIL099W	YFL012W	YHR062C	YKL056C	YPR001W	YKL068W-A	YML131W	YPL036W	YKL133C	YIL025C	YBL048W	YKL068W-A	YJL034W	YPR027C	YBR241C	YKL145W-A	YPL113C	YBL004W	YNL096C	YKL021C	YGL251C	YLR073C	YEL070W	YDL244W	YHR001W-A	YCR020C
	YHR176W	YOR072W	YBR302C	YGL255W	YOR375C	YOR028C	YDL213C	YKL065W-A	YNL241C	YLL061W	YBR154C	YDR263C	YOR032C	YNR071C	YML118W	YJL133C-A	YJR150C	YDL024C	YPL156C	YML131W	YNL109W	YKL078W	YKL027W	YDL167C	YIL160C	YJL218W	YPL014W	YIL094C	YJR087W	YBR007C
	YDL244W	YMR194W	YOL143C	YBR197C	YMR215W	YOR348C	YDR317W	YLR377C	YDR091C	YDR124W	YHL015W	YDR070C	YER081W	YML131W	YKR013W	YBL108C-A	YOR272W	YNL180C	YKL093W	YKR076W	YER084W-A	YIL055C	YMR123W	YLR388W	YNL211C	YMR088C	YIL176C	YFR017C	YAL040C	YKL066W
	YFR017C	YPL187W	YMR317W	YHR147C	YEL070W	YPR050C	YDR478W	YAL059W	YDR036C	YPR066W	YMR229C	YHR023W	YOR343C	YKR076W	YIL176C	YOR274W	YLL041C	YER001W	YER081W	YGR230W	YGL202W	YNR014W	YNL110C	YIR034C	YML058W-A	YNL017C	YBR107C	YNL087W	YGL208W	YCL035C
	YHR137W	YLL045C	YOR107W	YMR317W	YPL014W	YOR192C-C	YMR230W	YBR284W	YPL272C	YDR073W	YMR182C	YLR211C	YOR010C	YBR026C	YBR169C	YDR124W	YDR542W	YKL071W	YHL008C	YBR026C	YNR056C	YDL037C	YGR213C	YPL119C	YHR209W	YHL044W	YPL036W	YHR137W	YIL164C	YLR327C
	YEL008W	YKL127W	YOR393W	YOR107W	YIL176C	YNL097C-B	YGR052W	YOL083W	YLR041W	YDL181W	YJR087W	YGR177C	YJL133C-A	YBR302C	YPR193C	YDL181W	YER147C-A	YEL057C	YOR343C	YJR087W	YOR178C	YHL043W	YFL060C	YGL146C	YOR255W	YLL041C	YER142C	YGR294W	YOR393W	YOR301W
	YHR211W	YDL169C	YDL059C	YOR393W	YPL049C	YLR154W-F	YJR161C	YBL004W	YHR143W	YIR034C	YDR361C	YDL079C	YPL214C	YGL208W	YGR177C	YBL064C	YBR093C	YOR338W	YDR019C	YGL255W	YJR156C	YLL053C	YNL019C	YGL251C	YPR047W	YLR069C	YDR070C	YEL008W	YLR402W	YDR272W
	YMR058W	YMR123W	YHR030C	YIL011W	YPL136W	YNL237W	YOL155C	YKL078W	YPL185W	YMR070W	YGL255W	YLR285C-A	YBL108C-A	YMR317W	YPR027C	YMR195W	YGR045C	YOR146W	YMR196W	YBR302C	YNL142W	YOR331C	YCL037C	YIL160C	YDR044W	YDR542W	YIR019C	YMR321C	YIL011W	YDR038C
	YMR321C	YDL234C	YJR010W	YNR034W-A	YPR193C	YFL059W	YGL171W	YIL055C	YDL248W	YMR195W	YPL251W	YNL144C	YEL060C	YOR393W	YDL024C	YNL169C	YPR155C	YIL046W-A	YKL068W-A	YGL208W	YDR158W	YKR060W	YIL025C	YML058W-A	YOL128C	YBR093C	YEL076C	YER175C	YJL034W	YEL059W
	YDL183C	YGL253W	YLR267W	YJR010W	YIR019C	YNR019W	YBR181C	YDL037C	YML028W	YAL037W	YOR091W	YOR356W	YKL221W	YDR344C	YPL134C	YNL112W	YLR197W	YNL034W	YBL108C-A	YOL143C	YBR033W	YGR255C	YPL043W	YHR209W	YDR541C	YGL015C	YDL079C	YMR118C	YPL026C	YDL169C
	YPL278C	YIL162W	YHL044W	YJL218W	YPL189W	YKL136W	YOR078W	YOR386W	YJL200C	YNL112W	YIL164C	YDR538W	YGL126W	YHL044W	YEL057C	YGL251C	YGR126W	YOL152W	YDR124W	YOR393W	YMR016C	YDL051W	YBR154C	YOR255W	YDR340W	YLR197W	YER054C	YCL049C	YKL062W	YGR209C
	YMR118C	YGR213C	YPR099C	YDR344C	YEL076C	YOL154W	YOR243C	YKR060W	YPL113C	YGL251C	YMR317W	YKL071W	YPL119C	YGR149W	YOR338W	YML058W-A	YOR206W	YDR544C	YEL060C	YIL011W	YOR019W	YLR120C	YIL087C	YPR143W	YLR439W	YAL039C	YLR307W	YNL009W	YPL109C	YDR001C
	YNL009W	YDR384C	YJR150C	YLR267W	YLR270W	YGL235W	YCR005C	YER069W	YLR237W	YER156C	YOR204W	YKL216W	YJR133W	YJR150C	YKR097W	YKL153W	YBL042C	YBR299W	YDR073W	YKL106W	YHR138C	YBL002W	YMR229C	YPL090C	YCR020C	YOR206W	YIL046W-A	YOR161W-B	YMR088C	YIL162W
	YOR161W-B	YOR202W	YAL064W-B	YJR150C	YPL034W	YGR053C	YBR099C	YDR512C	YNR056C	YOR095C	YDR382W	YKR097W	YGL251C	YBR093C	YBL075C	YFL062W	YER067W	YOR185C	YBL064C	YPL109C	YOR375C	YBL081W	YLR329W	YCL035C	YNR073C	YDL071C	YGR175C	YIL122W	YJL016W	YDR384C
	YIL122W	YDL119C	YML042W	YOR358W	YJR147W	YBR018C	YBL027W	YGR255C	YNL044W	YIL160C	YLR402W	YJL160C	YIL160C	YNL092W	YNL034W	YCR020C	YHR052W	YEL074W	YKL221W	YDR344C	YNR058W	YBR247C	YBR026C	YNR073C	YLR327C	YBR009C	YBR299W	YIR026C	YER087W	YHR092C
	YIL057C	YKL151C	YEL066W	YLL041C	YPL134C	YIL121W	YNL232W	YDL051W	YJR156C	YML058W-A	YLR073C	YDR012W	YML058W-A	YGR045C	YGR175C	YHR049W	YFL020C	YBR012C	YLR228C	YJL016W	YEL070W	YIL101C	YML022W	YIL072W	YLL063C	YHR052W	YOR185C	YCL025C	YLL041C	YKL151C
	YER150W	YKL104C	YGR045C	YML042W	YBL059C-A	YLR356W	YDR120C	YLR120C	YGR138C	YHR094C	YMR023C	YCL040W	YHR209W	YGL015C	YDR544C	YDR401W	YHR066W	YIL172C	YJR053W	YJR150C	YPR193C	YPL154C	YJR087W	YPL187W	YNL146C-A	YFL020C	YEL074W	YBR286W	YML042W	YNL195C
	YNL279W	YNL195C	YDR218C	YDR542W	YCR018C	YPL192C	YLR054C	YBL002W	YPL130W	YHR209W	YMR088C	YLL054C	YCR100C	YHL036W	YGR066C	YNR073C	YFR026C	YGL096W	YIR034C	YML042W	YGR177C	YLR258W	YGL255W	YLL045C	YLR038C	YJR152W	YCL040W	YIL057C	YPR035W	YDR173C
	YER010C	YFL060C	YLR299W	YDL130W-A	YBL075C	YFL014W	YLR009W	YBL081W	YAL062W	YDR044W	YDR344C	YML100W	YOR255W	YBR054W	YIL172C	YPL187W	YLR312C	YNL270C	YPL119C	YPR035W	YGL035C	YIL094C	YPL251W	YOR294W	YDR038C	YFR026C	YBL094C	YER150W	YBR093C	YBR208C
	YHR096C	YER085C	YNL336W	YGR045C	YIL046W-A	YBR040W	YGR238C	YOR101W	YAL044W-A	YOR105W	YPR099C	YKL162C-A	YDR541C	YER067W	YFL055W	YNL146C-A	YAR050W	YMR018W	YJR148W	YDR542W	YDL024C	YFR017C	YAL040C	YEL059W	YIL162W	YER144C	YER073W	YNL279W	YPR155C	YPR123C
	YJR094C	YCL037C	YKR052C	YIR032C	YMR173W-A	YDL210W	YLR202C	YDR231C	YHR180W	YDR340W	YJR150C	YCL021W-A	YDR340W	YER185W	YKL162C	YEL059W	YHL011C	YFL012W	YNL134C	YDL130W-A	YNL144C	YNL087W	YGL208W	YKL127W	YMR315W	YGR234W	YML100W	YDR034W-B	YBR213W	YKL145W-A
	YPR127W	YIL025C	YIR032C	YGL257C	YBR219C	YDR446W	YMR143W	YBR003W	YOL052C	YCR097W	YOR272W	YLR174W	YFL062W	YBR076W	YGR032W	YKL027W	YLR136C	YOR285W	YGL146C	YNL092W	YJL072C	YEL008W	YLR073C	YDL169C	YGR213C	YOR032W-A	YFL012W	YHR096C	YLR154C-G	YPL092W
	YBR241C	YNR071C	YGL015C	YDR380W	YOL152W	YOR379C	YCR063W	YBR247C	YDR461C-A	YNR073C	YJL198W	YPR050C	YCR020C	YFL020C	YKL162C-A	YOR337W	YDL014W	YOR028C	YNL112W	YDR218C	YLR307W	YJL190C	YJL218W	YKR056W	YDR384C	YHR143W	YOR028C	YCR102C	YAL039C	YML131W
	YKL006W	YIL087C	YHL036W	YNL328C	YBR299W	YER124C	YNL303W	YLR185W	YPR007C	YIL072W	YBR093C	YDR024W	YDR401W	YFR026C	YMR018W	YHR092C	YGR043C	YGL039W	YIL160C	YNL336W	YKL071W	YHR211W	YJL069C	YGR209C	YHR092C	YLR142W	YPR050C	YDR042C	YDR525W-A	YMR294W-A
	YPL156C	YMR229C	YDR380W	YPL114W	YPL262W	YOR100C	YPR160W	YIL101C	YDL124W	YLR327C	YKL123W	YHR087W	YIL072W	YLR136C	YOR285W	YDL199C	YPL223C	YBR105C	YNL211C	YHL036W	YPL134C	YMR058W	YNL017C	YNR038W	YBR297W	YMR244W	YGR030C	YDR148C	YLL019C	YKR076W
	YKL133C	YOR289W	YIL013C	YPR001W	YGL096W	YPL095C	YKL056C	YLR258W	YFL051C	YOR072W	YKL172W	YLR411W	YLR327C	YGR043C	YLR251W	YGR079W	YPL272C	YPR195C	YML058W-A	YAL039C	YEL057C	YML024W	YHL044W	YNR012W	YHR038W	YKL008C	YPL186C	YDR540C	YNL073W	YGR230W
	YDR259C	YIL139C	YPR001W	YHR120W	YOR354C	YOR053W	YKL065W-A	YHR176W	YER142C	YMR194W	YGL015C	YOR192C-C	YLL063C	YPL223C	YOR028C	YKL151C	YGR088W	YHL048W	YMR095C	YBR054W	YOR338W	YML093W	YOR272W	YHL032C	YNL195C	YLR130C	YOR011W	YBR001C	YFL020C	YOR289W
	YOR032C	YLR333C	YLR312C	YAR050W	YMR158W	YJL045W	YLR377C	YDL244W	YEL020C	YPL187W	YLR197W	YPR195C	YMR180C	YPL272C	YGL123C-A	YBR072W	YAL044C	YLR154W-C	YCR100C	YER067W	YBR066C	YMR118C	YJL198W	YOR337W	YFL060C	YGR236C	YBR117C	YPL003W	YFR026C	YPR157W
	YER081W	YOR091W	YLR136C	YMR303C	YLL009C	YDR461W	YAL059W	YFR017C	YML079W	YKL218C	YOR206W	YLR154W-C	YPR064W	YKR009C	YPR195C	YJR047C	YER065C	YLR154W-F	YDR044W	YBL052C	YNL034W	YGR271C-A	YDR542W	YDR001C	YBR208C	YKR091W	YBR182C	YJR094C	YMR186W	YIR030C
	YHL008C	YGL208W	YGR234W	YGR234W	YIL028W	YLR374C	YBR284W	YNL087W	YLR211C	YNL146C-A	YBL042C	YBR298C	YDL187C	YDR055W	YNL289W	YDR403W	YIL015W	YOR011W	YFL062W	YPL114W	YIL040W	YGR162W	YLR197W	YDR384C	YBR072W	YLR111W	YPR145C-A	YPR127W	YOR230W	YJR119C
	YOR343C	YPR043W	YEL068C	YGR043C	YER050C	YBR240C	YOL083W	YBR187W	YLR346C	YNL096C	YDL071C	YOR011W	YEL059W	YDL248W	YML008C	YNR071C	YCR108C	YOL156W	YDR401W	YPR001W	YGL204C	YNL009W	YBR213W	YDL199C	YPR123C	YPL126W	YNL237W	YBR241C	YGR043C	YLR359W
	YOR010C	YDR382W	YCL026C-B	YPL272C	YGL123C-A	YJL213W	YBL004W	YJL190C	YDL024C	YDR038C	YBR076W	YBR117C	YDL169C	YKL037W	YLR154W-C	YML131W	YFL026W	YEL007W	YNR073C	YJR152W	YOL152W	YIR026C	YER060W	YKL151C	YJR047C	YJR156C	YMR251W	YOR153W	YPL223C	YPL251W
	YMR196W	YIL011W	YNL334C	YCL026C-B	YPL186C	YHR214W	YKL078W	YML024W	YLR285C-A	YDL187C	YBR009C	YPR094W	YGL253W	YGR236C	YLR154W-F	YMR294W-A	YDL222C	YJL078C	YLR327C	YFR026C	YBR299W	YIL156W-A	YOR206W	YNL195C	YNL019C	YFL053W	YDR379C-A	YDR259C	YKR009C	YER061C
	YLL061W	YKL106W	YLR041W	YNL334C	YPR195C	YLR004C	YIL055C	YML093W	YEL057C	YKL027W	YHR052W	YGR146C	YMR315W	YKR091W	YPR077C	YHR124W	YEL018C-A	YNL173C	YGL007C-A	YLR312C	YER052C	YPL197C	YBL042C	YKL145W-A	YER085C	YFR022W	YLL064C	YKL093W	YOR032W-A	YNR050C
	YDR110W	YNR034W-A	YIL146C	YER042W	YNL254C	YDL026W	YDL037C	YHR197W	YBL059C-A	YDL169C	YMR280C	YBL098W	YGR213C	YCL067C	YOR011W	YOR303W	YJL089W	YER044C-A	YEL063C	YAR050W	YIL172C	YJL148W	YER185W	YPL092W	YDR403W	YNL065W	YJL078C	YER081W	YDR284C	YNR034W-A
	YBL108C-A	YMR023C	YLR231C	YHR143W	YPL104W	YMR101C	YOR386W	YMR321C	YKL216W	YNL110C	YFL020C	YDR467C	YNL195C	YDR223W	YBR248C	YOR056C	YGR236C	YIR027C	YNL146C-A	YLR136C	YFL055W	YIL057C	YHR052W	YBR189W	YIL070C	YER097W	YNL173C	YFR011C	YER065C	YLR267W
	YEL060C	YDR093W	YPL111W	YPR170C	YBL015W	YER006C-A	YLL053C	YDL183C	YNL034W	YGR213C	YNL328C	YHR022C	YFL060C	YAL060W	YOL156W	YLR329W	YPL274W	YKL136W	YDR038C	YGR043C	YER073W	YIL148W	YOL097C	YER085C	YIL025C	YIL037C	YFL059W	YHL008C	YIL015W	YNL017C
	YML026C	YNL017C	YOR032W-A	YGR248W	YDR379C-A	YDL243C	YOR331C	YPL278C	YDL237W	YHR092C	YPL114W	YER106W	YBR208C	YER084W-A	YPR145C-A	YPR157W	YPR151C	YJL215C	YEL059W	YPL223C	YIL089W	YER150W	YDR091C	YML131W	YMR182C	YPR085C	YDR467C	YOR343C	YPR170C	YEL059C-A
	YDL181W	YGR149W	YHR143W	YMR244W	YDR022C	YOR173W	YKR060W	YMR118C	YLR213C	YFL060C	YBR085C-A	YJR073C	YBR072W	YEL072W	YGR146C	YJR119C	YPL113C	YGR144W	YLR165C	YPL272C	YFL012W	YDR034W-B	YHR066W	YMR294W-A	YLR329W	YOR387C	YNL274C	YOR010C	YGR102C	YHL044W
	YBL064C	YDR542W	YLR142W	YPL185W	YHR089C	YPL171C	YER069W	YGR162W	YOR040W	YBR208C	YJR152W	YMR041C	YJR047C	YER039C-A	YPR116W	YDR361C	YDR249C	YEL049W	YDL169C	YKR009C	YOR285W	YBL039C	YHL011C	YHR124W	YER028C	YBR120C	YIR027C	YDR019C	YDR377W	YPR099C
	YIL045W	YDL130W-A	YLR281C	YDL222C	YJL078C	YIL024C	YDR512C	YNL009W	YLL059C	YBR072W	YHR066W	YKL136W	YMR006C	YJL105W	YJL078C	YGL255W	YHL019W-A	YIL121W	YGR209C	YGR088W	YJL137C	YHR096C	YMR303C	YOR056C	YPR157W	YMR215W	YLR178C	YMR196W	YIL114C	YJR150C
	YKL221W	YNL092W	YDR253C	YLR130C	YBL098W	YNR025C	YGR255C	YIR026C	YML123C	YPR123C	YFR026C	YOL154W	YKL145W-A	YBR201C-A	YLR205C	YOL143C	YGL088W	YOL082W	YGL253W	YBL044W	YBR115C	YCR102C	YDL014W	YKR076W	YER046W	YDR496C	YIL166C	YJL133C-A	YJL089W	YDL130W-A
	YLR228C	YJL177W	YMR020W	YJL185C	YNL274C	YHR050W-A	YDL051W	YJL148W	YJL160C	YJR047C	YER144C	YBR180W	YNL019C	YNR002C	YFL059W	YMR317W	YNR056C	YFL014W	YDR384C	YGR248W	YJR111C	YPR010C	YGR234W	YOR289W	YIR030C	YJL107C	YBR180W	YLL061W	YGR236C	YNL336W
	YLR388W	YKL123W	YBR207W	YER179W	YNR044W	YNL117W	YLR120C	YIL057C	YBR012C	YKL145W-A	YOL039W	YGR144W	YER085C	YFR022W	YER106W	YOR393W	YLR111W	YBR040W	YHR092C	YDR055W	YLR251W	YDL082W	YGR043C	YJR119C	YJR087W	YPR007C	YJL215C	YBL108C-A	YPL274W	YDR358W
	YGR121W-A	YBR213W	YOR389W	YPR151C	YJL215C	YBR294W	YBL002W	YIL148W	YMR084W	YLR183C	YDL014W	YIL121W	YDR403W	YMR174C	YIR027C	YIL011W	YGL032C	YDL110C	YBR297W	YLR281C	YDR182W-A	YLL011W	YPL223C	YLR333C	YGL255W	YPR130C	YLR255C	YOR274W	YLL001W	YGR126W
	YPL119C	YDL238C	YJL185C	YNL332W	YJR095W	YLR286C	YBL081W	YER150W	YGL096W	YPL092W	YPL272C	YGR239C	YIL025C	YIR038C	YMR041C	YNR050C	YNL044W	YHR177W	YGR079W	YKL037W	YOR028C	YDR540C	YLR041W	YOR091W	YNL284C	YHL050C	YJR095W	YDR124W	YPL113C	YER060W
	YJR148W	YLR154C-G	YNL332W	YAL060W	YOR072W-B	YDL085W	YOR101W	YDR034W-B	YGR032W	YNL019C	YCL026C-B	YPL192C	YNR071C	YER097W	YIL166C	YJL034W	YAL003W	YDL210W	YNL195C	YDR253C	YPR050C	YPL003W	YOR032W-A	YMR317W	YIL164C	YPL189W	YLR466W	YEL060C	YDR249C	YDR380W
	YMR195W	YBR191W	YBR148W	YOR020C	YJR108W	YNR009W	YDR231C	YBL039C	YKL162C-A	YDR403W	YOR032W-A	YOR065W	YML131W	YIL037C	YBR180W	YDL171C	YGR138C	YGR142W	YBR208C	YDL222C	YGL123C-A	YJR094C	YDL201W	YIL011W	YLR402W	YOR187W	YBR018C	YDL181W	YJR016C	YER067W
	YNL134C	YBR054W	YPL113C	YER084W-A	YGR256W	YDR402C	YBR003W	YHR096C	YCL021W-A	YIL025C	YAL044C	YFL014W	YLR329W	YHR138C	YJL215C	YKL062W	YFR022W	YGL121C	YPR123C	YMR020W	YNL276C	YPR127W	YLR441C	YNR050C	YLR073C	YGR064W	YCR004C	YBL064C	YMR284W	YDR119W-A
	YAL037W	YER067W	YDR282C	YDR185C	YER035W	YGR044C	YBR247C	YCR102C	YPR050C	YNR071C	YLR142W	YPR015C	YER028C	YLL024C	YLR466W	YJR010W	YNL124W	YBR230C	YJR047C	YGR236C	YLR154W-F	YDL148C	YLR142W	YOR176W	YHR030C	YKR015C	YBR132C	YIL045W	YFL053W	YMR280C
	YOR095C	YDR119W-A	YDR009W	YGL032C	YMR069W	YLL039C	YLR185W	YPR010C	YBR105C	YML131W	YMR020W	YHR177W	YKR076W	YNR058W	YEL049W	YJL218W	YGR156W	YFR052C-A	YMR006C	YGL088W	YBR248C	YAL012W	YCL059C	YKL062W	YNR034W-A	YKL086W	YFL014W	YKL221W	YKL195W	YNL015W
	YIL160C	YMR280C	YJR156C	YOR178C	YGL121C	YEL065W	YIL101C	YDL082W	YLR411W	YBR154C	YOR389W	YJL191W	YBR026C	YGR059W	YPL192C	YGR211W	YDR398W	YJL043W	YKL145W-A	YDR009W	YPL024W	YBR241C	YMR244W	YJR010W	YJR010W	YBL096C	YGR256W	YIR034C	YDR534C	YNL241C
	YML058W-A	YFL020C	YFL053W	YJR156C	YGR295C	YNL057W	YPL154C	YDR148C	YOR192C-C	YHL015W	YLR130C	YFR052C-A	YOR289W	YJL107C	YGR256W	YLR267W	YIR038C	YHL042W	YPL092W	YLR111W	YPR145C-A	YKL006W	YDL248W	YLR222C	YJL218W	YDR324C	YDL136W	YGR121W-A	YBR104W	YLR312C
	YHR094C	YJR152W	YFR022W	YFL053W	YJL043W	YJL056C	YLR258W	YLL011W	YDR508C	YMR229C	YKR091W	YOL052C-A	YPL251W	YFL051C	YIL014C-A	YPR099C	YML118W	YER124C	YNR071C	YEL072W	YPL248C	YKL133C	YFL026W	YGR211W	YMR088C	YNL175C	YHR177W	YPL119C	YGL184C	YER079W
	YHR209W	YOL097C	YCR018C-A	YNR002C	YPL054W	YDR342C	YHR176W	YDR540C	YOR011W	YMR182C	YER179W	YOL084W	YBR302C	YPR130C	YDL136W	YJR150C	YNR058W	YLR121C	YML131W	YJL105W	YJL078C	YHR170W	YLR130C	YLR267W	YNL017C	YHR128W	YGR142W	YMR195W	YMR174C	YGR234W
	YCR100C	YFR026C	YBR104W	YHR157W	YGR076C	YGR049W	YDL244W	YBR001C	YAR035W	YLR329W	YNL332W	YMR250W	YGL208W	YPL036W	YDL210W	YOR272W	YEL070W	YER011W	YMR182C	YGL032C	YFL059W	YOR032C	YPL274W	YKR024C	YHL044W	YPL134C	YOR379C	YNL134C	YIR038C	YBR203W
	YDR340W	YAR050W	YPL130W	YDR032C	YBL038W	YGL101W	YFR017C	YPL003W	YGR146C	YPR157W	YDR223W	YEL040W	YOL143C	YGR036C	YDR446W	YLL041C	YBL054W	YHR136C	YKR076W	YNR002C	YPR138C	YKL093W	YHL019W-A	YEL059C-A	YLL041C	YPR191W	YGL121C	YGL146C	YAL062W	YMR152W
	YPL090C	YOL039W	YKR093W	YMR174C	YOR020W-A	YNL014W	YOR050C	YJR094C	YNL237W	YIR030C	YIL133C	YPL230W	YMR317W	YAL054C	YJR159W	YDR542W	YKL084W	YOR053W	YGR230W	YDR534C	YHR022C	YER081W	YER084W-A	YPR099C	YLR069C	YNL205C	YBR230C	YBR262C	YER097W	YLR109W
	YFL062W	YMR303C	YAL062W	YIR038C	YEL040W	YOR177C	YNL087W	YPR127W	YMR251W	YJR087W	YFR001W	YER124C	YOR393W	YFL041W-A	YBR244W	YDL130W-A	YFL051C	YMR199W	YBR026C	YBR104W	YIR027C	YIL096C	YPR187W	YLR325C	YML042W	YOR338W	YFR052C-A	YIL051C	YPR085C	YLR041W
	YCR097W	YMR278W	YHR180W	YAL062W	YLR121C	YMR009W	YHR137W	YDL148C	YNL080C	YDR361C	YHL019W-A	YLR121C	YHR030C	YDR085C	YFL021C-A	YER147C-A	YPL136W	YJL045W	YOR289W	YPL130W	YDL138W	YOR343C	YLR111W	YML042W	YOR298W	YBL059C-A	YOL052C-A	YPL057C	YBR120C	YGR088W
	YGL194C-A	YDL014W	YIL037C	YJR020W	YMR090W	YFL021W	YBR187W	YAL012W	YNR019W	YGL255W	YGL088W	YKR061W	YDR344C	YDR070C	YPL054W	YBR093C	YPR193C	YHL040C	YLR359W	YGR156W	YLR255C	YOR010C	YPL126W	YEL066W	YDR542W	YDR101C	YMR246W	YIL160C	YAR068W	YAL044C
	YNL319W	YGR043C	YOR387C	YOR387C	YDR258C	YOL119C	YEL008W	YBR241C	YNL256W	YPL251W	YDR185C	YAR033W	YNL017C	YIR019C	YPL149W	YGR045C	YMR049C	YEL039C	YJR087W	YDR032C	YJL193W	YDR019C	YJR016C	YDL130W-A	YDL130W-A	YBR066C	YPL054W	YNL211C	YML118W	YBR056W
	YMR053C	YPL223C	YAR068W	YBR120C	YMR136W	YNR068C	YJL190C	YKL006W	YER106W	YOR091W	YPL126W	YPL004C	YHL044W	YEL076C	YLR121C	YDR218C	YDR070C	YIR029W	YGL255W	YOL085W-A	YDR123C	YKL068W-A	YGL032C	YNL092W	YBR093C	YGL068W	YOL084W	YMR095C	YDR461C-A	YGR008C
	YHR172W	YPL272C	YPL240C	YHR138C	YHR136C	YGL256W	YNL301C	YOR153W	YGR258C	YIL164C	YKR011C	YDR277C	YGR149W	YER054C	YKR061W	YPR155C	YIR019C	YMR038C	YPL251W	YMR174C	YFR014C	YJR123W	YNL142W	YJL177W	YGR045C	YIL040W	YMR250W	YPR047W	YGR070W	YGR248W
	YDR401W	YKR009C	YDR461C-A	YIL099W	YIL155C	YMR107W	YML024W	YKL133C	YML129C	YMR317W	YBR031W	YOR342C	YJR150C	YKR015C	YPL095C	YNL336W	YMR217W	YBR240C	YBR302C	YIR038C	YEL049W	YBL108C-A	YAL003W	YPR155C	YGL015C	YBR219C	YPL230W	YDR044W	YKL084W	YER130C
	YCL035C	YJL097W	YPR007C	YOR375C	YJL211C	YHR015W	YML093W	YHR170W	YCR047C	YOR107W	YPR005C	YHR214W	YEL066W	YPR009W	YHR136C	YLR197W	YHR035W	YHR214W	YGL208W	YKR058W	YIL121W	YGL165C	YFL053W	YKL123W	YLR197W	YBR142W	YLR121C	YKL153W	YFL051C	YLR281C
	YNR073C	YBL044W	YDL124W	YAR068W	YDR111C	YNL198C	YHR197W	YKL068W	YIR027C	YOR393W	YGR260W	YBR056W-A	YBR093C	YKL086W	YDR461W	YLR154C-G	YDL079C	YLR460C	YOL143C	YAL062W	YPL192C	YDR124W	YNL124W	YKL172W	YLR154C-G	YGR066C	YKR061W	YFL062W	YKL142W	YPL185W
	YIL072W	YBR191W-A	YIL176C	YMR215W	YPR036W-A	YGL028C	YMR321C	YKL093W	YJR079W	YOR204W	YJR156C	YFR012W	YNL092W	YNL144C	YGR121C	YGR126W	YPR009W	YLR004C	YMR317W	YER097W	YJR079W	YEL060C	YGL169W	YNL336W	YAL039C	YGL096W	YMR090W	YLR439W	YPL036W	YKL037W
	YLR327C	YGR248W	YER142C	YEL070W	YKL141W	YNL012W	YDL183C	YER081W	YLL052C	YDR382W	YNL142W	YIL073C	YGR045C	YIL046W-A	YCR101C	YER060W	YKL086W	YIL073C	YOR393W	YBL048W	YDL110C	YML026C	YDR398W	YDR358W	YDR380W	YHR198C	YPL095C	YCR020C	YBR169C	YDR253C
	YOR054C	YDR055W	YBR169C	YPL014W	YLR438W	YJL037W	YPL278C	YIL096C	YHR177W	YLR402W	YFL053W	YML128C	YDR218C	YOR040W	YHL040C	YOR206W	YDR324C	YOL047C	YER061C	YML118W	YMR069W	YIL045W	YGL184C	YGL015C	YOR206W	YOR354C	YAR033W	YHR049W	YDR070C	YDL222C
	YOR072W	YPL185W	YLR346C	YPR007C	YKR049C	YBR230W-A	YMR118C	YFR011C	YBR244W	YLR073C	YNL124W	YPL058C	YLR299W	YLL059C	YEL039C	YBL042C	YNL175C	YJR005C-A	YLR402W	YGR059W	YGL191W	YKL221W	YHR065C	YLR154C-G	YER067W	YBL030C	YBR184W	YBR007C	YIR019C	YJL185C
	YMR194W	YDL248W	YDL024C	YDL124W	YLR149C	YDR183C-A	YGR162W	YBR185C	YHR210C	YHR030C	YHR157W	YHR208W	YNL336W	YBR219C	YIR029W	YER067W	YOR356W	YGR250C	YIL011W	YDR461C-A	YBR244W	YLR167W	YGR283C	YBR191W	YDL071C	YLL009C	YDR018C	YKL066W	YGR064W	YOR309C
	YPL187W	YKL037W	YLR285C-A	YIL176C	YHR033W	YGL183C	YNL009W	YOR010C	YFR052C-A	YMR023C	YGR156W	Q0140	YKR052C	YML123C	YDL241W	YIL013C	YJR147W	YOR394W	YKL106W	YJL107C	YOR222W	YLR293C	YIR038C	YDR380W	YBR076W	YKR034W	YIL155C	YCL035C	YMR217W	YPR151C
	YKL218C	YDL222C	YPR009W	YPL049C	YNR072W	YJL052W	YOR161W-B	YMR196W	YHL042W	YMR088C	YLR063W	YHR048W	YGL015C	YKL187C	YHR033W	YBR076W	YHR128W	YKL001C	YNR034W-A	YDL124W	YFR052C-A	YKL021C	YHR180W	YDL060W	YBR009C	YHR044C	YLR053C	YLR327C	YDR494W	YNL332W
	YMR180C	YEL018C-A	YKL086W	YER142C	YPR030W	YOR049C	YDR210W	YKL068W-A	YEL040W	YDR344C	YGL184C	YER006C-A	YHL036W	YOR317W	YBR240C	YHR052W	YOL031C	YGL162W	YJR010W	YDR513W	YDR217C	YDL167C	YER097W	YMR280C	YHR052W	YCL021W-A	YJL045W	YGL007C-A	YML030W	YML028W
	YLL045C	YIR007W	YJL072C	YAL054C	YPR169W-A	YGL158W	YIR026C	YJR123W	YER124C	YLR267W	YHR065C	YDR039C	YDR380W	YEL074W	YBR056W-A	YDR119W-A	YKL023C-A	YPR002C-A	YPL109C	YFL051C	YHL042W	YLR388W	YDR280W	YPL170W	YFL020C	YNL036W	YDR277C	YOR301W	YLR285C-A	YAL060W
	YDR272W	YGR236C	YLR307W	YPL136W	YKL026C	YOL055C	YJL148W	YEL060C	YKR061W	YNL017C	YPL082C	YHR056W-A	YBR054W	YLR413W	YLR004C	YFL020C	YJL047C-A	YML047C	YDR344C	YBR107C	YKR061W	YIR034C	YDR496C	YLR312C	YNL015W	YJR120W	YEL039C	YPL187W	YOR356W	YJL200C
	YEL059W	YKR091W	YBR250W	YPR193C	YDR515W	YGL258W	YIL057C	YML026C	YER011W	YHL044W	YOL085W-A	YML047C	YER067W	YGL096W	YNR072W	YHR066W	YBL075C	YLL062C	YJL016W	YKL142W	YER011W	YPL119C	YJL107C	YAR050W	YJR152W	YOR348C	YLR149C	YDR272W	YPL134C	YJR008W
	YKL127W	YER179W	YKL071W	YDR085C	YCR021C	YGR249W	YIL148W	YBL064C	YOR100C	YPR099C	YNL065W	YDR343C	YER185W	YBL094C	YOL047C	YFR026C	YMR170C	YER045C	YNL017C	YPL036W	YMR090W	YMR195W	YIL176C	YMR186W	YFR026C	YGL039W	YBR056W-A	YLR038C	YGR183C	YNL109W
	YDL169C	YDR223W	YER071C	YGR177C	YNR070W	YDR222W	YER150W	YIL045W	YBL024W	YJR150C	YER097W	YEL035C	YBR076W	YMR318C	YAR071W	YLR312C	YDR101C	YCR098C	YJR150C	YER142C	YHR136C	YGL146C	YGR070W	YLR136C	YHR120W	YNL184C	YFR012W	YDR038C	YPR191W	YGL088W
	YLR092W	YIL133C	YOR338W	YIR019C	YML047C	YIR039C	YDR034W-B	YKL221W	YKL220C	YOR272W	YIL099W	YNL194C	YDR119W-A	YBR046C	YKL219W	YAR050W	YNL061W	YLR437C-A	YAL064W-B	YAL054C	YFR034W-A	YPL057C	YKL084W	YBR203W	YAR050W	YER050C	YIL073C	YEL059W	YOR338W	YER084W-A
	YMR123W	YNL109W	YKL216W	YNL250W	YKR102W	YGL009C	YBL039C	YLR167W	YFR034W-A	YJL198W	YIL019W	YLR286C	YMR280C	YJL119C	YJR005C-A	YHL011C	YDR087C	YKR075C	YML042W	YBR169C	YGR121C	YDR365C	YJL125C	YNL334C	YER144C	YKL148C	YNR072W	YLR165C	YIL065C	YDR009W
	YGR209C	YDL020C	YKR097W	YPL189W	YIL086C	YJL007C	YHR096C	YLR293C	YGR121C	YOR298W	YML118W	YLL042C	YFL020C	YKR034W	YJR149W	YMR303C	YML123C	YPR061C	YPR035W	YDR085C	YDR381C-A	YNL112W	YPR130C	YKR009C	YJL225C	YPL165C	YDR213W	YKL127W	YOL031C	YBR126C
	YDL234C	YER039C-A	YOR146W	YEL076C	YGL010W	YBR147W	YCR102C	YKL021C	YBL001C	YBR093C	YMR215W	YGR044C	YFR026C	YHR044C	YHR048W	YLR136C	YNR063W	YOR120W	YDR542W	YDR070C	YCR101C	YGL251C	YPL036W	YIL146C	YGR234W	YMR024W	YML128C	YDL169C	YKL216W	YGL202W
	YGL253W	YJL105W	YIL046W-A	YDL024C	YLR456W	YPR006C	YPR010C	YDL167C	YDR381C-A	YKL123W	YDR496C	YKR053C	YLR312C	YLR174W	YOR071C	YDL014W	YMR084W	YIR028W	YDL130W-A	YIR019C	YEL039C	YER156C	YHL024W	YGR128C	YNL334C	YBR044C	YPR030W	YGR209C	YKL023C-A	YGL104C
	YIL162W	YGL032C	YNL034W	YKR015C	YBR037C	YJL153C	YDL082W	YLR388W	YCR101C	YKL172W	YEL070W	YMR120C	YAR050W	YNR065C	YPL171C	YGR234W	YFL055W	YJL219W	YMR037C	YGR064W	YHR033W	YOR095C	YBR169C	YGR088W	YER042W	YLR154W-C	YPL058C	YHL032C	YKR097W	YER039C-A
	YGR213C	YKR011C	YOR040W	YLR285C-A	YPL250C	YKL217W	YDR148C	YGR121W-A	YDR234W	YIR032C	YJL107C	YKR075C	YLR136C	YIL028W	YAL016C-A	YGR043C	YBL094C	YCL030C	YBR093C	YPR027C	YLR004C	YIL160C	YMR049C	YAL044C	YLR109W	YMR290C	YGR250C	YOR337W	YBL075C	YOR178C
	YDR384C	YBR031W	YLL059C	YLR270W	YGL199C	YBR067C	YLL011W	YGL146C	YMR096W	YGL015C	YAL054C	YDR545W	YGR043C	YDR182W-A	YNL285W	YPL223C	YMR318C	YDL042C	YNL092W	YDL079C	YFR012W	YML058W-A	YDR070C	YBR191W-A	YOR032W-A	YLR395C	YHR048W	YER154W	YGR287C	YNL142W
	YBR297W	YBR201C-A	YML123C	YPL034W	YJL157C	YJL027C	YDR540C	YCR051W	YHR214W	YLR197W	YPL136W	YHR140W	YPL223C	YOR348C	YGL081W	YPL272C	YOR381W	YLR108C	YGR045C	YER054C	YLR446W	YHR209W	YMR217W	YER065C	YGR088W	YDR083W	YER006C-A	YDR001C	YBR066C	YGR138C
	YOR202W	YNR002C	YJL160C	YLR307W	YEL041W	YDR014W-A	YBR001C	YBR262C	YLR460C	YLR154C-G	YDR224C	YIL141W	YPL272C	YGL039W	YKL107W	YMR152W	YBR238C	YIL169C	YDR218C	YPR009W	YJR005C-A	YOR255W	YEL076C	YBR056W	YHR143W	YPL024W	YNL018C	YIL162W	YGL068W	YJL158C
	YGR079W	YLR063W	YIR017C	YJR147W	YOR376W-A	YOR316C	YPL003W	YML101C-A	YFR012W	YNL114C	YPR193C	YDR342C	YNL334C	YDR508C	YDR402C	YNL334C	YKL162C-A	YHR015W	YLR299W	YNL205C	YJR149W	YKL153W	YDR324C	YIL015W	YCR108C	YOL156W	YOR173W	YDR384C	YIL040W	YNR002C
	YDL119C	YDR032C	YGL204C	YKL071W	YCR045W-A	YLR338W	YJR094C	YDR365C	YOR248W	YDR380W	YDR085C	YCR025C	YKR009C	YHL048W	YKR053C	YLR231C	YJL119C	YGL028C	YNL336W	YBL059C-A	YGR250C	YPR143W	YNL175C	YCR108C	YPR170C	YPL104W	YOR071C	YHR092C	YIR017C	YCR018C-A
	YKL151C	YGL184C	YDR012W	YPL134C	YGL138C	YML066C	YPR127W	YHR070W	YNL111C	YOR206W	YIR019C	YHR179W	YLR041W	YBR117C	YKR075C	YOR032W-A	YKR034W	YNL012W	YLR154C-G	YKR097W	YER006C-A	YDR340W	YOR356W	YGR008C	YGR248W	YGR084C	YER060W-A	YBR297W	YOL152W	YPL130W
	YKL104C	YMR174C	YEL074W	YOR338W	YHR140W	YMR083W	YDL148C	YNL112W	YBL003C	YBL042C	YBL013W	YIR028W	YLR231C	YAR035W	YDR545W	YGR088W	YHR044C	YJL052W	YHL036W	YBL075C	YNL018C	YPL090C	YJR147W	YDR165W	YDR055W	YLR037C	YHR056W-A	YMR257C	YDR544C	YDR032C
	YNL195C	YIR038C	YER052C	YBL059C-A	YER182W	YJL048C	YAL012W	YOR335C	YGR250C	YER067W	YGR064W	YOR177C	YPL111W	YMR251W	YHR140W	YAL044C	YNL036W	YOR049C	YAL039C	YOR146W	YJL151C	YCR020C	YHR128W	YGR248W	YLR142W	YKL051W	YML047C	YKL151C	YBL094C	YDR158W
	YFL060C	YBR033W	YLR080W	YKL216W	YCR025C	YKL070W	YBR241C	YOR095C	YER006C-A	YDL071C	YMR217W	YBR177C	YOR032W-A	YNL080C	YDR342C	YER065C	YLR174W	YGL158W	YER060W	YIL046W-A	YKL001C	YHR049W	YPL134C	YDR055W	YMR244W	YLR205C	YER045C	YHR038W	YHR198C	YKR058W
	YBR072W	YIL131C	YIL172C	YKR097W	YDR345C	YLR304C	YKL006W	YIL160C	YNL018C	YBR076W	YPR027C	YFL021W	YPR170C	YOR226C	YGR049W	YIL015W	YDR182W-A	YOL055C	YDR380W	YGR161W-C	YER045C	YNL075W	YPL143W	YLR281C	YPL185W	YHR022C	YAL016C-A	YNL195C	YGR032W	YBR033W
	YPR123C	YNL065W	YFL055W	YCR018C	YOR120W	YGR153W	YOR153W	YHR094C	YPR002C-A	YBR009C	YDL024C	YMR279C	YDR055W	YLR037C	YBL043W	YCR108C	YPL106C	YFR053C	YBR054W	YML123C	YIR031C	YDR401W	YKR081C	YKL037W	YDR253C	YER106W	YDR343C	YDR173C	YMR318C	YJL164C
	YJR047C	YMR016C	YGR032W	YBL075C	YJR155W	YBR047W	YKL133C	YHR209W	YOR192C	YHR052W	YKR015C	YMR206W	YLR142W	YNL173C	YIR028W	YPR170C	YOR348C	YGL258W	YER067W	YIR017C	YOR192C	YCL035C	YIL065C	YGL029W	YDL222C	YML129C	YEL035C	YBR208C	YBR238C	YMR016C
	YLR183C	YOL052C	YBR046C	YIL046W-A	YJR135W-A	YOR284W	YHR170W	YOR063W	YGR078C	YMR280C	YKL086W	YNL160W	YMR244W	YNR044W	YDL170W	YPL185W	YPR110C	YMR194C-B	YBL052C	YDR544C	YJR130C	YNR073C	YJL047C-A	YLR276C	YKL008C	YJR073C	YPL250C	YBR072W	YLL009C	YIL037C
	YPL092W	YHR138C	YCR034W	YMR173W-A	YER145C	YJL077W-A	YKL068W	YGR251W	YEL035C	YFL020C	YDR324C	YDL239C	YLR281C	YOL058W	YJL219W	YFL026W	YLR411W	YMR194C-A	YBR076W	YOR185C	YEL035C	YIL072W	YBL075C	YDL222C	YLR130C	YBL068W-A	YNL194C	YPR123C	YNL036W	YOR387C
	YNL019C	YIL099W	YMR018W	YBR219C	YMR206W	YNR062C	YOR032C	YPR047W	YDL198C	YNL328C	YNL175C	YNR068C	YPL185W	YPR170W-A	YNL093W	YDL222C	YNL097C-B	YPL220W	YDR119W-A	YCL040W	YDL198C	YKR103W	YMR170C	YJL089W	YJL185C	YOL154W	YPR098C	YJR047C	YLR174W	YHR138C
	YER085C	YBL048W	YKR034W	YJL160C	YOR134W	YBR013C	YKL093W	YKL153W	YLR286C	YPL114W	YJR147W	YGL256W	YDL248W	YJR004C	YAR019W-A	YEL018C-A	YPL165C	YLR042C	YNL015W	YLR413W	YLR286C	YPL187W	YDR101C	YGR236C	YGR236C	YGL235W	YOR273C	YKL145W-A	YJR120W	YLL024C
	YDR403W	YML118W	YFL012W	YOL152W	YGR107W	YJL152W	YER081W	YPR143W	YKL065C	YPR001W	YHR128W	YHR015W	YKL037W	YPL088W	YIL012W	YMR020W	YNL209W	YOR388C	YPL114W	YHR198C	YEL041W	YLL063C	YIL046W-A	YKR091W	YKR091W	YGR144W	YBR157C	YPL092W	YJR111C	YOR375C
	YCL037C	YNR058W	YOR285W	YDR544C	YAR019W-A	YIR020C	YIL096C	YPL090C	YLL042C	YBR085C-A	YNL205C	YGL028C	YMR020W	YKL136W	YNR068C	YJL089W	YHR046C	YPR150W	YPR001W	YKL162C	YNL095C	YMR180C	YNL061W	YOR309C	YDR223W	YJL193W	YBL113C	YIL070C	YPL106C	YBL048W
	YIL025C	YMR215W	YBR115C	YBR299W	YJL096W	YDL114W	YFR011C	YHR049W	YBR157C	YJR152W	YKR081C	YNL012W	YOR389W	YOL154W	YGL256W	YLR130C	YMR290C	YBR149W	YJR152W	YGR032W	YMR120C	YLL045C	YDR087C	YPR151C	YAL060W	YDR123C	YLR437C-A	YCL037C	YOR348C	YGR244C
	YNR071C	YEL070W	YOR028C	YOR185C	YML081C-A	YOL086W-A	YHL008C	YNL075W	YLR420W	YHR066W	YJR094W-A	YJL037W	YJL185C	YLR255C	YNL012W	YGR236C	YPR077C	YAL019W-A	YFR026C	YLR415C	YKR075C	YOR294W	YLR172C	YCL067C	YDR249C	YOR072W-B	YMR120C	YML131W	YGL039W	YGR059W
	YML131W	YJL107C	YGL039W	YPL262W	YPR184W	YPL123C	YOR343C	YMR053C	YMR120C	YFR026C	YJL047C-A	YNL333W	YGR236C	YGR144W	YHR053C	YPL274W	YDL214C	YJL106W	YLR312C	YMR318C	YEL065W	YNL096C	YLR213C	YDR223W	YGL088W	YLR031W	YKR075C	YMR294W-A	YNL184C	YDL124W
	YIL087C	YDR513W	YPR050C	YLR080W	YDR252W	YOL151W	YBR185C	YKL066W	YOR136W	YER144C	YCR018C	YOR049C	YKR091W	YJR095W	YGL183C	YPR151C	YOR313C	YJL007C	YAR050W	YBR046C	YJL056C	YEL059W	YDR012W	YIL133C	YLR111W	YEL049W	YEL065W	YIL087C	YBR105C	YIL176C
	YMR229C	YFL051C	YFL003C	YIL172C	YKL169C	YMR169C	YOR010C	YOL040C	YDR287W	YOL039W	YDR101C	YFR053C	YPR151C	YOR072W-A	YER038W-A	YNL332W	YPR145C-A	YNL064C	YLR136C	YML100W	YHR140W	YKL027W	YOL152W	YJL200C	YPL126W	YIL121W	YDR545W	YMR182C	YIL125W	YDR513W
	YLR329W	YPR130C	YOR192C-C	YGL096W	YDL223C	YGR269W	YER119C	YCL035C	YHR140W	YDL014W	YNL061W	YGL258W	YNL332W	YPR054W	YNL333W	YAL060W	YNL237W	YBR085W	YGR234W	YKL162C-A	YIL141W	YKL127W	YDR544C	YPL113C	YOR178C	YJR108W	YLR218C	YKR076W	YKL148C	YBR107C
	YKR076W	YKL142W	YJL076W	YOR354C	YEL069C		YMR196W	YIL072W	YJL205C	YEL068C	YDR524C-B	YFL052W	YCL067C	YML096W	YOL055C	YPL113C	YLL064C	YPR192W	YGR043C	YMR018W	YDR342C	YDL169C	YGR066C	YKL014C	YJR156C	YPL258C	YJL056C	YGR230W	YNL276C	YHL024W
	YBR026C	YPL036W	YPR195C	YBR046C	YCR013C		YKL068W-A	YLR327C	YDR342C	YGR043C	YIL040W	YHR018C	YDR223W	YGR161C	YDL021W	YLR237W	YPR116W	YJR078W	YPL223C	YLR174W	YGL117W	YKR056W	YNL182C	YER091C	YFL053W	YCR045C	YDR342C	YBR026C	YNL289W	YER142C
	YOR289W	YAL054C	YDR508C	YKL162C-A	YER038W-A		YJR123W	YOR072W	YNL014W	YPL272C	YDR471W	YDR408C	YAL060W	YJR079W	YMR194C-A	YDR249C	YLR037C	YOL126C	YPL272C	YJR120W	YBL043W	YMR123W	YBR012C	YJR008W	YBR201C-A	YHR148W	YHR179W	YOR289W	YOR142W	YAL054C
	YIL139C	YPL136W	YHL048W	YMR158W	YDR133C		YBL108C-A	YMR194W	YOR177C	YCL026C-B	YLR449W	YJL106W	YPL113C	YLL052C	YGL089C	YHL019W-A	YIL127C	YNR060W	YNL334C	YLR411W	YCR087W	YGR209C	YGR032W	YNL109W	YNR002C	YDL210W	YCR087W	YLR222C-A	YBR044C	YPL136W
	YGL255W	YPR193C	YNL254C	YLL009C	YGL072C		YDR124W	YER117W	YJR153W	YOR032W-A	YBR142W	YIL117C	YLR237W	YBR285W	YLR343W	YGL088W	YFL059W	YLR081W	YKR009C	YNL097C-B	YOR120W	YNR038W	YMR318C	YBR126C	YFR022W	YGL191W	YOR120W	YPR157W	YBR298C	YPR193C
	YLR333C	YMR209C	YLR154W-C	YHR044C	YGR194C		YEL060C	YOR301W	YHR123W	YGR088W	YDR544C	YCL042W	YNL109W	YJR108W	YCL007C	YER084W-A	YDR467C	YKL070W	YLR041W	YPL186C	YDR406W	YNR012W	YER102W	YGL104C	YPL130W	YLR363W-A	YIR028W	YIR030C	YLR154W-F	YLR028C
	YBR302C	YLR061W	YPR077C	YFL012W	YOR315W		YML026C	YPL187W	YOL119C	YAL044C	YGR066C	YPL277C	YER084W-A	YBR040W	YBL049W	YDR009W	YOR385W	YGR182C	YLR231C	YJL141C	YNL093W	YNL110C	YGL135W	YIL017C	YDR032C	YPL211W	YMR279C	YHR001W-A	YPR077C	YDL079C
	YOR091W	YFL041W-A	YOR011W	YIL028W	YCR083W		YBL064C	YOR276W	YGL028C	YHR143W	YBR012C	YDL204W	YDR009W	YPL258C	YPL277C	YDR132C	YOL080C	YJL077W-B	YPL111W	YPR195C	YER145C	YHL032C	YLR129W	YDR132C	YMR174C	YOR222W	YMR206W	YJR119C	YBR117C	YER054C
	YGL208W	YDR085C	YOL156W	YOR028C	YDL021W		YIL045W	YNL146C-A	YJL037W	YCR108C	YHR085W	YMR062C	YEL072W	YCR045C	YGR037C	YNR056C	YNR044W	YDR242W	YOR032W-A	YLL056C	YNL055C	YOR337W	YCR034W	YNR056C	YBR033W	YGR295C	YNL160W	YLR359W	YPL024W	YKR015C
	YOL143C	YDR070C	YGR146C	YOR348C	YLR112W		YKL221W	YLL045C	YER043C	YGR248W	YLR080W	YBR147W	YER039C-A	YMR069W	YHR039C	YLR111W	YJR004C	YBR013C	YGR088W	YHL048W	YAR019W-A	YDR001C	YKR034W	YER039C-A	YNL065W	YPL163C	YGR107W	YJR087W	YAR035W	YLR270W
	YMR317W	YLR211C	YMR251W	YPR050C	YMR194C-A		YLR167W	YDR272W	YMR011W	YDR055W	YIL172C	YMR081C	YJL105W	YGR225W	YMR081C	YPL126W	YOL014W	YJL152W	YBL044W	YLR154W-C	YNR068C	YGR213C	YCL021W-A	YMR242C	YHR180W	YJL043W	YGL256W	YPL251W	YGR146C	YKL086W
	YOR107W	YIR019C	YDR059C	YER050C	YFR049W		YLR293C	YOR294W	YDL200C	YLR142W	YBL094C	YPR006C	YOR178C	YGL121C	YNR043W	YGL032C	YDR123C	YER087C-A	YCR108C	YBR298C	YER064C	YDR384C	YPR060C	YPL183C	YER097W	YGR076C	YMR107W	YAL040C	YDR059C	YNL144C
	YOR393W	YPR027C	YNL080C	YOR192C-C	YDR031W		YKL021C	YNL096C	YNL333W	YMR020W	YER102W	YEL034C-A	YJR156C	YGR295C	YCL048W-A	YNL044W	YDR465C	YLR154W-E	YGR248W	YDL141W	YNL012W	YDL199C	YJL208C	YJL105W	YIL037C	YIL066C	YNL198C	YGL208W	YDR320C-A	YEL057C
	YDL059C	YER054C	YOR226C	YNL097C-B	YOR388C		YDL167C	YDL187C	YFR053C	YOR389W	YCR034W	YLR273C	YFL053W	YPL163C	YOR161C	YAL003W	YLR356W	YBR045C	YDR055W	YBR117C	YKL211C	YKL151C	YLR174W	YMR284W	YJR020W	YKL109W	YPR184W	YIL164C	YLL064C	YMR170C
	YPR043W	YKR015C	YER044C-A	YGL123C-A	YDL086C-A		YLR388W	YBR024W	YGR249W	YLR130C	YKR034W	YPL038W-A	YBR201C-A	YOL052C-A	YJL048C	YGR138C	YLL052C	YFL058W	YLR281C	YGR146C	YGL183C	YNL195C	YBR121C-A	YBR031W	YPR085C	YER011W	YBR230W-A	YOR393W	YPR116W	YNL034W
	YDR382W	YGR264C	YER106W	YPL186C	YPR150W		YGR121W-A	YKL027W	YKL036C	YKR091W	YNL036W	YMR177W	YNR002C	YJL043W	YJL077W-B	YFL053W	YBR267W	YOL086W-A	YKL037W	YNL237W	YNL333W	YFL060C	YNR065C	YJR156C	YOR387C	YOR340C	YDL223C	YER061C	YLR037C	YGR161W-C
	YHR030C	YJR147W	YMR041C	YPR195C	YGL089C		YPL119C	YDR152W	YMR194C-B	YER179W	YLR360W	YBR067C	YFR022W	YOL084W	YKR035C	YFR022W	YJR108W	YMR251W-A	YDR253C	YMR251W	YHR007C-A	YKL145W-A	YOR028C	YGR138C	YBR120C	YHR136C	YEL069C	YLR402W	YIL127C	YDR352W
	YIL011W	YPL134C	YOL154W	YNL254C	YDR281C		YJR148W	YKL127W	YOL101C	YNL332W	YGL039W	YPR192W	YMR174C	YPL230W	YOR349W	YNL124W	YLR014C	YDR506C	YDL222C	YDR059C	YPL189C-A	YPL092W	YOL010W	YBL092W	YMR215W	YLR374C	YCR013C	YIL011W	YBL098W	YLR213C
	YKL106W	YBL059C-A	YJL215C	YLR154W-F	YHR139C		YNL134C	YDL169C	YPR159C-A	YDR223W	YOL010W	YOL126C	YIR038C	YKL201C	YNR062C	YCR018C-A	YER126C	YGL038C	YEL018C-A	YDR379C-A	YGL158W	YNL019C	YBR105C	YBR201C-A	YDR496C	YGL078C	YGL183C	YNR050C	YOL080C	YML123C
	YNR034W-A	YIL065C	YGR144W	YPL104W	YBL049W		YAL037W	YKR056W	YDR222W	YIL133C	YBR105C	YJL048C	YAL062W	YIL066C	YPR065W	YGR156W	YPL258C		YMR020W	YLR037C	YFR053C	YBR189W	YPL012W	YNR002C	YEL070W	YLR438W	YNL333W	YJL034W	YOL058W	YNR063W
	YMR023C	YCR018C	YOL014W	YBL015W	YDR453C		YGL146C	YMR123W	YIR039C	YER091C	YPL012W	YKL161C	YHR180W	YER011W	YJL152W	YDR398W	YIL014C-A		YBR207W	YER044C-A	YGL258W	YER085C	YPR110C	YBR104W	YJL107C	YIR029W	YDR133C	YNR034W-A	YML129C	YJR104C
	YJR010W	YBL075C	YOR072W-A	YNL237W	YIL117C		YCR051W	YDL234C	YAL019W-A	YFR001W	YDR119W	YKL070W	YMR016C	YDR018C	YER087C-A	YGL184C	YOR341W		YLR130C	YBL098W	YDL021W	YCL037C	YLR221C	YOR234C	YPL014W	YHR033W	YOL055C	YPL026C	YDR178W	YOR317W
	YDR093W	YGR161W-C	YIL121W	YDR379C-A	YMR306W		YBR262C	YNR012W	YMR034C	YHL019W-A	YNL097C-B	YJL077W-A	YER097W	YIL155C	YLR154W-E	YIR038C	YPL211W		YGR236C	YAL026C-A	YFL052W	YIL025C	YPL165C	YMR174C	YPR007C	YOR342C	YFR053C	YKL062W	YJR073C	YBR299W
	YLR267W	YER056C-A	YLR123C	YDR022C	YDL227C		YML101C-A	YNL110C	YNR001C	YGL088W	YGL123C-A	YDR242W	YIL037C	YLR053C	YDR391C	YIL037C	YIL077C		YPR151C	YNL274C	YPR010C-A	YML131W	YNL209W	YKR058W	YIL176C	YBR240C	YGR194C	YPL109C	YMR267W	YOR185C
	YNL017C	YMR122W-A	YIL014C-A	YHR089C	YOR237W		YDR365C	YGL253W	YIL117C	YER084W-A	YNL276C	YKR035C	YHR138C	YKL220C	YBR045C	YOR387C	YOL052C-A		YNL332W	YML104C	YHR018C	YPL043W	YMR290C	YAL062W	YBR107C	YJL213W	YDL021W	YMR088C	YJL193W	YCL040W
	YHL044W	YDR471W	YDL210W	YJL078C	YMR175W		YNL169C	YHL032C	YOR237W	YDR282C	YLR154W-F	YGL196W	YLL024C	YMR271C	YFL058W	YIL019W	YPL054W		YML028W	YNR044W	YDR523C	YMR294W-A	YDR083W	YMR016C	YPR130C	YOR277C	YFL052W	YJL016W	YOL014W	YER052C
	YGR149W	YMR173W-A	YJR159W	YBL098W	YJL180C		YHR070W	YOR337W	YJL007C	YDR185C	YMR290C	YGR067C	YOR375C	YJL045W	YGL156W	YAR068W	YPL149W		YAL060W	YOL058W	YDR031W	YBR154C	YPL266W	YLR340W	YPL036W	YLR004C	YMR194C-B	YER087W	YDR123C	YLR080W
	YPR099C	YKL187C	YBR244W	YFL059W	YDL045W-A		YNL112W	YDR001C	YBR147W	YPL126W	YFR036W-A	YAL047W-A	YBL048W	YLR374C	YNR064C	YML118W	YGR109C		YPL113C	YPR170W-A	YGL224C	YHR124W	YPR116W	YOR387C	YER142C	YNL248C	YDR031W	YLR267W	YGR053C	YLR413W
	YJR150C	YOL152W	YCL048W	YNR019W	YAL063C		YOR335C	YIL162W	YPL183W-A	YOR178C	YDR083W	YMR319C	YML118W	YFR034W-A	YGR292W	YNR058W	YMR250W		YNL109W	YJR073C	YPR159C-A	YIL087C	YHR089C	YHR138C	YDR070C	YNL024C	YLR042C	YNL017C	YGR239C	YGL096W
	YAL064W-B	YOL125W	YGR295C	YNL274C	YBR053C		YGL251C	YGR213C	YMR081C	YKR011C	YLR362W	YGR180C	YNR058W	YMR096W	YGR269W	YEL070W	YKR061W		YGL088W	YLR178C	YLR042C	YMR229C	YIL127C	YIL099W	YIR019C	YBR108W	YIR039C	YEL059C-A	YDR465C	YNL270C
	YML042W	YBR299W	YDR113C	YNR044W	YKL163W		YER156C	YDR384C	YPR006C	YBR031W	YBR182C	YEL024W	YGR059W	YLR149C		YBL054W	YMR090W		YER084W-A	YKL136W	YIR039C	YOR056C	YFL059W	YLL024C	YHL050C	YIL086C	YBR032W	YHL044W	YFR033C	YLL054C
	YEL066W	YGR066C	YJL043W	YKL136W	YHR160C		YOR095C	YPR041W	YMR114C	YPR005C	YNL080C	YMR169C	YJL107C	YJL213W		YDL124W	YMR136W		YDR009W	YJL215C	YBR032W	YLR329W	YJL189W	YOR375C	YPL189W	YIR031C	YNL202W	YPR099C	YLR356W	YER073W
	YDR542W	YPL262W	YHR075C	YOL154W	YGR035C		YIL160C	YDL199C	YJL153C	YGR260W	YDR022C	YMR251W-A	YKR013W	YLR446W		YIL176C	YOR340C		YGL202W	YJR095W	YLR343W	YKR076W	YER106W	YBL048W	YOR187W	YIL165C	YGL089C	YJR150C	YJL145W	YBR046C
	YDL130W-A	YHR085W	YEL067C	YGL235W	YPR192W		YHR094C	YMR257C	YOR111W	YJR156C	YHR089C	YLR058C	YIL176C	YLR164W		YKL084W	YIL155C		YNR056C	YGR053C	YCL007C	YBR026C	YBL068W-A	YIL019W	YGR064W	YGR103W	YDR453C	YLL041C	YOR065W	YIL089W
	YNL092W	YLR413W	YOL113W	YJL215C	YGR224W		YHR209W	YOR202W	YIL111W	YNL142W	YLR037C	YGR243W	YFL051C	YNL024C		YFL051C	YLR053C		YLR111W	YOR072W-A	YMR081C	YOR289W	YLR409C	YAR068W	YEL076C	YBR037C	YJL106W	YML042W	YJR108W	YML100W
	YGR045C	YBL094C	YEL040W	YJR095W	YML087C		YCR100C	YDL119C	YPL168W	YFL053W	YKL051W	YDR506C	YPR130C	YML128C		YPL136W	YKL220C		YEL072W	YOR242C	YEL034C-A	YML022W	YJL215C	YOL121C	YDL079C	YGL199C	YDL204W	YPR035W	YGR256W	YCR043C
	YDR218C	YKL162C	YPR013C	YGR053C	YGR174C		YOR063W	YKL151C	YNR043W	YBR201C-A	YFL059W		YPL036W	YJL170C		YPR193C	YPL004C		YJL105W	YCR004C	YJL071W	YJR119C	YLR255C	YEL070W	YER054C	YKL107W	YMR015C	YDL130W-A	YLR123C	YDR074W
	YLR299W	YOR036W	YER124C	YOR072W-B	YBR126W-B		YGR251W	YHR038W	YPL038W-A	YFR022W	YNL002C		YGR036C	YBL003C		YMR049C	YDR461W		YGL032C	YPR054W	YHR154W	YJR087W	YOR072W-B	YGR059W	YKR015C	YDR451C	YAL063C	YBR093C	YPL258C	YJL137C
	YJL177W	YGL076C	YIL066C	YBR018C	YBR126W-A		YPR047W	YLL015W	YCL048W-A	YNL124W	YNR044W		YAL054C	YEL011W		YDR070C	YGL120C		YOR178C	YLR356W	YHR047C	YGL255W	YPR054W	YDR461C-A	YKL086W	YEL041W	YIL136W	YPR155C	YCR045C	YBR115C
	YKL123W	YMR318C	YLR121C	YIL121W	YNL259C		YKL153W	YNL195C	YBR067C	YHR157W	YIR027C		YBR169C	YNL196C		YIR019C	YGL147C		YJR156C	YBR285W	YPR192W	YLR333C	YLR031W	YHR081W	YBL096C	YOR376W-A	YMR081C	YNL336W	YGR225W	YLR251W
	YNL336W	YLR174W	YKR061W	YLR356W	YPL271W		YOR105W	YBR189W	YDR100W	YPL130W	YPL088W		YPR193C	YCR021C		YMR217W	YOL086C		YNL142W	YFL014W	YBL097W	YPL251W	YHR169W	YML063W	YDR324C	YCR098C	YEL034C-A	YDR358W	YKR067W	YHR087W
	YKR052C	YJR120W	YDR258C	YPL192C	YML050W		YPR143W	YER085C	YPR192W	YGR156W	YDR078C		YFL041W-A	Q0140		YEL076C	YLR438W		YNR002C	YGR256W	YJL048C	YOR091W	YDR465C	YDL124W	YNL175C	YER058W	YKL217W	YBR213W	YKL053C-A	YLR411W
	YIR032C	YJL137C	YMR136W	YFL014W	YHR071C-A		YDR340W	YOL093W	YKR080W	YLR063W	YDR232W		YDR085C	YLR125W		YPR027C	YKR049C		YDR534C	YLR123C	YIL113W	YAL040C	YLL052C	YDR513W	YLR307W	YKR053C	YBR067C	YLR154C-G	YGL191W	YOR034C-A
	YGL015C	YLR251W	YOR100C	YJR108W	YPL222C-A		YPL090C	YIL070C	YCR099C	YGL184C	YPR144C		YDR070C	YLR070C		YDL024C	YJL066C		YBR104W	YBR040W	YKL070W	YGL208W	YER126C	YFL051C	YHR128W	YNL057W	YGR174C	YGR126W	YJL168C	YHR016C
	YBR213W	YAL024C	YHR136C	YGR256W	YJL161W		YCR020C	YCL037C	YOR133W	YHR065C	YIL166C		YGR177C	YNL018C		YHR035W	YLR180W		YPL130W	YCR045C	YGR153W	YMR317W	YCR045C	YDR450W	YPL134C	YOR136W	YML066C	YAL039C	YIL153W	YPL186C
	YDL238C	YER066W	YOR003W	YBR040W	YML122C		YCR097W	YIL025C	YBR145W	YPL082C	YLR255C		YIR019C	YGL205W		YDL079C	YJL213W		YGR156W	YIL014C-A	YBR255C-A	YLR073C	YIL014C-A	YPL136W	YPR191W	YGL209W	YPL017C	YER060W	YOR222W	YLR154W-C
	YLR154C-G	YOR228C	YJL045W	YER035W	YKR016W		YHR049W	YNR071C	YOR316C	YOL085W-A	YJR095W		YEL076C	YHR216W		YNL180C	YBR056W-A		YDR032C	YGR225W	YBR047W	YIL011W	YKL156W	YIL110W	YNL205C	YOL077C	YDR242W	YDR380W	YIL077C	YFR036W-A
	YHL036W	YJL057C	YDR461W	YMR069W	YHR059W		YNL075W	YML131W	YNR060W	YBR033W	YJL193W		YPR027C	YNR025C		YER001W	YFR012W		YDR158W	YHR177W	YMR110C	YNR050C	YDR446W	YPR193C	YOR338W	YGR049W	YJL161W	YDR525W-A	YOR084W	YDL214C
	YBR191W	YPL186C	YFR034W-A	YDL210W	YMR173W		YMR053C	YPL043W	YER053C	YAL062W	YOL014W		YDL024C	YML047C		YPR009W	YNR072W		YOL085W-A	YDL210W	YKL072W	YOR176W	YOR341W	YMR014W	YBL059C-A	YGL254W	YNR062C	YER067W	YHR075C	YBR182C
	YDR380W	YCR041W	YGR121C	YDR446W	YLR154W-E		YKL066W	YBR154C	YLR081W	YNL065W	YDR020C		YER054C	YOR192C		YKL086W	YLR446W		YMR174C	YJL168C	YER087C-A	YKL062W	YIL153W	YIL042C	YDR101C	YGL117W	YKR098C	YLL019C	YPL250W-A	YBL015W
	YBR054W	YFR036W-A	YDR381C-A	YOR379C	YMR319C		YOL040C	YHL015W	YML066C	YHR180W	YLR031W		YKR015C	YHR050W-A		YDR324C	YLR164W		YIR038C	YOR084W	YKR098C	YJR010W	YPL211W	YIR019C	YBR066C	YDR345C	YAL047W-A	YDR119W-A	YNR037C	YNL237W
	YER067W	YBR248C	YCR101C	YGL121C	YER055C		YCL035C	YOR303W	YDR502C	YER097W	YEL049W		YPR009W	YNL117W		YNL175C	YNL024C		YKR058W	YGL121C	YAL047W-A	YJL218W	YOR084W	YLR028C	YIL046W-A	YJL108C	YMR320W	YNL073W	YOL084W	YMR251W
	YIL013C	YBR117C	YEL017W	YGR295C	YGL156W		YNR073C	YIL087C	YBL068W	YOR387C	YDR465C		YKL086W	YEL035C		YOR356W	YML128C		YBR033W	YGR295C	YLR154W-E	YLR222C	YBR230C	YDL079C	YGL068W	YJL122W	YNR064C	YMR280C	YDR511W	YDR379C-A
	YDR119W-A	YPL024W	YHL040C	YJL043W	YLR058C		YIL072W	YMR229C	YLR271W	YIL099W	YER126C		YNL144C	YPL250C		YJR147W	YNL111C		YAL062W	YBR230C	YGL177W	YGR211W	YPL163C	YER054C	YIL040W	YJR153W	YOL151W	YFL020C	YPL230W	YJL078C
	YMR280C	YBL015W	YLR438W	YPL054W	YGR292W		YLR327C	YOR056C	YLR304C	YOR375C	YBR040W		YPL134C	YNL194C		YHR128W	YDL168W		YMR016C	YOL052C-A	YDR391C	YJL069C	YMR310C	YGR264C	YBR219C	YCL030C	YMR251W-A	YNL015W	YKL109W	YNL173C
	YFL020C	YPR145C-A	YIR029W	YGR076C			YOR072W	YPR062W	YGR153W	YIL019W	YPL258C		YEL057C	YDL218W		YKL071W	YMR101C		YER097W	YMR246W	YJL023C	YLR267W	YHL042W	YKL086W	YBR142W	YER145C	YLR036C	YNL241C	YER011W	YPR138C
	YPR001W	YDR379C-A	YDL149W	YBL038W			YMR194W	YOR289W	YBR255C-A	YAR068W	YCR045C		YOR338W	YGL199C		YEL057C	YLR125W		YOR019W	YJL043W	YFL058W	YNL017C	YBR068C	YGR034W	YGR175C	YML043C	YJL196C	YFR026C	YBL080C	YDR467C
	YJR152W	YDR022C	YMR096W	YOR020W-A			YER117W	YML022W	YBR047W	YML118W	YKL156W		YKR097W	YDL085W		YOR338W	YLR070C		YHR138C	YPL054W	YGL156W	YKR024C	YKL201C	YKL071W	YBR299W	YIL012W	YGR243W	YLR312C	YOR100C	YHR022C
	YOL097C	YHR089C	YDL241W	YEL040W			YOR301W	YDL150W	YJL077W-A	YMR215W	YHR148W		YBL075C	YJL199C		YOL031C	YDL243C		YOR375C	YHR075C	YHR069C-A	YEL059C-A	YKR061W	YEL057C	YOR185C	YDL063C	YGR269W	YMR186W	YIL155C	YOR385W
	YFR026C	YLR037C	YBR240C	YER124C			YPL187W	YDR361C	YJL077W-B	YDR496C	YMR069W		YIL046W-A	YCR098C		YKL023C-A	YGL205W		YBL048W	YEL067C	YMR251W-A	YHL044W	YHL039W	YBR048W	YEL074W	YBL045C		YER079W	YPL004C	YNL274C
	YLR312C	YJL078C	YHR214W	YLR121C			YOR276W	YGL255W	YKR035C	YEL070W	YDL210W		YNL034W	YNL057W		YJL047C-A	YOR071C		YML118W	YGR109C		YPR099C	YOR340C	YKL216W	YGR066C	YER064C		YOR230W	YMR199W	YIR027C
	YAR050W	YKL051W	YLR004C	YMR090W			YNL146C-A	YLR333C	YOR349W	YJL107C	YBL086C		YOR040W	YGL254W		YBL075C	YIL024C		YNR058W	YOL084W		YLR325C	YIL155C	YKR097W	YCL040W	YOR008W-B		YGR234W	YNL306W	YDL138W
	YOL039W	YLR205C	YIL073C	YDR258C			YLL045C	YIL009C-A	YGR067C	YPR007C	YDR446W		YLL059C	YCR025C		YMR170C	YML130C		YEL070W	YOR020W-A		YOR272W	YJL211C	YJR002W	YGL096W	YGR040W		YGR043C	YGL120C	YLR178C
	YMR303C	YFL059W	YOL047C	YMR136W			YDR272W	YOR091W	YOR245C	YIL176C	YOR341W		YBR219C	YJL108C		YDR101C	YKR102W		YGR059W	YMR250W		YJL198W	YJL109C	YNL034W	YBL094C	YDR183C-A		YPL223C	YFR034W-A	YOR344C
	YMR278W	YDR467C	YOR248W	YOR100C			YOR294W	YAL040C	YBR013C	YPL036W	YPL211W		YML123C	YJR153W		YOR146W	YOR300W		YDR461C-A	YPR013C		YML042W	YKL220C	YOR040W	YHR198C	YLR040C		YBR203W	YDR381C-A	YLR255C
	YLR136C	YOR385W	YAR071W	YPL095C			YNL096C	YBR197C	YGL177W	YAL054C	YPL250W-A		YGR175C	YDR406W		YIL046W-A	YKR077W		YJL107C	YPL230W		YEL066W	YDR111C	YLR344W	YOR354C	YLR214W		YMR152W	YKL141W	YGR111W
	YDL014W	YNL274C	YKL219W	YHR136C			YDL187C	YHR147C	YML052W	YPL136W	YIL066C		YKL187C	YER145C		YNL061W	YAL016C-A		YDL124W	YER124C		YDR542W	YHR196W	YLR449W	YBL030C	YLR194C		YLR109W	YMR013C-A	YJR095W
	YGR234W	YNR044W	YJR005C-A	YIL155C			YBR024W	YOR204W	YPL025C	YDR224C	YKL109W		YDR544C	YMR206W		YNL034W	YHR050W-A		YDR513W	YIL066C		YDL130W-A	YNL113W	YBR219C	YER073W	YGL258W		YKR009C	YJR075W	YFR014C
	YEL068C	YOL058W	YPR030W	YJL211C			YEL059W	YEL012W	YNL037C	YPR193C	YER011W		YOR317W	YOR134W		YDR087C	YKL024C		YFL051C	YKL109W		YNL092W	YLR374C	YML123C	YML100W	YKL009W		YLR041W	YPL177C	YCR004C
	YGR043C	YPL088W	YJL170C	YOR053W			YKL027W	YPR043W	YHR069C-A	YDR263C	YOR340C		YEL074W	YGR107W		YML123C	YDR343C		YBR107C	YFR032C-B		YJL177W	YFR034W-A	YBR142W	YLL009C	YHR051W		YOR032W-A	YDL241W	YPR054W
	YPL223C	YDR232W	YJR149W	YDR111C			YDR152W	YDR382W	YOL086W-A	YDR085C	YJL211C		YGR066C	YPL201C		YNR063W	YMR316W		YKL142W	YOR100C		YPR155C	YIL069C	YKL187C	YKR034W	YKL036C		YGR088W	YFL018C	YJR079W
	YPL272C	YDL138W	YBL003C	YPR036W-A			YKL127W	YLR073C	YOL151W	YDR070C	YHR014W		YLR413W	YMR107W		YOL152W	YGR103W		YPL036W	YAR033W		YKL123W	YDR381C-A	YOR317W	YHR044C	YPR010C-A		YAL044C	YJL066C	YLL052C
	YCL026C-B	YLR178C	YHR048W	YJL045W			YDL169C	YKL106W	YOR152C	YHR023W	YOR053W		YIL172C	YPL222W		YDR544C	YPL250C		YER142C	YBR184W		YKL172W	YOR361C	YBR299W	YCL021W-A	YBL028C		YDR284C	YHR033W	YOL082W
	YNL334C	YKL136W	YER006C-A	YDR461W			YLR092W	YOR176W	YKL165C	YLR211C	YKL220C		YGL096W	YDR533C		YBR299W	YML004C		YAL054C	YDR018C		YNL336W	YGL078C	YPR112C	YNL036W	YHR018C		YER065C	YLR180W	YBR285W
	YKR009C	YIL166C	YNL018C	YLR374C			YKR056W	YNR034W-A	YMR025W	YGR177C	YMR271C		YFL055W	YDR183C-A		YOR185C	YPL093W		YBR169C	YIL155C		YDR358W	YLR438W	YHR085W	YFL012W	YOR388C		YBR056W	YJL213W	YFL014W
	YLR041W	YBR180W	YOR071C	YKL141W			YMR123W	YKL062W		YIR019C	YDR111C		YBL094C	YLR214W		YEL074W	YDL218W		YPR193C	YLR053C		YGL015C	YHR097C	YER052C	YJR120W	YML083C		YIL015W	YOR277C	YDL036C
	YIL146C	YLR255C	YPL171C	YLR438W			YGR209C	YMR023C		YBL013W	YOR003W		YKL162C	YJL052W		YBR012C	YGL199C		YDR085C	YKL220C		YLR197W	YPL177C	YLR413W	YOR028C	YMR017W		YGR008C	YLR460C	YDL110C
	YLR231C	YJR095W	YKL001C	YKR049C			YDL234C	YLR222C		YGR064W	YPR036W-A		YGR032W	YPL067C		YMR084W	YNL070W		YDR070C	YPL004C		YBR213W	YJL066C	YIL009W	YOR348C	YLL025W		YPR170C	YKL128C	YHR177W
	YPL111W	YGR053C	YIL024C	YLR149C			YNR012W	YFL022C		YMR217W	YGR096W		YMR318C	YLR194C		YIL172C	YCL036W		YGR177C	YJL045W		YLR154C-G	YHR033W	YJR145C	YGL039W	YJL033W		YGR248W	YLR164W	YBL086C
	YOR032W-A	YOR072W-B	YER060W-A	YHR033W			YNL110C	YPL109C		YPR027C	YIL069C		YBR046C	YGL158W		YGL096W	YOR376W-A		YIR019C	YDR277C		YER060W	YLR180W	YGL076C	YPR050C	YDR374C		YER130C	YML027W	YBR244W
	YJL097W	YOR242C	YNR070W	YBR240C			YGL253W	YGR211W		YDL024C	YGL147C		YKL162C-A	YHL035C		YFL055W	YOR302W		YGR064W	YPL056C		YBR191W	YLR406C	YNL270C	YNL184C	YIL117C		YGR102C	YML128C	YGR142W
	YHR143W	YPR054W	YLL062C	YJL213W			YHL032C	YJL069C		YDL079C	YEL017W		YMR018W	YGL258W		YBL094C	YER058W		YGL035C	YDR461W		YDR380W	YLR460C	YHR020W	YER050C	YMR306W		YLR281C	YNL111C	YDL182W
	YBL044W	YLR031W	YER045C	YHR214W			YOR337W	YDR344C		YKR015C	YPR011C		YJL119C	YEL073C		YMR318C	YEL065W		YPR027C	YMR013C-A		YOR206W	YNL248C	YBR238C	YKL148C	YDL227C		YPL185W	YDL026W	YGL121C
	YBR191W-A	YEL049W	YIR031C	YLR004C			YDR001C	YER087W		YLR285C-A	YOR361C		YKR034W	YKL036C		YNL270C	YLR385C		YDL024C	YMR252C		YBL042C	YLR164W	YML100W	YPL165C	YKR092C		YKL037W	YJR149W	YBR230C
	YGR248W	YLR356W	YOR192C	YNR072W			YIL162W	YNL017C		YKL086W	YGL078C		YHR044C	YOL101C		YOR381W	YGL209W		YDL079C	YPR011C		YDL060W	YOR190W	YFL012W	YMR024W	YAR020C		YDR253C	YHR208W	YFR052C-A
	YDR055W	YGR161C	YDL198C	YPR030W			YGR213C	YKL193C		YNL144C	YIR029W		YOR285W	YDR523C		YBR238C	YHR140W		YER054C	YLR438W		YER185W	YDL208W	YOR285W	YGR030C	YOR237W		YDL222C	YMR101C	YOL052C-A
	YLR142W	YJR079W	YLR286C	YPR169W-A			YDR384C	YLR003C		YDR324C	YKL069W		YLR174W	YPL220W		YKL162C-A	YOL077C		YPR009W	YKR049C		YHR052W	YPL198W	YDR074W	YPL186C	YIL049W		YDR377W	Q0140	YMR246W
	YLR281C	YLL052C	YNR009W	YKL026C			YPR041W	YLR325C		YNL175C	YHR033W		YNR065C	YPR159C-A		YMR018W	YOL059W		YNL144C	YMR096W		YMR280C	YNL132W	YIL028W	YBR044C	YJL180C		YIL114C	YIR016W	YPL054W
	YPL185W	YOL082W	YBR157C	YDL026W			YDL199C	YOR272W		YOR356W	YLR406C		YIL028W	YCL064C		YJL119C	YBL055C		YJL072C	YDL241W		YPL170W	YOL022C	YLR251W	YLR154W-C	YJL007C		YJL089W	YLR070C	YEL067C
	YDL248W	YBR285W	YLR437C-A	YDR515W			YMR257C	YOR358W		YJR147W	YOR277C		YLR251W	YJR154W		YKR034W	YLR074C		YLR307W	YLR149C		YOL097C	YMR101C	YPL106C	YMR290C	YPL081W		YJL185C	YKL067W	YHL042W
	YKL037W	YFL014W	YKR053C	YMR101C			YOR202W	YJL198W		YHR128W	YNR072W		YDR182W-A	YNL202W		YHR044C	YHR179W		YKL071W	YBR240C		YDR091C	YOR394W	YOR348C	YOR011W	YDL045W-A		YGR236C	YDL243C	YOR020W-A
	YDR253C	YGR256W	YLR420W	YCR021C			YDL119C	YLL041C		YDR538W	YNL248C		YOR028C	YOR388C		YNL036W	YCR087W		YPL134C	YOR277C		YHR066W	YKL067W	YLR411W	YLR395C	YMR062C		YOR309C	YOR071C	YKL035W
	YDL222C	YBR040W	YKR075C	YER006C-A			YKL151C	YML042W		YKL071W	YNL024C		YOR348C	YML083C		YFL012W	YBL088C		YEL057C	YNR072W		YLR312C	YDL243C	YKL082C	YBR117C	YJR101W		YPL274W	YGL162W	YMR250W
	YEL018C-A	YPL258C	YEL065W	YDL243C			YHR038W	YDL130W-A		YNL205C	YDL208W		YGL039W	YDR281C		YOR285W	YBR177C		YNL205C	YOL047C		YAR050W	YOL132W	YPL186C	YDR083W	YJL153C		YPR151C	YML130C	YKL201C
	YMR020W	YCR045C	YGL138C	YOR173W			YLL015W	YNL092W		YKR081C	YJR149W		YGL123C-A	YNL066W		YLR174W	YJL122W		YOR338W	YLR164W		YHL011C	YPR002C-A	YGR187C	YPL024W	YNR043W		YNL332W	YDL046W	YMR090W
	YIR007W	YGR225W	YJL056C	YPL171C			YNL195C	YPL225W		YJR094W-A	YNL196C		YPR195C	YNR057C		YDR182W-A	YDL170W		YBL059C-A	YOR248W		YMR303C	YIL024C	YNL289W	YOL156W	YCL048W-A		YML028W	YKR102W	YKL132C
	YBR207W	YDR446W	YDR342C	YIL024C			YFL060C	YDL012C		YKL216W	YMR101C		YDR508C	YFR055W		YOR028C	YMR009W		YKR097W	YKL219W		YMR186W	YHR056W-A	YLR150W	YBR182C	YDR100W		YLL001W	YIL086C	YAR033W
	YOR389W	YGL121C	YGL254W	YNR025C			YJR047C	YLR299W		YKR097W	YCR021C		YHL048W	YHR139C		YPL106C	YNL145W		YBL075C	YNL024C		YLR136C	YKR102W	YOR287C	YPL104W	YPR192W		YAL060W	YLL062C	YDR018C
	YJL185C	YFL021C-A	YOR188W	YNR070W			YPL092W	YJL177W		YJL047C-A	YPR079W		YNL289W	YOR374W		YOR348C	YER145C		YOR146W	YML128C		YDL014W	YDR064W	YPR077C	YGR084C	YGR224W		YJL200C	YAL016C-A	YLR053C
	YGR236C	YBR230C	YBL043W	YML047C			YNL019C	YDR156W		YCR018C	YLR070C		YML008C	YLL025W		YGL039W	YMR279C		YBR066C	YGR288W		YGR234W	YAL016C-A	YDL214C	YPR145C-A	YDR014W-A		YPL113C	YKL024C	YKL220C
	YKR091W	YOL052C-A	YNL014W	YKR102W			YBR189W	YPR155C		YDR101C	YNL018C		YLR154W-C	YDR256C		YBR105C	YCR087C-A		YIL046W-A	YPR030W		YGR043C	YGL081W	YBR117C	YNL237W	YLR338W		YDR249C	YMR316W	YIR035C
	YER179W	YPL054W	YIR028W	YIL086C			YER085C	YKL123W		YNL061W	YDL243C		YLR154W-F	YDR374C		YPR110C	YOR134W		YNL034W	YPL058C		YPL223C	YGR103W	YAR035W	YMR251W	YLR304C		YJR008W	YGL081W	YJL045W
	YNL332W	YHL042W	YOR177C	YGL010W			YDR403W	YKL172W		YDR524C-B	YFR031C-A		YPR077C	YDR453C		YLR411W	YAL038W		YGR161W-C	YJL170C		YBR203W	YEL035C	YDR299W	YDR379C-A	YPL271W		YNL109W	YMR256C	YCL033C
	YDR223W	YOL084W	YNL072W	YLR456W			YOL093W	YNL336W		YIL040W	YBR108W		YOR011W	YJL106W		YNL097C-B	YGR107W		YIL040W	YKL026C		YNL334C	YPL093W	YPR145C-A	YLL064C	YNL204C		YGL088W	YBR037C	YDR277C
	YIL133C	YOR020W-A	YJL219W	YHR050W-A			YIL070C	YDR358W		YDR471W	YIL024C		YBR248C	YIL117C		YPL165C	YPL201C		YML123C	YEL011W		YKR009C	YDL218W	YGR146C	YLR037C	YJL077W-B		YER084W-A	YPR175W	YGR121C
	YBR148W	YER011W	YFR018C	YNL117W			YCL037C	YIR032C		YLR449W	YNR070W		YBR117C	YDL227C		YPR195C	YNR053C		YIR017C	YNL196C		YLR041W	YDR412W	YMR251W	YJL078C	YHR071C-A		YDR009W	YDL218W	YGL037C
	YPL113C	YMR090W	YGL256W	YBR294W			YIL025C	YGL015C		YJL160C	YKR102W		YAR035W	YCL042W		YHL048W	YDL063C		YGL204C	Q0140		YIL146C	YBR157C	YDR059C	YNL173C	YPL222C-A		YBR126C	YLR286C	YGL147C
	YNL109W	YHR171W	YMR107W	YBR037C			YNR071C	YLR197W		YBR142W	YIR031C		YOL156W	YAR020C		YNL209W	YMR107W		YOL152W	YHR048W		YOR032W-A	YDR402C	YDR379C-A	YKL051W	YGL134W		YGL202W	YPL042C	YBL001C
	YDR282C	YDL083C	YHR015W	YPL250C			YML131W	YBR213W		YDR012W	YNL117W		YPR145C-A	YOR237W		YLR154W-C	YNL198C		YDR544C	YER015W		YDL201W	YPL226W	YLL064C	YLR205C	YJL062W-A		YGL104C	YNL070W	YCR101C
	YDR009W	YPR140W	YGL028C	YLR286C			YOL140W	YDL238C		YDR544C	YIL165C		YGR146C	YMR175W		YLR154W-F	YJL037W		YBR299W	YLR125W		YGR128C	YML018C	YGR200C	YFL059W	YOR158W		YER039C-A	YBR157C	YEL039C
	YDL020C	YDR018C	YNL012W	YGL199C			YPL043W	YAL046C		YGR066C	YGR103W		YMR251W	YLR099C		YHR046C	YBR230W-A		YOR185C	YLR070C		YLR441C	YLR420W	YBL098W	YDR467C	YKL167C		YJR016C	YDR529C	YDR234W
	YER039C-A	YIL155C	YGL183C	YDL085W			YMR294W-A	YHR141C		YCL040W	YBR294W		YNL080C	YNL200C		YMR290C	YDL223C		YCL040W	YER084W		YGR088W	YDL153C	YLR205C	YHR022C	YMR145C		YMR284W	YER058W	YIR029W
	YJL105W	YJL211C	YJL052W	YNR009W			YBR154C	YBR191W		YBR012C	YCR072C		YOR226C	YJL007C		YPR077C	YER043C		YER052C	YKL150W		YAL044C	YPR061C	YNL002C	YNL274C	YJL152W		YOR178C	YOR299W	YKR049C
	YGL032C	YOR220W	YNL333W	YJL157C			YHR124W	YPL239W		YHR085W	YPL093W		YPR116W	YDL204W		YOR011W	YBR034C		YLR413W	YOR173W		YBR191W-A	YEL065W	YOL080C	YER106W	YKL081W		YNL142W	YLR218C	YHR097C
	YKR011C	YLR053C	YOR049C	YDR402C			YHL015W	YOR206W		YLR080W	YGL199C		YLR037C	YAL063C		YDL214C	YJR063W		YIL172C	YGL205W		YER065C	YLR385C	YNL256W	YML129C	YMR319C		YGR138C	YOR136W	YLR149C
	YBR031W	YIL020C	YHL035C	YEL041W			YOR303W	YLR075W		YIL172C	YKL107W		YJL078C	YIL136W		YOR313C	YGR280C		YFL055W	YPL171C		YBR056W	YNL057W	YOL058W	YIR027C	YER055C		YFL053W	YJL056C	YDR125C
	YJR156C	YOR053W	YGL258W	YGR044C			YIL087C	YBR054W		YBL094C	YDR402C		YNL173C	YJL153C		YOL156W	YEL069C		YHR198C	YER060W-A		YIL015W	YGL209W	YLR435W	YJR073C	YBR045C		YJL158C	YBR196C	YHR214W
	YFL053W	YKL220C	YCR083W	YOR376W-A			YMR229C	YPL206C		YLL054C	YCR098C		YLR205C	YEL034C-A		YPR145C-A	YKL120W		YKL162C	YML047C		YCR108C	YOL077C	YLR178C	YBL068W-A	YNL037C		YKL195W	YJL205C	YBR056W-A
	YBR201C-A	YMR271C	YEL073C	YLL039C			YOR056C	YDL060W		YML100W	YLR437C-A		YFL059W	YKL163W		YNL237W	YMR011W		YGR032W	YIL086C		YGR008C	YOL059W	YPR144C	YLR178C	YGR087C		YNR002C	YDR342C	YIL073C
	YNR002C	YDR111C	YJL159W	YEL065W			YLR329W	YHR203C		YKL162C-A	YLR385C		YNR044W	YHR047C		YEL007W	YJR009C		YLR415C	YNL117W		YDR165W	YER036C	YIL166C	YIL166C	YDL114W		YDR534C	YGR049W	YOR248W
	YFR022W	YGL147C	YKL036C	YCR045W-A			YKR076W	YER185W		YER102W	YCR045W-A		YOL058W	YCL038C		YLL064C	YLR214W		YMR318C	YDR343C		YGR248W	YDR060W	YBR180W	YOL154W	YER006W		YCR018C-A	YOL059W	YOL057W
	YCR018C-A	YEL039C	YHR018C	YGL138C			YPR062W	YHR052W		YCR034W	YGL209W		YER106W	YKL217W		YPR116W	YER038W-A		YER073W	YGL081W		YDR055W	YBL055C	YIL104C	YGL235W	YGR292W		YBR104W	YER182W	YDR213W
	YBR104W	YKL189W	YDR523C	YNL057W			YBR026C	YMR280C		YKR034W	YLR099W-A		YPR170W-A	YDR539W		YLR037C	YNL333W		YBR046C	YPL250C		YLR142W	YLR074C	YJR095W	YBR180W			YPL130W	YBL055C	YPR030W
	YPL130W	YKR049C	YPR159C-A	YJL056C			YOR289W	YNL015W		YCL021W-A	YPL127C		YJR004C	YPR192W		YJL078C	YLR249W		YIL089W	YNL194C		YCL059C	YOR390W	YOL014W	YJL215C			YDR032C	YJL068C	YJL170C
	YLR063W	YLR149C	YJR154W	YHR140W			YML022W	YPL114W		YNL036W	YOL077C		YIR027C	YCR099C		YNL173C	YGR023W		YML100W	YDL218W		YMR244W	YHR179W	YDR123C	YLR255C			YGL184C	YHR179W	YKL026C
	YKR093W	YJL066C	YIR039C	YDR342C			YDL150W	YDR204W		YLR174W	YDR060W		YPL088W	YJR078W		YIL127C	YGL072C		YKL162C-A	YDL085W		YLR281C	YCR087W	YFR014C	YGR144W			YDR158W	YJL108C	YEL011W
	YDR032C	YOR073W	YNL202W	YGR049W			YJR119C	YBR085C-A		YLR360W	YGL101W		YMR041C	YDR014W-A		YER044C-A	YER131W		YMR018W	YPR098C		YDL248W	YBR177C	YGL123W	YJR095W			YMR174C	YLR284C	YHR048W
	YGL184C	YNL074C	YDR357C	YER182W			YDR361C	YJR152W		YGL039W	YLR074C		YKL136W	YLR338W		YFL059W	YGR249W		YFL012W	YMR007W		YKL037W	YJL122W	YOR072W-A	YLR466W			YIR038C	YPR028W	YER006C-A
	YMR174C	YLR406C	YGL089C	YCR025C			YGL255W	YOL097C		YPR050C	YDR345C		YIL166C	YDL127W		YDR467C	YEL073C		YOR285W	YJL199C		YFL026W	YJL212C	YBR018C	YJL193W			YKR058W	YBR177C	YOR394W
	YIR038C	YMR181C	YLR343W	YGL101W			YLR333C	YHR066W		YOL010W	YGR210C		YOL154W	YOR186W		YOR385W	YLR112W		YLR174W	YBR157C		YGL029W	YLR002C	YPR163C	YDR123C			YBR033W	YMR009W	YER015W
	YBR033W	YBR056W-A	YCL007C	YDR345C			YGL077C	YLR312C		YDR024W	YCR087W		YBR180W	YGR065C		YOL080C	YKL009W		YJR120W	YOR376W-A		YLR276C	YER110C	YEL049W	YOR072W-B			YAL062W	YJL212C	YNL018C
	YAL062W	YNR072W	YBL049W	YNL014W			YIL009C-A	YKL191W		YBR105C	YJL108C		YJL215C	YPR026W		YNR044W	YOL101C		YJL137C	YCR098C		YDL222C	YLR108C	YIL121W	YBR018C			YJL164C	YHR123W	YER084W
	YIL131C	YLR446W	YIL117C	YOR120W			YBR302C	YAR050W		YHR087W	YJR155W		YLR255C	YPL017C		YJR004C	YJL088W		YBR115C	YLL039C		YJL089W	YCR087C-A	YOR293W	YCR004C			YMR016C	YLR108C	YKL150W
	YNL065W	YLR164W	YPL277C	YJR155W			YOR091W	YOL039W		YPL012W	YJL122W		YGR144W	YKL161C		YIR027C	YBL028C		YJR111C	YLR437C-A		YLR130C	YAL038W	YML096W	YLR031W			YER097W	YMR279C	YOR173W
	YHR180W	YKL026C	YPR006C	YOR177C			YAL040C	YHL011C		YDR119W	YJR153W		YJR095W	YKL070W		YKL136W	YNL141W		YLR251W	YNL115C		YGR236C	YGR107W	YLR356W	YEL049W			YIL037C	YCR087C-A	YGL205W
	YMR016C	YDL026W	YCL038C	YMR009W			YGL208W	YMR186W		YLR411W	YDR406W		YLR466W	YHL021C		YJL215C	YJR154W		YDR182W-A	YOR136W		YKR091W	YLR196W	YJL145W	YIL121W			YPR085C	YMR013C	YPL171C
	YIL037C	YEL011W	YDR539W	YFL021W			YBR197C	YMR278W		YOR192C-C	YML043C		YOR072W-A	YMR056C		YGR144W	YOR060C		YOR028C	YGL209W		YOR309C	YPL201C	YJR079W	YBR132C			YOR387C	YAL038W	YJL151C
	YOL052C	YNL196C	YCL048W-A	YJR135W-A			YHR147C	YDL014W		YNL097C-B	YCR087C-A		YPR054W	YOR284W		YOL014W	YDL086C-A		YPR050C	YMR105C		YPL274W	YIL012W	YOL082W	YFL014W			YBR120C	YAR019W-A	YPR002C-A
	YOR387C	YMR101C	YBR067C	YER145C			YOR107W	YER079W		YGL123C-A	YOR134W		YEL049W	YHR071C-A		YDR123C	YGL089C		YLR411W	YCR025C		YPR151C	YNR053C	YBR267W	YJR108W			YHR138C	YIL169C	YER060W-A
	YHR138C	YCR021C	YCR099C	YMR206W			YOR393W	YGR043C		YPR195C	YDR285W		YML096W	YPR053C		YEL049W	YNR057C		YNL097C-B	YLR074C		YCL067C	YDL063C	YBR285W	YGR256W			YLL024C	YPL201C	YBR090C
	YIL099W	YOR394W	YOR161C	YOR134W			YOR204W	YPL223C		YNL276C	YAR019W-A		YGR161C	YMR319C		YIL121W	YOL122C		YGL123C-A	YDR345C		YDR223W	YHR015W	YFL014W	YPL258C			YOR375C	YOL071W	YML047C
	YBL048W	YLR125W	YJR025C	YGR107W			YEL012W	YMR152W		YLR154W-C	YOL119C		YPL192C	YGL177W		YDR465C	YFR055W		YPL186C	YLR284C		YIL133C	YGR192C	YDR488C	YCR045C			YBL048W	YDL194W	YOR300W
	YAR068W	YLR070C	YDR014W-A	YAR019W-A			YPR043W	YCL026C-B		YBR298C	YIL012W		YJR079W	YMR291W		YLR356W	YHR139C		YJL141C	YNL014W		YJL200C	YCR085W	YGR256W	YHR148W			YAR068W	YBL045C	YIR031C
	YML118W	YDL130W	YOR316C	YOL119C			YDR382W	YPR102C		YLR154W-F	YNR053C		YLL052C	YLR252W		YLL052C	YLL025W		YPR195C	YIR028W		YPL113C	YPL159C	YDL036C	YDL136W			YML118W	YER064C	YOR192C
	YNR058W	YDL243C	YBR218C	YJL096W			YLR073C	YNL188W		YMR290C	YDL063C		YBR285W	YGR087C		YOL082W	YCL007C		YNL276C	YJR155W		YKL014C	YER043C	YER035W	YHR177W			YGR244C	YOR008W-B	YHR050W-A
	YMR215W	YER084W	YGR065C	YML081C-A			YIL011W	YKR009C		YFR036W-A	YMR107W		YJR108W	YDL114W		YBR267W	YDR256C		YLL056C	YDL170W		YER091C	YBR034C	YHR148W	YDL210W			YGR059W	YDL223C	YNL117W
	YPL240C	YOR173W	YBL097W	YNR068C			YKL106W	YIL146C		YOR011W	YDR381W		YGR256W	YMR320W		YFL014W	YGL030W		YHL048W	YCL030C		YJR008W	YJR063W	YDL110C	YGL191W			YDR461C-A	YPL273W	YBL078C
	YEL070W	YFR031C-A	YKL161C	YGL256W			YJL034W	YDL201W		YBR117C	YER064C		YBR040W	YMR169C		YJR108W	YEL071W		YLR154W-C	YNL145W		YNL109W	YKL120W	YMR269W	YLR363W-A			YDL124W	YGR040W	YOR292C
	YDR461C-A	YGL205W	YKL070W	YMR107W			YOR176W	YGR128C		YDR083W	YCR085W		YPL258C	YOR152C		YLR014C	YFL050C		YBR298C	YMR206W		YHL019W-A	YGL183C	YDL136W	YGR142W			YIL176C	YPL222W	YEL035C
	YJL107C	YIL071C	YLR271W	YHR015W			YNR034W-A	YLR441C		YLR362W	YDR252W		YCR045C			YER126C	YKL143W		YLR154W-F	YNL160W		YER084W-A	YNL333W	YHR177W	YPL211W			YDR513W	YDR533C	YPL250C
	YPR007C	YML130C	YNL259C	YNL198C			YMR008C	YGR088W		YPR094W	YOR008W-B		YIL014C-A			YBR040W	YDR374C		YDL141W	YOR134W		YBR126C	YOR049C	YNL069C	YOR222W			YGR070W	YDR183C-A	YNL194C
	YDL124W	YML047C	YBR255C-A	YPR184W			YKL062W	YBR191W-A		YBR182C	YKL169C		YMR069W			YPL258C	YHR162W		YBR248C	YGR107W		YPR187W	YLR249W	YJL168C	YOR379C			YKL084W	YKL120W	YML004C
	YIL176C	YKR102W	YMR056C	YGL028C			YMR023C	YER065C		YGR146C	YDR183C-A		YGR225W			YIL014C-A	YOR004W		YBR117C	YPL201C		YGL104C	YDR184C	YLR363W-A	YGL121C			YFL051C	YJR009C	YDL198C
	YDR513W	YHL014C	YDL048C	YNL012W			YJL218W	YBR056W		YNL080C	YLR040C		YDL136W			YDL110C	YKR092C		YPL024W	YHR008C		YIL017C	YOL055C	YHR210C	YGR295C			YBR107C	YLR214W	YKL107W
	YFL051C	YGL010W	YBR047W	YDR252W			YLR222C	YNR054C		YDR022C	YGR280C		YDL210W			YHR177W	YMR175W		YPR145C-A	YMR107W		YDR132C	YGL258W	YIL077C	YBR230C			YKL142W	YDR003W-A	YDL085W
	YPR130C	YNL117W	YJL077W-A	YJL037W			YFL022C	YCR108C		YHR089C	YEL069C		YDR446W			YDL210W	YNL200C		YGR146C	YDL194W		YNR056C	YER131W	YDL182W	YFR052C-A			YPL036W	YBR269C	YPR098C
	YKL142W	YBL078C	YJL077W-B	YKL169C			YPL109C	YGR008C		YLR037C	YPL189C-A		YJR159W			YOR341W	YAL063C		YNL237W	YNL198C		YLR111W	YLR112W	YGL121C	YPL163C			YHL024W	YPL189C-A	YKL065C
	YPL036W	YIL165C	YDR242W	YBR230W-A			YGR211W	YPR170C		YKL051W	YLR194C		YBR244W			YGR142W	YIL136W		YMR251W	YPR184W		YPL126W	YKL009W	YGR295C	YOL052C-A			YER142C	YDR133C	YEL041W
	YER142C	YGL081W	YPL222C-A	YDL223C			YJL069C	YDR165W		YBL098W	YLR249W		YGL121C			YPL211W	YJL153C		YDR059C	YGL028C		YER039C-A	YPL131W	YFR052C-A	YMR246W			YAL054C	YCL058C	YCR098C
	YAL054C	YBR294W	YKR035C	YDR183C-A			YDR344C	YGR248W		YFL059W	YGL158W		YGR295C			YIL077C	YKL163W		YDR379C-A	YCR085W		YMR242C	YJL088W	YOL052C-A	YJL043W			YPL136W	YOR315W	YLL039C
	YPL136W	YEL035C	YMR297W	YEL069C			YER087W	YDR055W		YDR467C	YOL055C		YFL021C-A			YGL121C	YHR160C		YPL248C	YJL037W		YPL183C	YBL028C	YJL043W	YPL054W			YBR169C	YNL045W	YLR437C-A
	YBR169C	YPL250C	YOR349W	YCR013C			YLR285W	YLR142W		YHR022C	YGL072C		YPL163C			YBR230C	YNR043W		YLR037C	YKL103C		YJL105W	YNL141W	YPL054W	YGR076C			YPR193C	YGR249W	YLR420W
	YPR193C	YNL194C	YNL155W	YGL183C			YNL017C	YER165W		YNL002C	YER131W		YOL052C-A			YFR052C-A	YGR035C		YJL078C	YOR008W-B		YJR016C	YCL064C	YGR094W	YOL084W			YDR070C	YEL073C	YMR120C
	YMR209C	YLR264W	YGR067C	YJL052W			YEL059C-A	YCL059C		YNR044W	YDR254W		YJL043W			YOL052C-A	YDR539W		YER044C-A	YDL223C		YMR284W	YKR059W	YOL113W	YMR250W			YIR019C	YLR112W	YKR075C
	YLR061W	YDL218W	YKL081W	YER038W-A			YHL044W	YGR102C		YER106W	YLR112W		YPL054W			YJL043W	YCL048W-A		YBL098W	YPL273W		YGL032C	YDL086C-A	YDR043C	YPL230W			YGR064W	YPR010C-A	YGR233C
	YFL041W-A	YKL107W	YLR154W-E	YOR049C			YKL193C	YJR014W		YIR027C	YKL009W		YPL149W			YPL054W	YBR067C		YFL059W	YGR040W		YBR031W	YPR150W	YMR250W	YIL066C			YMR217W	YFR049W	YDR545W
	YDR085C	YDL085W	YMR319C	YGL158W			YPR099C	YLR281C		YJR073C	YKL036C		YOL084W			YPL149W	YOL009C		YPR138C	YPL222W		YJR156C	YDR357C	YPL230W	YKL109W			YDR494W	YNL141W	YNL115C
	YDR070C	YJL199C	YNL037C	YDR133C			YJR150C	YKL037W		YPL088W	YMR194C-B		YPL230W			YHL042W	YGR174C		YHR022C	YDR533C		YNL142W	YGL089C	YIL066C	YLR121C			YLR028C	YDR031W	YDR287W
	YLR211C	YEL041W	YIL107C	YOL055C			YLR003C	YFL026W		YMR041C	YMR194C-A		YKL201C			YGR109C	YNL062C		YAL026C-A	YEL069C		YAL003W	YFR055W	YLR121C	YKR061W			YDL079C	YCL064C	YHR140W
	YLR346C	YGR044C	YGR087C	YGL072C			YLR325C	YGL029W		YDR078C	YPL131W		YIL066C			YMR250W	YDR014W-A		YNL274C	YCR013C		YGR138C	YDR256C	YER011W	YER011W			YER054C	YLR042C	YJR085C
	YIR019C	YOR376W-A	YMR320W	YGL258W			YOR272W	YGR215W		YDR232W	YBL028C		YLR121C			YER124C	YDR502C		YML104C	YJL052W		YBL092W	YGL030W	YMR090W	YMR090W			YKR015C	YOR388C	YGL117W
	YPR027C	YCR098C	YHR069C-A	YGR194C			YOR358W	YOR001W		YPR144C	YNL141W		YKR061W			YLR121C	YGR065C		YNR044W	YER038W-A		YFL053W	YJL033W	YKL132C	YPL095C			YML030W	YLR216C	YMR105C
	YDL024C	YLL039C	YNR064C	YOR315W			YJL198W	YLR276C		YKL136W	YGL224C		YER011W			YKR061W	YPL245W		YOL058W	YDR133C		YBR201C-A	YOR182C	YMR136W	YAR033W			YLR285C-A	YGL089C	YMR189W
	YER054C	YGL117W	YBR249C	YCR083W			YLL041C	YDL222C		YIL166C	YLR042C		YPL095C			YER011W	YFL054C		YPR170W-A	YHL035C		YNR002C	YDR050C	YDL083C	YOR340C			YLR270W	YOL053W	YNL014W
	YKR015C	YER182W	YBR084W	YGR249W			YML042W	YMR020W		YOL154W	YBR032W		YHR136C			YMR090W	YHL021C		YIR027C	YGR023W		YNL124W	YEL071W	YPL095C	YBR184W			YKL086W	YFR055W	YOR120W
	YLR285C-A	YGL101W	YOL151W	YDL021W			YEL066W	YDR377W		YBR180W	YDR399W		YDR018C			YMR136W	YOR145C		YJR073C	YGL072C		YBR104W	YDR374C	YDR018C	YHR136C			YNL144C	YHR102W	YIR028W
	YPR009W	YDR345C	YOR152C	YLR112W			YDL130W-A	YIR007W		YLR255C	YOR388C		YIL155C			YOR340C	YOR284W		YDL138W	YEL073C		YGL169W	YDR321W	YLR053C	YDR018C			YOR356W	YHR139C	YJR155W
	YGR264C	YJL108C	YOR247W	YMR194C-A			YNL092W	YOL139C		YGR144W	YML083C		YLR053C			YHR136C	YPR074C		YLR178C	YLR112W		YDR398W	YJL106W	YMR271C	YIL155C			YPL134C	YLL025W	YDR406W
	YKL086W	YOR120W	YDR506C	YFR049W			YPL225W	YIL114C		YJR095W	YMR017W		YKL220C			YIL155C	YLR175W		YKL136W	YMR194C-B		YOR234C	YIL117C	YPL004C	YLR053C			YEL057C	YDR256C	YOR306C
	YJL072C	YJR155W		YDR031W			YDL012C	YJL089W		YJL193W	YDL086C-A		YMR271C			YLR053C	YLR153C		YJL215C	YMR194C-A		YGL184C	YMR306W	YOR003W	YJL045W			YGR183C	YEL071W	YNL093W
	YLR307W	YJR153W		YDR222W			YLR299W	YOR389W		YOL014W	YNL331C		YJL045W			YOR053W	YML122C		YLR255C	YOL101C		YHR065C	YHR162W	YMR057C	YDR277C			YPR191W	YFL050C	YDL042C
	YJR147W	YDL170W		YIR039C			YJL177W	YLR130C		YDR020C	YGL089C		YDR461W			YKL220C	YLR034C		YJR095W	YCL064C		YGR283C	YOR004W	YCL033C	YLR374C			YOR338W	YDR374C	YMR206W
	YBR250W	YCL030C		YOR388C			YDR156W	YJL185C		YLR031W	YFR055W		YLR374C			YPL004C	YGR067C		YJL193W	YJR154W		YMR174C	YKR092C	YGL120C	YGL078C			YIL065C	YNR001C	YNL160W
	YKL071W	YNL093W		YDL086C-A			YPR155C	YGR236C		YEL049W	YLL025W		YFR034W-A			YMR199W	YKL081W		YDR123C	YNL202W		YIR038C	YAR020C	YGR121C	YEL039C			YOL031C	YIL117C	YNL055C
	YPL134C	YDR531W		YPR150W			YKL123W	YKR091W		YIL121W	YOR182C		YGR121C			YJL045W	YDL229W		YFR014C	YOR388C		YKR058W	YIL049W	YGL037C	YLR438W			YKL216W	YHR162W	YOR134W
	YER071C	YMR191W		YGL089C			YKL172W	YOR309C		YGR239C	YKL143W		YCR101C			YDR461W	YMR319C		YGR053C	YMR017W		YAL062W	YOL007C	YGL147C	YIR029W			YKL023C-A	YAR020C	YHR008C
	YOR338W	YMR206W		YDR281C			YNL336W	YPL274W		YDR465C	YDR374C		YHL040C			YGL120C	YBR141C		YOR072W-A	YNL066W		YHR180W	YJL007C	YOL086C	YLR149C			YKR097W	YJL180C	YOL038C-A
	YBL059C-A	YPL087W		YGL009C			YDR358W	YER179W		YPL192C	YLL018C-A		YEL039C			YGL147C	YIL107C		YOR242C	YNR057C		YMR016C	YNL064C	YBL001C	YHR033W			YBL075C	YER096W	YMR107W
	YIL065C	YOR134W		YHR139C			YIR032C	YPR151C		YOR065W	YMR306W		YIR029W			YOL086C	YGR087C		YCR004C	YOL122C		YER097W	YBR085W	YCR101C	YOR342C			YGR287C	YGL187C	YHR015W
	YKL216W	YGR107W		YBL049W			YGL015C	YLL001W		YFL014W	YOR004W		YMR096W			YHL040C	YNR064C		YPR054W	YFR055W		YLR340W	YMR081C	YEL039C	YBR240C			YMR170C	YIL136W	YPR184W
	YKR097W	YAR019W-A		YDR453C			YLR197W	YDR223W		YPR015C	YDL227C		YDL241W			YEL039C	YMR169C		YEL049W	YHR139C		YOR387C	YEL034C-A	YDR234W	YJL213W			YBR066C	YIL098C	YCR085W
	YCR018C	YHR008C		YIL117C			YBR213W	YAL060W		YER126C	YKR092C		YLR149C			YLR438W	YER006W		YIL121W	YOR374W		YDR280W	YGR245C	YER039C	YOR277C			YNL034W	YJL153C	YKL103C
	YBL075C	YOR369C		YMR306W			YDL238C	YIL133C		YBR040W	YAR020C		YHR033W			YIR029W	YGR292W		YLR356W	YBL049W		YHR138C	YLR273C	YKR049C	YBR056W-A			YGL068W	YOR180C	YPL159C
	YOR146W	YNL198C		YDL227C			YLR154C-G	YKL014C		YPL258C	YOR237W		YBR240C			YKR049C			YPL192C	YDR256C		YIL099W	YIL064W	YMR096W	YLR004C			YGR161W-C	YKL085W	YBR230W-A
	YIL046W-A	YGL103W		YOR237W			YAL046C	YER091C		YCR045C	YMR175W		YJL213W			YMR038C			YJR079W	YDR453C		YLL024C	YCL048W-A	YDL241W	YFR012W			YDR352W	YNR043W	YKL211C
	YNL034W	YPR184W		YMR175W			YER060W	YJR008W		YKL156W	YKL044W		YBR056W-A			YJL066C			YBR285W	YIL117C		YOR375C	YER049W	YLR149C	YIL073C			YLR213C	YKL217W	YMR011W
	YGR161W-C	YKL103C		YJL180C			YHR141C	YFR001W		YHR148W	YOR258W		YLR004C			YBR240C			YFL014W	YCL042W		YBL048W	YEL054C	YBR240C	YNR072W			YIL040W	YGR035C	YCR013C
	YER056C-A	YHR053C		YJL007C			YBR191W	YNL109W		YMR069W	YGR245C		YNR072W			YLR180W			YGR256W	YAR020C		YIL019W	YOL009C	YHR214W	YNL248C			YML123C	YCL048W-A	YER038W-A
	YMR122W-A	YDL223C		YDL045W-A			YDR380W	YHL019W-A		YHR177W	YJL100W		YOL047C			YJL213W			YLR123C	YOR237W		YAR068W	YPR192W	YLR004C	YDR213W			YNR063W	YDR100W	YHR007C-A
	YDR471W	YPL273W		YAL063C			YPL239W	YGL088W		YDL210W	YKL163W		YLR446W			YHR214W			YBR040W	YMR175W		YOL121C	YML087C	YFR012W	YNL024C			YIR017C	YER049W	YOR049C
	YMR173W-A	YPL222W		YBR147W			YOR206W	YER084W-A		YBL086C	YHR160C		YLR164W			YLR460C			YCR045C	YNL200C		YDR496C	YGR174C	YNR072W	YML128C			YOL152W	YGR224W	YLR194C
	YOR040W	YDR533C		YBR053C			YBL042C	YDR282C		YDR446W	YCL038C		YAR071W			YBR056W-A			YIL014C-A	YDL204W		YEL070W	YDR014W-A	YBR025C	YPR030W			YDR544C	YCR099C	YPL203W
	YLL059C	YEL069C		YPR006C			YLR075W	YDR009W		YOR341W	YCL048W-A		YKL219W			YLR004C			YDL110C	YER096W		YGR059W	YOL126C	YKR104W	YPL058C			YJR104C	YML087C	YOL055C
	YML123C	YLR214W		YJL153C			YBR054W	YPR187W		YPL211W	YEL054C		YJR005C-A			YFR012W			YMR069W	YMR062C		YDR461C-A	YHR106W	YML027W	YGR250C			YOR317W	YER101C	YFR053C
	YJL160C	YCR013C		YKL163W			YPL206C	YGL104C		YJL191W	YGR224W		YNL024C			YIL073C			YGR225W	YAL063C		YJL107C	YBR071W	YML128C	YHR048W			YBR299W	YBR145W	YGL258W
	YIR017C	YHR007C-A		YHR160C			YDL060W	YIL017C		YFR052C-A	YDR014W-A		YML128C			YNR072W			YHR177W	YIL136W		YHR081W	YLR081W	YKL026C	YER006C-A			YOR185C	YGR174C	YGR194C
	YKL187C	YLR194C		YKL217W			YHR203C	YBR084C-A		YOL052C-A	YLR338W		YJL170C			YOL047C			YDL210W	YKL163W		YML063W	YOR186W	YGR123C	YNL018C			YCL040W	YNL062C	YLL023C
	YGL204C	YGL158W		YGR035C			YER185W	YGL031C		YPL250W-A	YLR081W		YJR149W			YLR446W			YGL191W	YCL038C		YDL124W	YDR502C	YJR149W	YOR173W			YER052C	YOL126C	YCR083W
	YDR012W	YOL055C		YBR067C			YBR076W	YGR124W		YOL084W	YFL054C		YBL003C			YLR164W			YJL168C	YKL217W		YIL176C	YPL245W	YAL036C	YOR071C			YLR080W	YNR060W	YDL021W
	YOL152W	YER131W		YPR192W			YHR052W	YLR111W		YMR250W	YCR057C		YEL011W			YJR005C-A			YBR244W	YMR177W		YDR513W	YBR079C	YBL003C	YBR108W			YLR413W	YML120C	YFL052W
	YOL125W	YOR315W		YGR224W			YMR280C	YPL126W		YEL040W	YHR152W		YNL196C			YNL024C			YOR222W	YCL048W-A		YGR070W	YNL043C	YHR208W	YER060W-A			YGL096W	YER137C	YMR194C-B
	YBR299W	YDL129W		YML087C			YNL015W	YDL020C		YPL230W	YCL058W-A		YCR021C			YML128C			YOR084W	YBR067C		YKL084W	YBL068W	YGR250C	YHR056W-A			YBL094C	YLR081W	YOL101C
	YEL074W	YGR214W		YJL027C			YPL114W	YDL191W		YER124C	YDL048C		Q0140			YNL111C			YGL121C	YKR080W		YFL051C	YCR057C	YNL196C	YML047C			YHR198C	YOR186W	YJL088W
	YGR066C	YDL021W		YGR174C			YPR001W	YER039C-A		YIL066C	YKR057W		YHR048W			YDL168W			YGR295C	YCR099C		YJL125C	YBR255C-A	YHR048W	YIL086C			YGR032W	YDR502C	YHR018C
	YPL262W	YKL009W		YDR014W-A			YDR204W	YMR242C		YKL109W	YJL077W-B		YLR125W			YGR250C			YBR230C	YML087C		YPR130C	YMR056C	YLR070C	YER045C			YMR318C	YGR065C	YPR159C-A
	YHR085W	YDR094W		YOR316C			YBR085C-A	YPL183C		YLR121C	YLR175W		YLR070C			YMR101C			YFR052C-A	YOR161C		YPL036W	YOR215C	YNL018C	YIR031C			YNL270C	YPL245W	YDR222W
	YER052C	YMR194C-A		YLR338W			YJR152W	YPR118W		YKR061W	YPL222C-A		YNL018C			YOR394W			YDR217C	YGR174C		YDR450W	YLR175W	YER084W	YAL016C-A			YLL054C	YJL166W	YIR039C
	YLR080W	YOL101C		YML066C			YOL097C	YJL105W		YER011W	YGR081C		YGL205W			YLR125W			YOL052C-A	YJR078W		YHL024W	YDR504C	YOR173W	YDR343C			YER073W	YNL043C	YNL202W
	YLR413W	YFR049W		YMR083W			YNL241C	YJR016C		YAR033W	YMR210W		YOR071C			YLR070C			YMR246W	YDL127W		YPL136W	YGR067C	YFR031C-A	YIL165C			YBR046C	YLR304C	YMR017W
	YIL172C	YPL220W		YBR126W-B			YDR091C	YMR284W		YOR340C	YMR145C		YPL171C			YDL243C			YJL043W	YOR186W		YIL110W	YIL079C	YGL205W	YGR103W			YIL089W	YMR056C	YPR150W
	YFL055W	YDR031W		YBR126W-A			YHR066W	YKR011C		YJL211C	YBR013C		YHR216W			YGL205W			YPL054W	YFL054C		YBR169C	YJL152W	YPL171C	YBR037C			YBR238C	YOR215C	YBR149W
	YBL094C	YCL064C		YJL048C			YLR312C	YBR031W		YHR014W	YKL081W		YNR025C			YOR071C			YHR075C	YPL017C		YPR193C	YKL081W	YKL001C	YEL035C			YML100W	YGR182C	YNL066W
	YKL162C	YDR222W		YKL070W			YKL191W	YPR005C		YOR053W	YDL229W		YML047C			YKL001C			YEL067C	YKL161C		YMR049C	YDL229W	YGL162W	YPL250C			YCR043C	YDL048C	YOR374W
	YOR036W	YOR388C		YNL259C			YAR050W	YGR260W		YKL220C	YMR173W		YOR192C			YGL162W			YHL042W	YHL021C		YMR014W	YOR260W	YOL041C	YNL194C			YLL009C	YML050W	YBL049W
	YGR032W	YML083C		YLR304C			YOL039W	YHR019C		YMR271C	YLR154W-E		YAL016C-A			YPR002C-A			YGR109C	YLR304C		YDR070C	YBR141C	YNR025C	YGL199C			YNL036W	YPR074C	YAL019W-A
	YGL076C	YDL086C-A		YGR153W			YHL011C	YAL003W		YPL004C	YBR045C		YHR050W-A			YIL024C			YOL084W	YMR056C		YIL042C	YPL025C	YOR300W	YKL107W			YDR074W	YJL062W-A	YDR453C
	YMR318C	YNL331C		YPL271W			YMR186W	YIL078W		YDR111C	YFL058W		YNL117W			YML130C			YOR020W-A	YOR215C		YIR019C	YJR007W	YLL062C	YPR098C			YLR174W	YCL057C-A	YNL125C
	YBR046C	YNL066W		YBR047W			YMR278W	YBL092W		YOR003W	YGR087C		YNL285W			YML047C			YMR250W	YJL077W-B		YMR217W	YIR020C	YER045C	YDR451C			YJR120W	YLR390W	YJL106W
	YCR034W	YNR057C		YOR284W			YDL014W	YFL053W		YPR036W-A	YDL114W		YGL081W			YKR102W			YPR013C	YPL222C-A		YEL076C	YMR291W	YOR192C	YOR273C			YJL137C	YNL100W	YOR004W
	YMR018W	YOL122C		YJL077W-A			YER079W	YBR201C-A		YDR277C	YAL025C		YEL035C			YOR300W			YPL230W	YJL161W		YLR028C	YDL114W	YKR077W	YBR157C			YBR115C	YJL152W	YCL042W
	YKR034W	YMR243C		YML050W			YDR036C	YKL195W		YGR096W	YER006W		YPL250C			YLL062C			YER124C	YMR297W		YDL079C	YAL025C	YHR050W-A	YEL041W			YJR111C	YDL229W	YOR237W
	YFL012W	YHR139C		YHR071C-A			YGR043C	YNR002C		YIL069C	YLR036C		YNL194C			YER045C			YIL066C	YLR390W		YER054C	YMR320W	YNL117W	YBL113C			YLR251W	YIL050W	YMR175W
	YOR285W	YOR374W		YPL222C-A			YPL223C	YLR316C		YGL147C			YDL218W			YKR077W			YKL109W	YMR319C		YGR264C	YGL038C	YBL078C	YOR376W-A			YPL106C	YIL006W	YLR099C
	YLR174W	YLL025W		YJL161W			YPL272C	YNL124W		YEL017W			YGL199C			YAL016C-A			YKR061W	YER055C		YKL086W	YMR025W	YDR343C	YCR098C			YOR348C	YLR154W-E	YNL200C
	YJR120W	YMR116C		YML122C			YMR152W	YBR104W		YPR011C			YKL107W			YHR050W-A			YER011W	YLR177W		YDR324C		YNL285W	YER058W			YGL039W	YMR319C	YJL007C
	YJL137C	YDR256C		YNR062C			YCL026C-B	YHR157W		YOR361C			YDL085W			YKL024C			YMR090W	YKL091C		YNL175C		YMR316W	YLR437C-A			YNL184C	YER055C	YDL204W
	YBR115C	YDR374C		YKR016W			YPR102C	YGR156W		YGL078C			YJL199C			YDR343C			YFR032C-B	YNL037C		YOR356W		YOR096W	YKR053C			YBR105C	YBR045C	YMR062C
	YLR251W	YDR453C		YHR059W			YNL188W	YGL169W		YIR029W			YDR402C			YMR316W			YOR100C	YLR252W		YGR034W		YMR103C	YMR120C			YHR087W	YLR151C	YNL064C
	YOR028C	YJL106W		YBR013C			YKR009C	YDR398W		YKL069W			YCR098C			YGR103W			YAR033W	YMR320W		YJR147W		YCR072C	YKR075C			YLR411W	YBR141C	YBR085W
	YAL024C	YMR306W		YJL152W			YLR041W	YLR063W		YHR033W			YKR053C			YPL250C			YBR184W	YPL123C		YHR128W		YNL194C	YEL065W			YOR034C-A	YPL025C	YMR081C
	YGL039W	YOR004W		YMR173W			YIL146C	YOR234C		YOR342C			YKR075C			YML004C			YHR136C	YOL151W		YKL071W		YOR203W	YDR545W			YIL125W	YNL037C	YEL034C-A
	YER066W	YDL227C		YLR154W-E			YDL201W	YDR032C		YLR406C			YDR545W			YPL093W			YDR018C	YMR169C		YPL134C		YML004C	YLR218C			YKL148C	YIL107C	YJL100W
	YPR050C	YPL079W		YMR319C			YGR128C	YHR065C		YOR277C			YNL057W			YDL218W			YIL155C	YOR152C		YPL143W		YDL198C	YNL057W			YHR016C	YGR087C	YKL163W
	YOR228C	YAR020C		YER055C			YLR441C	YPL082C		YHR214W			YHR140W			YGL199C			YLR053C	YOR247W		YEL057C		YKL107W	YOR136W			YPL186C	YDL114W	YIL111W
	YFL003C	YOR237W		YIR020C			YGR088W	YGR283C		YBR056W-A			YDR342C			YNL070W			YKL220C	YGR243W		YBR048W		YDL085W	YJL056C			YNL276C	YNR064C	YOR128C
	YOR192C-C	YMR175W		YGL156W			YHR143W	YMR174C		YFR012W			YGR049W			YCL036W			YPL004C			YKR081C		YKL065C	YGL209W			YNL289W	YDL131W	YHR160C
	YJL076W	YNL200C		YDL114W			YBR191W-A	YIR038C		YIL073C			YGL254W			YOR376W-A			YJL045W			YIL065C		YNL070W	YDR342C			YOR142W	YEL024W	YHR047C
	YJL057C	YDL204W		YOL086W-A			YER065C	YBR033W		YNR072W			YCR025C			YCR098C			YDR277C			YKL216W		YCR098C	YOL077C			YBR044C	YOR083W	YMR177W
	YPL186C	YAL063C		YPL123C			YBR056W	YNL065W		YNL248C			YBL043W			YOR302W			YPL056C			YKR097W		YMR120C	YGR049W			YLR154W-C	YGR292W	YBR067C
	YPR195C	YBR147W		YOL151W			YNR054C	YMR016C		YNL024C			YJL108C			YER058W			YDR461W			YJL047C-A		YNL115C	YGL254W			YBR298C	YKL165C	YKR080W
	YDR508C	YIL136W		YMR169C			YCR108C	YER097W		YML128C			YIR028W			YLR437C-A			YFR034W-A			YBL075C		YBR196C	YGL117W			YLR154W-F		YOR161C
	YHL048W	YBR053C		YLR058C			YGR008C	YLR340W		YDL208W			YJR153W			YKR075C			YGR121C			YMR170C		YHR140W	YDR345C			YFR036W-A		YJL163C
	YNL254C	YLR029C		YGR292W			YPR170C	YBR120C		YPL058C			YDL170W			YPR061C			YDR381C-A			YDR101C		YJL205C	YHR179W			YPR077C		YDR014W-A
	YCR041W	YEL034C-A		YGR269W			YDR165W	YDR280W		YJR149W			YJL219W			YEL065W			YMR013C-A			YIL046W-A		YJR085C	YCR087W			YDL214C		YDL027C
	YLR154W-C	YKL163W					YGR248W	YHR138C		YHR208W			YDR406W			YLR385C			YMR252C			YJR002W		YGL254W	YJL108C			YBR117C		YER053C
	YFR036W-A	YHR160C					YDR055W	YIL099W		YNL196C			YNL093W			YGL209W			YCR101C			YNL061W		YOR108W	YOR120W			YPL024W		YDL127W
	YPR077C	YLR273C					YLR142W	YLL024C		YMR101C			YER145C			YHR140W			YPR011C			YNL034W		YJL068C	YIR028W			YAR035W		YPL017C
	YOR011W	YHR047C					YER165W	YBL048W		YCR021C			YMR206W			YOL077C			YEL039C			YDR087C		YLR284C	YJL122W			YBR182C		YJL048C
	YBR248C	YKL217W					YCL059C	YIL019W		YPR079W			YOR134W			YOL059W			YLR438W			YLR172C		YBL088C	YJR153W			YBL015W		YGR153W
	YBR117C	YKR094C					YGR102C	YAR068W		Q0140			YGR107W			YBL055C			YKR049C			YLR213C		YJR153W	YCL030C			YGR146C		YBR255C-A
	YPL024W	YPR192W					YJR014W	YOL121C		YHR048W			YAR019W-A			YLR074C			YMR096W			YOR040W		YFL021W	YER145C			YNL237W		YDR242W
	YOL156W	YGR224W					YLR281C	YMR215W		YER006C-A			YPL201C			YHR179W			YDL241W			YLR344W		YDR406W	YML043C			YMR251W		YPL222C-A
	YBL015W	YML087C					YPL185W	YGR244C		YLR070C			YIL012W			YCR087W			YLR149C			YLR449W		YNL093W	YMR279C			YDR059C		YJL161W
	YPR145C-A	YGR174C					YDL248W	YDR496C		YNL018C			YNR068C			YOR120W			YHR033W			YBR219C		YMR279C	YMR206W			YDR379C-A		YMR297W
	YGR146C	YJR078W					YKL037W	YEL070W		YDL243C			YGL256W			YBL088C			YBR240C			YML123C		YMR206W	YNL160W			YDR320C-A		YLR345W
	YMR251W	YLR338W					YFL026W	YGR059W		YFR031C-A			YMR107W			YIR028W			YOR277C			YBR142W		YOR134W	YGR107W			YLL064C		YGR067C
	YDR059C	YDL127W					YGL029W	YCR079W		YBR108W			YNL012W			YBR177C			YLR004C			YKL187C		YHR008C	YIL012W			YPR116W		YBL095W
	YDR379C-A	YOR186W					YGR215W	YJL107C		YIL024C			YHR053C			YJL122W			YFR012W			YDR012W		YOR369C	YDL063C			YLR037C		YMR110C
	YNL080C	YPR026W					YOR001W	YHR081W		YNR070W			YPL222W			YDL170W			YNR072W			YOL152W		YGL256W	YGL256W			YJL078C		YBR013C
	YDR022C	YPL017C					YLR276C	YER056C		YDR039C			YDR533C			YMR009W			YOL047C			YDR544C		YMR107W	YMR107W			YNL173C		YIL079C
	YOR226C	YIL113W					YDL222C	YML063W		YHR056W-A			YDR183C-A			YJL219W			YLR446W			YOR317W		YKL103C	YNL198C			YIL127C		YAL047W-A
	YHR089C	YHR152W					YMR020W	YBL054W		YML047C			YLR214W			YCL030C			YLR164W			YBR299W		YDL223C	YBL045C			YBL098W		YGL177W
	YLR037C	YML101C					YDR377W	YIL176C		YKR102W			YGL183C			YNL145W			YOR248W			YGR066C		YDR037W	YPR184W			YPR138C		YMR291W
	YJL078C	YHL021C					YIR007W	YDR513W		YIR031C			YJL052W			YDL042C			YKL219W			YNL182C		YPL222W	YER064C			YDR467C		YKL091C
	YER044C-A	YGR153W					YOL139C	YGR070W		YNL117W			YER038W-A			YER145C			YJR005C-A			YBR012C		YDR533C	YOR008W-B			YHR022C		YLR252W
	YKL051W	YPL271W					YIL114C	YKL084W		YDR343C			YNL333W			YLR108C			YNL024C			YPR112C		YDR183C-A	YBR230W-A			YOR385W		YGL156W
	YLR205C	YOR215C					YJL089W	YJL125C		YIL165C			YPL067C			YMR279C			YML128C			YHR085W		YGR280C	YDL223C			YNL274C		YHR069C-A
	YFL059W	YKR057W					YOR389W	YBR107C		YGR103W			YLR194C			YCR087C-A			YGR288W			YER052C		YEL069C	YGR040W			YOL080C		YBR214W
	YDR467C	YML050W					YLR130C	YPR130C		YBR294W			YGL158W			YOR134W			YPR030W			YLR413W		YMR011W	YDR183C-A			YOL058W		YOL086W-A
	YOR385W	YJL161W					YJL185C	YKL142W		YEL035C			YOL055C			YAL038W			YPL058C			YIL009W		YJR009C	YLR040C			YML129C		YBR084W
	YNL274C	YML122C					YGR236C	YPL036W		YCR072C			YHL035C			YGR107W			YJL170C			YGR032W		YPL067C	YEL069C			YDR178W		YPL123C
	YNR044W	YDR025W					YKR091W	YDR450W		YNL194C			YGL258W			YIL169C			YKL026C			YJR145C		YHR007C-A	YLR214W			YIR027C		YOL151W
	YOL058W	YMR110C					YOR309C	YAL054C		YPL093W			YDL021W			YPL201C			YJR149W			YGL076C		YBR269C	YCR013C			YJR073C		YMR169C
	YER106W	YER087C-A					YPL274W	YPL136W		YLR286C			YEL073C			YNR053C			YEL011W			YMR318C		YFR053C	YGL183C			YMR267W		YMR251W-A
	YPL088W	YGL180W					YER179W	YIL110W		YGL199C			YKL036C			YDL063C			YGR250C			YNL270C		YDL129W	YNL333W			YDL138W		YOR152C
	YMR041C	YMR173W					YPR151C	YBR169C		YKL107W			YMR194C-A			YMR107W			YNL196C			YHR020W		YNL045W	YLR194C			YLR178C		YJL196C
	YDR232W	YGL177W					YML028W	YEL055C		YLL042C			YOL101C			YHR015W			Q0140			YBR238C		YGR214W	YDR133C			YOR344C		YGR243W
	YDL138W	YER055C					YLL001W	YPR193C		YDR402C			YDR523C			YNL198C			YHR048W			YML100W		YKL036C	YOL055C			YLR255C		YDR506C
	YLR178C	YBR045C					YDR223W	YNL207W		YGR044C			YPL220W			YGL028C			YER006C-A			YER102W		YMR194C-B	YFR053C			YGR111W		YGL038C
	YKL136W	YFL058W					YAL060W	YMR209C		YCR098C			YPR159C-A			YNL012W			YER015W			YGL135W		YOL101C	YGL258W			YJR095W
	YIL166C	YMR159C					YIL133C	YLR061W		YLR437C-A			YCL064C			YJL037W			YLR125W			YLR129W		YPR159C-A	YGR194C			YJL193W
	YOL154W	YLR252W					YJL200C	YPR048W		YKR053C			YJR154W			YBR230W-A			YLR070C			YCR034W		YLR042C	YDL021W			YOL014W
	YBR180W	YGL156W					YPL113C	YCR016W		YMR120C			YNL202W			YDL223C			YNL018C			YKR034W		YNL202W	YKL009W			YDR123C
	YJL215C	YAL025C					YKL014C	YMR049C		YKR075C			YOR388C			YER043C			YER084W			YCL021W-A		YJL050W	YFL052W			YFR014C
	YLR255C	YPL123C					YLR237W	YGR285C		YLR385C			YML083C			YBR034C			YKL150W			YPR060C		YML083C	YHR051W			YGR053C
	YGR144W	YMR169C					YER091C	YMR014W		YCR045W-A			YGL089C			YJR063W			YOR173W			YFL012W		YGL009C	YKL036C			YCR004C
	YJR095W	YGR292W					YJR008W	YDR085C		YDR545W			YDR281C			YGR280C			YGL205W			YJL208C		YBR149W	YPR010C-A			YPR054W
	YOL014W						YFR001W	YDR070C		YGL209W			YNL066W			YEL069C			YPL171C			YOR285W		YNL066W	YMR194C-B			YGR239C
	YGR053C						YNL109W	YIL042C		YLR099W-A			YNR057C			YKL120W			YJL151C			YDR074W		YHR139C	YBL028C			YDR465C
	YOR072W-B						YHL019W-A	YDR436W		YPL127C			YFR055W			YMR011W			YKL001C			YLR174W		YOR374W	YHR018C			YFR033C
	YOR072W-A						YGL088W	YOL127W		YHR140W			YLR343W			YJR009C			YER060W-A			YBR121C-A		YLL025W	YDR031W			YLR356W
	YOR242C						YER084W-A	YMR217W		YIL141W			YHR139C			YLR214W			YML047C			YNR065C		YBL049W	YLR042C			YJL145W
	YPR054W						YDR282C	YDR494W		YDR342C			YOR374W			YJL052W			YIL086C			YIL028W		YAL019W-A	YIR039C			YJR079W
	YLR031W						YDR009W	YLR028C		YOL077C			YLL025W			YER038W-A			YER045C			YLR251W		YMR116C	YBR032W			YLL052C
	YEL049W						YPR187W	YNL180C		YCR025C			YCL007C			YNL333W			YIR031C			YOR028C		YNL302C	YNL202W			YOL082W
	YIL121W						YGL104C	YER054C		YDR060W			YBL049W			YOR049C			YOR192C			YPL106C		YKL143W	YOR388C			YOR065W
	YLR356W						YIL017C	YKR015C		YGL101W			YDR256C			YLR249W			YJR130C			YOR348C		YDR453C	YML083C			YBR285W
	YGR161C						YNR056C	YML030W		YLR074C			YDR374C			YGL158W			YNL117W			YOL010W		YNL178W	YMR017W			YFL014W
	YJR079W						YBR084C-A	YGR264C		YDR345C			YDR453C			YOL055C			YDR343C			YBR105C		YDL227C	YGL089C			YJR108W
	YLL052C						YGL031C	YLR270W		YGR210C			YJL106W			YFR053C			YGL081W			YPL012W		YCL042W	YLL025W			YGR256W
	YOL082W						YGR124W	YKL086W		YHR179W			YIL117C			YGR023W			YEL035C			YPR110C		YCR031C	YJL033W			YLR123C
	YBR285W						YLR111W	YDR324C		YCR087W			YDL227C			YGL072C			YPL250C			YLR411W		YOR237W	YDR374C			YPL258C
	YFL014W						YPL126W	YPR132W		YJL108C			YCL042W			YGL258W			YNL194C			YLR221C		YMR175W	YDR453C			YCR045C
	YGR256W						YDL020C	YKL144C		YIR028W			YPL277C			YER131W			YDL198C			YPL165C		YLR099C	YJL106W			YDL036C
	YLR123C						YDL191W	YNL175C		YJR155W			YAR020C			YGR249W			YDL218W			YKL082C		YER074W	YIL117C			YDL110C
	YBR040W						YER039C-A	YGR034W		YOR177C			YGR037C			YEL073C			YLR286C			YPL186C		YNL200C	YMR306W			YGR225W
	YPL258C						YMR242C	YJR147W		YBR177C			YOR237W			YLR112W			YDL085W			YGR187C		YDL204W	YDL227C			YKR067W
	YCR045C						YPL183C	YHR128W		YJL122W			YMR175W			YKL009W			YPR098C			YNL209W		YAL063C	YKR092C			YKL053C-A
	YIL014C-A						YPR118W	YPL134C		YJR153W			YLR099C			YMR194C-B			YMR007W			YNL289W		YIL136W	YAR020C			YHR177W
	YGR225W						YJL105W	YPL143W		YFL021W			YNL200C			YMR194C-A			YJL199C			YLR150W		YOL120C	YOR237W			YBL086C
	YDL210W						YJR016C	YGR183C		YDR406W			YJL007C			YOL101C			YBR157C			YMR290C		YLR341W	YIL049W			YGL191W
	YDR446W						YMR284W	YBR048W		YML043C			YDL204W			YJL088W			YEL041W			YOR287C		YLR029C	YJL180C			YJL168C
	YJR159W						YKR011C	YKR081C		YMR279C			YAL063C			YBL028C			YNL095C			YPR077C		YKL163W	YJL007C			YIL153W
	YBR244W						YBR031W	YIL065C		YMR206W			YIL136W			YNL141W			YOR376W-A			YDL214C		YHR160C	YPL081W			YBR244W
	YCL048W						YPR005C	YJR094W-A		YCR087C-A			YHR039C			YPL220W			YCR098C			YBR117C		YCL038C	YDL045W-A			YGR142W
	YGL121C						YNL044W	YKL023C-A		YNL160W			YMR081C			YJR154W			YLL039C			YDR083W		YKL217W	YDL204W			YOR222W
	YGR295C						YGR260W	YKR097W		YOR134W			YJL153C			YLR042C			YLR437C-A			YAR035W		YKR094C	YMR062C			YIL077C
	YFL021C-A						YJR156C	YJL047C-A		YDR285W			YEL034C-A			YOR388C			YMR120C			YDR299W		YLR051C	YMR015C			YOR084W
	YDR113C						YHR019C	YCR018C		YAR019W-A			YKL163W			YOR060C			YKR075C			YPR145C-A		YMR177W	YAL063C			YDL182W
	YBR230C						YAL003W	YBL075C		YOL119C			YHR047C			YDL086C-A			YEL065W			YGR146C		YBR067C	YIL136W			YGL121C
	YOL052C-A						YGR138C	YMR170C		YDL239C			YCL038C			YPR150W			YNL115C			YMR251W		YKR080W	YJR101W			YBR230C
	YJL043W						YIL078W	YDR101C		YIL012W			YNR043W			YGL089C			YOR136W			YDR059C		YOR161C	YMR081C			YFR052C-A
	YPL054W						YBL092W	YBR066C		YNR053C			YKL217W			YBR149W			YJL056C			YDR379C-A		YDR339C	YJL153C			YOL052C-A
	YHR075C						YFL053W	YJR002W		YDL063C			YDR539W			YNR057C			YGL209W			YPL266W		YJR078W	YEL034C-A			YMR246W
	YEL067C						YBR201C-A	YNL061W		YNR068C			YCL048W-A			YOL122C			YHR140W			YLL064C		YNL062C	YNR043W			YPL054W
	YHL042W						YKL195W	YGR161W-C		YGL256W			YPR192W			YFR055W			YIL141W			YPR116W		YLR338W	YKL217W			YHR075C
	YOL113W						YNR002C	YDR087C		YMR107W			YCR099C			YHR139C			YDR342C			YHR089C		YNR060W	YCL048W-A			YEL067C
	YOL084W						YLR316C	YER056C-A		YHR015W			YOR161C			YLL025W			YGL117W			YGR200C		YER053C	YBR067C			YHL042W
	YOR020W-A						YNL124W	YDR352W		YDR381W			YJR078W			YCL007C			YMR105C			YIL127C		YDL127W	YDR100W			YPL250W-A
	YEL040W						YBR104W	YMR122W-A		YER064C			YDR014W-A			YAL019W-A			YCR025C			YBL098W		YMR083W	YPR192W			YNR037C
	YPR013C						YHR157W	YLR172C		YGL028C			YLR338W			YDR256C			YBL043W			YLR205C		YPR026W	YGR224W			YOL084W
	YER124C						YPL130W	YDR471W		YNL012W			YDL127W			YGL030W			YLR074C			YFL059W		YJL048C	YGR174C			YOR020W-A
	YIL066C						YGR156W	YLR344W		YCR085W			YOR186W			YEL071W			YDR345C			YNL002C		YCL058W-A	YDR014W-A			YDR511W
	YLR121C						YGL169W	YLR449W		YDR252W			YGR065C			YFL050C			YCR087W			YJL189W		YLR048W	YLR338W			YKL035W
	YKR061W						YDR398W	YBR142W		YJL037W			YPR026W			YKL143W			YLR284C			YOL080C		YBR061C	YML066C			YMR250W
	YER011W						YLR063W	YIR017C		YOR008W-B			YPL017C			YDR374C			YNL014W			YNL256W		YOR145C	YPL017C			YPL230W
	YMR090W						YOR234C	YKL187C		YKL169C			YJL048C			YJL106W			YOR120W			YOL058W		YKR057W	YLR304C			YKL201C
	YHR171W						YDR032C	YDR012W		YDR183C-A			YKL161C			YHR162W			YIR028W			YER106W		YJL077W-A	YPL271W			YKL109W
	YDR258C						YHR065C	YOL152W		YLR040C			YKL070W			YOR004W			YJR155W			YBL068W-A		YJL077W-B	YNL204C			YER011W
	YMR136W						YPL082C	YOL125W		YGR280C			YHL021C			YKR092C			YDL170W			YLR435W		YPR074C	YJL077W-B			YMR090W
	YDL083C						YGR283C	YBR299W		YEL069C			YMR056C			YMR175W			YDR406W			YLR409C		YHR071C-A	YDR242W			YKL132C
	YOR100C						YMR174C	YOR185C		YNL333W			YOR284W			YNL200C			YCL030C			YLR178C		YJL161W	YHR071C-A			YBL080C
	YPR140W						YIR038C	YGR066C		YOR049C			YJL077W-B			YJL007C			YNL145W			YPR144C		YKR035C	YPL222C-A			YOR100C
	YHR136C						YBR033W	YGR240C		YPL189C-A			YHR071C-A			YAL063C			YNL093W			YIL166C		YML122C	YGL134W			YAR033W
	YDR018C						YAL062W	YPL262W		YLR194C			YKR035C			YNL064C			YER145C			YBR180W		YGR081C	YJL062W-A			YDR018C
	YIL155C						YAL044W-A	YNL182C		YLR249W			YOR349W			YIL136W			YMR206W			YIL104C		YOR349W	YJL161W			YIL155C
	YJL211C						YNL065W	YLR289W		YGL158W			YNR062C			YBR085W			YNL160W			YJL215C		YNR062C	YNR062C			YLR053C
	YOR220W						YHR180W	YCL040W		YOL055C			YPR065W			YJL153C			YNL055C			YLR255C		YDR025W	YOR158W			YKL220C
	YLR053C						YMR016C	YPR112C		YFR053C			YPR053C			YKL163W			YOR134W			YJR095W		YOL124C	YKL167C			YPL004C
	YIL020C						YER097W	YPR169W		YGL072C			YJL152W			YHR160C			YGR107W			YOL014W		YOR245C	YMR145C			YMR199W
	YOR053W						YOL052C	YHR085W		YGL258W			YER087C-A			YNR043W			YAR019W-A			YDR123C		YBL095W	YJL152W			YIR035C
	YKL220C						YLR340W	YER052C		YER131W			YLR154W-E			YGR035C			YPL201C			YFR014C		YPR137W	YKL081W			YJL045W
	YMR271C						YBR120C	YLR080W		YDR254W			YMR319C			YDR539W			YHR008C			YGL123W		YDR161W	YKR098C			YNL306W
	YDR111C						YDR280W	YLR413W		YLR112W			YGL177W			YCL048W-A			YNR068C			YOR072W-B		YBR013C	YAL047W-A			YCL033C
	YOR003W						YHR138C	YHR072W-A		YKL009W			YDR391C			YBR067C			YMR107W			YOR072W-A		YPL146C	YMR319C			YDR277C
	YJL045W						YIL099W	YHR198C		YFL052W			YBR045C			YOL009C			YDL194W			YBR018C		YLR154W-E	YER055C			YGL120C
	YDR461W						YLL024C	YKL162C		YKL036C			YFL058W			YPR192W			YNL198C			YPR163C		YMR319C	YBR045C			YFR034W-A
	YFR034W-A						YBL048W	YHL020C		YMR194C-B			YMR291W			YGR174C			YPR184W			YPR054W		YGL177W	YNL037C			YGR121C
	YGR121C						YIL019W	YOR036W		YMR194C-A			YLR252W			YJR078W			YER064C			YLR031W		YJL136C	YGR087C			YGL037C
	YGL147C						YAR068W	YJR145C		YPL131W			YGR087C			YNL062C			YGL028C			YHR169W		YKL180W	YDL114W			YGL147C
	YDR381C-A						YOL121C	YGL076C		YBL028C			YGL156W			YDR014W-A			YNL012W			YEL049W		YKL091C	YMR320W			YBL001C
	YCR101C						YMR215W	YNL270C		YHR018C			YDL114W			YOL126C			YCR085W			YIL121W		YIL107C	YNR064C			YDR381C-A
	YEL017W						YGR244C	YBR046C		YDR408C			YMR320W			YNR060W			YJL037W			YOR293W		YLR252W	YOL151W			YKL141W
	YHL040C						YDR496C	YHR020W		YNL141W			YNR064C			YLR081W			YKL103C			YML096W		YGR087C	YER006W			YMR013C-A
	YEL039C						YEL070W	YBR238C		YGL224C			YMR169C			YDR502C			YOR008W-B			YDR465C		YGL156W	YMR251W-A			YCR101C
	YKL189W						YGR059W	YML100W		YLR042C			YOR152C			YGR065C			YDL223C			YLR356W		YBR214W	YLR036C			YEL039C
	YLR438W						YDR461C-A	YER102W		YBR032W			YGR292W			YPL245W			YPL273W			YJL145W		YNR064C	YJL196C			YDR234W
	YIR029W						YCR079W	YMR263W		YDR399W			YGR269W			YFL054C			YGR040W			YJR079W		YOL086W-A	YGR292W			YIR029W
	YKR049C						YJL107C	YGL135W		YOR388C						YKL070W			YPL222W			YLL052C		YBR084W	YGR243W			YKR049C
	YDL149W						YHR081W	YLR129W		YML083C						YHL021C			YDR533C			YOL082W		YOR312C	YGR269W			YJR075W
	YMR096W						YER056C	YCR034W		YMR017W						YOR145C			YKL211C			YBR267W		YMR169C				YHR097C
	YDL241W						YML063W	YCR043C		YDL086C-A						YGR182C			YEL069C			YBR285W		YER006W				YPL177C
	YLR149C						YBL054W	YLL009C		YNL331C						YOR284W			YCR013C			YFL014W		YLL034C				YDL241W
	YJL066C						YPR007C	YKR034W		YGL089C						YJL077W-B			YGL183C			YDR488C		YOR152C				YLR149C
	YOR073W						YDL124W	YPR060C		YFR055W						YPR074C			YJL052W			YGR256W		YGR243W				YFL018C
	YBR240C						YIL176C	YOR285W		YLL025W						YDR242W			YER038W-A			YER126C						YJL066C
	YNL074C						YDR513W	YLR174W		YOR182C						YLR175W			YNL333W			YCR045C						YHR033W
	YLR406C						YGR070W	YBR121C-A		YKL143W						YLR153C			YHR007C-A			YDL036C						YLR180W
	YMR181C						YKL084W	YJL137C		YDR374C						YML122C			YPL189C-A			YIL014C-A						YJL213W
	YHR214W						YFL051C	YBR115C		YJL106W						YLR034C			YGL158W			YER035W						YOR277C
	YBR056W-A						YJL125C	YKL181W		YLL018C-A						YGR067C			YDR133C			YKL156W						YDR125C
	YLR004C						YBR107C	YML125C		YIL117C						YBR013C			YFR053C			YHR148W						YHR214W
	YIL073C						YPR130C	YLR251W		YMR306W						YJL152W			YHL035C			YDL110C						YLR460C
	YNR072W						YKL142W	YPL106C		YOR004W						YER087C-A			YGR023W			YMR269W						YBR056W-A
	YOL047C						YPL036W	YOR348C		YDL227C						YKL081W			YGL072C			YDL136W						YIL073C
	YLR446W						YDR450W	YPL246C		YCL042W						YDL229W			YGL258W			YHR177W						YKL128C
	YLR164W						YER142C	YHL001W		YKR092C						YLR154W-E			YDL021W			YNL069C						YLR164W
	YOR248W						YAL054C	YOL010W		YPL277C						YMR319C			YEL073C			YJL168C						YOR248W
	YAR071W						YPL136W	YDR024W		YAR020C						YBR045C			YLR112W			YDR446W						YOL057W
	YKL219W						YIL110W	YOR228C		YOR237W						YFL058W			YFL052W			YLR363W-A						YDR213W
	YJR005C-A						YBR169C	YPL012W		YMR175W						YBR141C			YPR010C-A			YOR341W						YML027W
	YPR030W						YEL055C	YPR110C		YDL204W						YIL107C			YMR194C-B			YIL153W						YML128C
	YJL170C						YPR193C	YDR119W		YKL044W						YGR087C			YMR194C-A			YPL211W						YPR030W
	YKL026C						YNL207W	YIL125W		YMR062C						YNR064C			YOL101C			YHR210C						YNL111C
	YDL026W						YMR209C	YNL097C-B		YBR147W						YOL086W-A			YHR018C			YIL077C						YJL170C
	YJR149W						YLR061W	YKL148C		YOR258W						YMR169C			YDR523C			YOR084W						YKL026C
	YBL003C						YPR048W	YLR221C		YMR081C						YER006W			YDR031W			YDL182W						YDL026W
	YEL011W						YEL020C	YGL123C-A		YPR006C						YMR251W-A			YGL224C			YGL121C						YJR149W
	YNL196C						YCR016W	YJL057C		YEL034C-A						YGR292W			YPR159C-A			YGR295C						YHR208W
	YMR101C						YML079W	YGR055W		YGR245C						YDR506C			YCL064C			YBR230C						YEL011W
	YCR021C						YMR049C	YPL186C		YJL100W						YGL038C			YJR154W			YFR052C-A						YMR101C
	YHR048W						YGR285C	YGR187C		YKL163W									YLR042C			YPL163C						Q0140
	YER006C-A						YMR014W	YNL209W		YHR160C									YIR039C			YOL052C-A						YHR048W
	YOR394W						YDR085C	YNR046W		YLR273C									YBR032W			YJL043W						YER006C-A
	YLR125W						YDR070C	YNL289W		YCL038C									YNL202W			YPL054W						YIR016W
	YLR070C						YLR211C	YOR142W		YPL038W-A									YOR388C			YMR310C						YOR394W
	YDL130W						YIL042C	YLR150W		YMR177W									YMR017W			YHL042W						YER015W
	YNL018C						YLR346C	YMR265C		YCL048W-A									YNL066W			YGR094W						YLR070C
	YDL243C						YDR436W	YML073C		YBR067C									YNR057C			YOL113W						YNL018C
	YER084W						YOL127W	YER159C		YEL054C									YOL122C			YBR068C						YKL067W
	YOR173W						YMR217W	YER048W-A		YPR192W									YFR055W			YDR043C						YDL243C
	YFR031C-A						YDR494W	YLR154W-F		YGR224W									YLR343W			YMR250W						YER084W
	YGL205W						YDL024C	YHR046C		YDR014W-A									YHR139C			YPL230W						YKL150W
	YOR071C						YLR028C	YMR290C		YOL126C									YOR374W			YKL201C						YOR173W
	YPL171C						YNL180C	YOR287C		YLR338W									YCL007C			YIL066C						YGL205W
	YKL001C						YER054C	YPR077C		YLR081W									YBL049W			YLR121C						YOR071C
	YIL024C						YKR015C	YDL214C		YFL054C									YDR256C			YKR061W						YPL171C
	YIL071C						YML030W	YBR117C		YJL048C									YDR453C			YER011W						YJL151C
	YER060W-A						YLR285C-A	YDR083W		YKL161C									YIL117C			YMR090W						YGL162W
	YNR070W						YGR264C	YKL183W		YCR057C									YCL042W			YKL132C						YPR002C-A
	YML130C						YLR270W	YDR299W		YKL070W									YAR020C			YHL039W						YER060W-A
	YML047C						YKL086W	YIL091C		YHR152W									YOR237W			YMR136W						YML130C
	YKR102W						YDR324C	YPL104W		YCL058W-A									YMR175W			YDL083C						YBR090C
	YLL062C						YPR132W	YBL015W		YDL048C									YNL200C			YPL095C						YDL046W
	YHL014C						YKL144C	YPR145C-A		YKR057W									YDL204W			YOR340C						YML047C
	YER045C						YNL175C	YDR059C		YJL077W-A									YER096W			YDR018C						YKR102W
	YIR031C						YGR034W	YDR379C-A		YJL077W-B									YMR062C			YIL155C						YOR300W
	YGL010W						YJR147W	YDR022C		YDR242W									YAL063C			YJL211C						YIL086C
	YOR192C						YHR128W	YPL266W		YLR175W									YIL136W			YLR053C						YLL062C
	YNL117W						YPL134C	YLL064C		YPL222C-A									YMR081C			YJL109C						YIR031C
	YBL078C						YPL143W	YMR146C		YKR035C									YEL034C-A			YKL220C						YOR192C
	YIL165C						YEL057C	YPR116W		YGL196W									YJL071W			YMR271C						YAL016C-A
	YGL081W						YGR183C	YHR089C		YGR081C									YKL163W			YPL004C						YHR050W-A
	YBR294W						YBR048W	YPL237W		YMR210W									YHR154W			YDR111C						YNL117W
	YEL035C						YKR081C	YJL078C		YGR067C									YHR047C			YOR003W						YBL078C
	YPL250C						YBL059C-A	YGR200C		YMR145C									YCL038C			YMR057C						YKL024C
	YNL194C						YIL065C	YIL127C		YBR013C									YKL217W			YCL033C						YMR316W
	YDL198C						YJR094W-A	YKL051W		YKL081W									YMR177W			YHR196W						YGL081W
	YLR264W						YKL216W	YLR294C		YDL229W									YCL048W-A			YNL113W						YOR292C
	YDL218W						YKL023C-A	YLR205C		YMR173W									YBR067C			YGL120C						YMR256C
	YLR286C						YKR097W	YFL059W		YAL047W-A									YPR192W			YLR374C						YBR037C
	YKL107W						YJL047C-A	YNL002C		YLR154W-E									YKR080W			YFR034W-A						YEL035C
	YDL085W						YCR018C	YOR367W		YMR319C									YCR099C			YGR121C						YPL250C
	YNR009W						YBL075C	YJL189W		YGR180C									YML087C			YIL069C						YNL194C
	YJL199C						YMR170C	YNL274C		YBR045C									YOR161C			YGL037C						YPR175W
	YBR157C						YDR101C	YOL080C		YFL058W									YGR174C			YGL147C						YML004C
	YEL041W						YBR066C	YNR044W		YGR087C									YJR078W			YOL086C						YDL198C
	YGR044C						YJR002W	YOL058W		YDL114W									YDL127W			YBL001C						YDL218W
	YOR376W-A						YNL061W	YEL044W		YAL025C									YOR186W			YDR381C-A						YLR286C
	YCR098C						YNL034W	YDR178W		YEL024W									YFL054C			YCR101C						YKL107W
	YLL039C						YGR161W-C	YLR432W		YMR169C									YBL097W			YOR361C						YDL085W
	YLR437C-A						YDR087C	YBL068W-A		YER006W									YPL017C			YGL078C						YPL042C
	YKR053C						YDL237W	YLR435W		YMR251W-A									YJL048C			YEL039C						YPR098C
	YLR420W						YER056C-A	YLR409C		YLR036C									YKL161C			YLR438W						YKL065C
	YKR075C						YDR352W	YPL088W		YLR058C									YIL113W			YDR234W						YNL070W
	YEL065W						YMR122W-A	YMR041C		YGR243W									YKL070W			YER039C						YBR157C
	YGL138C						YLR172C	YMR267W		YDR506C									YHL021C			YKR049C						YEL041W
	YJL056C						YLR213C	YLR178C											YLR304C			YHR097C						YDR529C
	YDR342C						YDR471W	YBR111C											YGR153W			YMR096W						YCR098C
	YGL254W						YOR040W	YPR144C											YBR255C-A			YPL177C						YER058W
	YGL117W						YLR344W	YKL136W											YMR056C			YDL241W						YLL039C
	YER182W						YLL059C	YIL166C											YOR215C			YLR149C						YLR437C-A
	YOR188W						YLR449W	YOL154W											YBR047W			YJL066C						YLR420W
	YGL101W						YML123C	YBR180W											YJL077W-B			YHR033W						YMR120C
	YBL043W						YJL160C	YLR397C											YPL222C-A			YBR240C						YKR075C
	YDR345C						YBR142W	YJR095W											YJL161W			YLR180W						YGR233C
	YJL108C						YIR017C	YOL014W											YMR297W			YLR406C						YOR299W
	YNL014W						YKL187C	YDR123C											YLR390W			YHR214W						YDR545W
	YOR120W						YDR012W	YDR020C											YMR110C			YLR460C						YLR218C
	YIR028W						YOL152W	YGR053C											YKL072W			YLR004C						YNL115C
	YJR155W						YOL125W	YOR224C											YER087C-A			YFR012W						YOR136W
	YOR177C						YBR299W	YGL123W											YKR098C			YNR072W						YJL056C
	YJR153W						YOR185C	YPR163C											YAL047W-A			YNL248C						YDR287W
	YDL170W						YGR066C	YPR054W											YLR154W-E			YBR025C						YBR196C
	YNL072W						YGR240C	YLR031W											YMR319C			YLR164W						YHR140W
	YJL219W						YPL262W	YHR169W											YGL177W			YKR104W						YJL205C
	YCL030C						YNL182C	YEL049W											YER055C			YOR190W						YDR342C
	YFR018C						YLR289W	YOR293W											YDR391C			YML027W						YJR085C
	YNL093W						YCL040W	YDR465C											YLR177W			YML128C						YGR049W
	YDR531W						YBR012C	YLR356W											YJL023C			YDL208W						YOL059W
	YMR191W						YPR112C	YJL145W											YFL058W			YPL198W						YGL117W
	YMR206W						YPR169W	YOL082W											YKL091C			YKL026C						YMR105C
	YPL087W						YHR085W	YBR267W											YNL037C			YGR123C						YER182W
	YOR134W						YER052C	YBR285W											YLR252W			YNL132W						YBL055C
	YGR107W						YLR080W	YFL014W											YGL156W			YJR149W						YMR189W
	YAR019W-A						YLR413W	YJR108W											YMR320W			YAL036C						YJL068C
	YHR008C						YMR084W	YPR015C											YHR069C-A			YBL003C						YHR179W
	YOR369C						YHR072W-A	YGR256W											YPL123C			YHR208W						YJL108C
	YGL256W						YGL096W	YER126C											YOL151W			YGR250C						YLR284C
	YMR107W						YHR198C	YBR040W											YMR169C			YOL022C						YNL014W
	YHR015W						YKL162C	YDL036C											YMR251W-A			YNL196C						YPR028W
	YNL198C						YHL020C	YKL156W											YOR152C			YMR101C						YOR120W
	YGL103W						YOR036W	YHR148W											YOR247W			YHR048W						YIR028W
	YPR184W						YGR032W	YDL110C											YGR243W			YOR394W						YJR155W
	YGL028C						YJR145C	YGR225W														YLR070C						YBR177C
	YNL012W						YGL076C	YMR269W														YNL018C						YMR009W
	YKL103C						YNL270C	YKL053C-A														YKL067W						YDR406W
	YHR053C						YBR046C	YDL136W														YDL243C						YJL212C
	YDL223C						YHR020W	YDL210W														YER084W						YOR306C
	YPL273W						YBR238C	YNL069C														YOR173W						YNL093W
	YPL222W						YML100W	YJL168C														YFR031C-A						YDL042C
	YDR533C						YKL162C-A	YDR446W														YGL205W						YHR123W
	YEL069C						YER102W	YLR363W-A														YPL171C						YLR108C
	YLR214W						YMR263W	YKL130C														YKL001C						YMR279C
	YCR013C						YGL135W	YOR341W														YGL162W						YMR206W
	YGL183C						YLR129W	YIL153W														YOL132W						YCR087C-A
	YJL052W						YCR034W	YGR142W														YPR002C-A						YNL160W
	YNL333W						YCR043C	YPL211W														YIL024C						YMR013C
	YHR007C-A						YLL009C	YOL061W														YOL041C						YNL055C
	YOR049C						YKR034W	YJL191W														YNR025C						YOR134W
	YLR194C						YCL021W-A	YIL077C														YHR056W-A						YAL038W
	YGL158W						YPR060C	YCL048W														YKR102W						YAR019W-A
	YOL055C						YOR285W	YMR142C														YOR300W						YIL169C
	YHL035C						YLR174W	YGL121C														YLL062C						YPL201C
	YGL258W						YBR121C-A	YHR003C														YER045C						YOL071W
	YER131W						YJL137C	YGR295C														YDR064W						YHR008C
	YOR315W						YBR115C	YBR230C														YOR192C						YOL038C-A
	YDL129W						YKL181W	YOL052C-A														YKR077W						YMR107W
	YGR214W						YML125C	YLR106C														YAL016C-A						YHR015W
	YCR083W						YLR251W	YLR201C														YHR050W-A						YDL194W
	YDL021W						YPL106C	YPL054W														YNL117W						YBL045C
	YEL073C						YOR348C	YPL149W														YBL078C						YPR184W
	YKL009W						YPL246C	YHR075C														YDR343C						YER064C
	YDR094W						YPR050C	YLR376C														YNL285W						YCR085W
	YJL159W						YHL001W	YJL098W														YMR316W						YKL103C
	YKL036C						YOL010W	YMR310C														YGL081W						YPL159C
	YMR194C-A						YDR024W	YBL038W														YGR103W						YOR008W-B
	YOL101C						YOR228C	YGR094W														YOR096W						YBR230W-A
	YFR049W						YBR105C	YOL113W														YEL035C						YDL223C
	YHR018C						YPL012W	YOR020W-A														YMR103C						YPL273W
	YDR523C						YPR110C	YDR511W														YCR072C						YGR040W
	YPL220W						YDR119W	YMR250W														YNL194C						YPL222W
	YDR031W						YLR411W	YKL201C														YOR203W						YDR533C
	YPR159C-A						YOR192C-C	YIL066C														YML004C						YDR183C-A
	YCL064C						YIL125W	YDL112W														YDL198C						YKL211C
	YJR154W						YNL097C-B	YBR002C														YPL093W						YKL120W
	YDR222W						YKL148C	YLR121C														YDL218W						YMR011W
	YIR039C						YLR221C	YMR090W														YKL107W						YJR009C
	YNL202W						YGL123C-A	YDR258C														YDL085W						YLR214W
	YOR388C						YJL057C	YFR032C-A														YKL065C						YCR013C
	YML083C						YGR055W	YBL080C														YNL070W						YDR003W-A
	YDL086C-A						YPL186C	YDL083C														YDR412W						YER038W-A
	YNL331C						YGR187C	YNL327W														YBR157C						YHR007C-A
	YDR357C						YDR508C	YPR140W														YDR402C						YBR269C
	YGL089C						YNL209W	YOR340C														YPL226W						YOR049C
	YNL066W						YNR046W	YDR018C														YML018C						YPL189C-A
	YNR057C						YNL289W	YLR186W														YCR098C						YLR194C
	YOL122C						YOR142W	YIL155C														YLR420W						YPL203W
	YLR343W						YLR150W	YJL211C														YDL153C						YDR133C
	YMR243C						YMR265C	YDR418W														YMR120C						YOL055C
	YHR139C						YML073C	YDL075W														YPR061C						YFR053C
	YOR374W						YER159C	YLR053C														YEL065W						YGL258W
	YLL025W						YER048W-A	YIL020C														YLR385C						YCL058C
	YCL007C						YLR154W-F	YJL109C														YNL115C						YGR194C
	YBL049W						YHR046C	YOR236W														YNL057W						YOR315W
	YMR116C						YMR290C	YMR271C														YGL209W						YLL023C
	YDR256C						YOR287C	YPL004C														YBR196C						YNL045W
	YDR374C						YPR077C	YMR199W														YHR140W						YCR083W
	YDR453C						YOR011W	YDR111C														YJL205C						YGR249W
	YJL106W						YDL214C	YIR035C														YJR085C						YDL021W
	YIL117C						YBR117C	YOR003W														YOL077C						YEL073C
	YMR306W						YDR083W	YGL189C														YGL254W						YLR112W
	YOR004W						YKL183W	YPR036W-A														YOL059W						YFL052W
	YDL227C						YAR035W	YJL045W														YER036C						YPR010C-A
	YPL079W						YDR299W	YCL033C														YDR060W						YMR194C-B
	YPL277C						YIL091C	YHR196W														YBL055C						YOL101C
	YAR020C						YPL104W	YPL196W														YLR074C						YJL088W
	YOR237W						YBL015W	YNL113W														YOR390W						YFR049W
	YMR175W						YPR145C-A	YGL120C														YOR108W						YHR018C
	YNL200C						YGR146C	YOL144W														YJL068C						YNL141W
	YDL204W						YNL237W	YPL249C-A														YHR179W						YDR031W
	YAL063C						YMR251W	YIL069C														YCR087W						YPR159C-A
	YBR147W						YDR059C	YGL037C														YLR284C						YCL064C
	YIL136W						YDR379C-A	YGL147C														YBL088C						YDR222W
	YBR053C						YNL080C	YKL141W														YBR177C						YLR042C
	YLR029C						YDR022C	YEL017W														YJL122W						YIR039C
	YPR006C						YPL266W	YOR361C														YJR153W						YNL202W
	YEL034C-A						YLL064C	YGL078C														YFL021W						YOR388C
	YKL163W						YMR146C	YOL024W														YDR406W						YLR216C
	YHR160C						YPR116W	YEL039C														YJL212C						YMR017W
	YLR273C						YHR089C	YER039C														YNL093W						YPR150W
	YHR047C						YPL237W	YKR049C														YLR002C						YGL089C
	YCL038C						YJL078C	YHR097C														YER110C						YBR149W
	YKL217W						YGR200C	YER082C														YLR108C						YNL066W
	YKR094C						YIL127C	YDL241W														YMR279C						YOL053W
	YDR539W						YKL051W	YDL081C														YMR206W						YFR055W
	YCL048W-A						YLR294C	YLR149C														YCR087C-A						YHR102W
	YBR067C						YLR205C	YFL018C														YOR134W						YHR139C
	YPR192W						YFL059W	YJL066C														YAL038W						YOR374W
	YGR224W						YNR019W	YNL074C														YGR107W						YLL025W
	YCR099C						YNL002C	YKL007W														YLR196W						YBL049W
	YML087C						YOR367W	YLR180W														YPL201C						YAL019W-A
	YOR161C						YJL189W	YLR406C														YIL012W						YDR256C
	YJR025C						YNL274C	YOL130W														YNR053C						YEL071W
	YGR174C						YOL080C	YNR072W														YDL063C						YFL050C
	YJR078W						YNR044W	YNL248C														YHR008C						YDR374C
	YDR014W-A						YNL256W	YBR025C														YOR369C						YDR453C
	YOR316C						YOL058W	YKL128C														YGL256W						YNL125C
	YLR338W						YER106W	YLR164W														YMR107W						YNR001C
	YBR218C						YGR258C	YKR104W														YHR015W						YJL106W
	YDL127W						YEL044W	YKL219W														YGR192C						YIL117C
	YOR186W						YML129C	YIR037W														YCR085W						YHR162W
	YGR065C						YCR047C	YNL024C														YKL103C						YOR004W
	YPR026W						YDR178W	YOR190W														YPL159C						YCL042W
	YBL097W						YLR432W	YML128C														YDL223C						YAR020C
	YPL017C						YIR027C	YPR030W														YDR037W						YOR237W
	YKL161C						YBL068W-A	YDL208W														YPL222W						YMR175W
	YIL113W						YLR435W	YJL170C														YDR533C						YLR099C
	YKL070W						YLR409C	YKL026C														YDR183C-A						YJL180C
	YHR152W						YPL088W	YLR372W														YER043C						YNL200C
	YLR271W						YMR041C	YDL168W														YBR034C						YJL007C
	YNL259C						YMR267W	YDL026W														YJR063W						YDL204W
	YML101C						YLR178C	YGR123C														YGR280C						YER096W
	YHL021C						YBR111C	YNL132W														YEL069C						YGL187C
	YGR153W						YPR144C	YJR149W														YKL120W						YMR062C
	YBR255C-A						YKL136W	YAL036C														YMR011W						YNL064C
	YPL271W						YIL166C	YEL037C														YJR009C						YIL136W
	YMR056C						YOL154W	YNL196C														YGL183C						YIL098C
	YOR215C						YBR180W	YMR101C														YNL333W						YBR085W
	YDL048C						YLR397C	YCR021C														YPL067C						YMR081C
	YBR047W						YJR095W	YHR048W														YHR007C-A						YJL153C
	YKR057W						YOL014W	YOR159C														YBR269C						YEL034C-A
	YJL077W-A						YDR123C	YER015W														YOR049C						YOR180C
	YJL077W-B						YDR020C	YLR070C														YLR249W						YJL100W
	YML050W						YGR053C	YDL130W														YDR184C						YKL163W
	YDR242W						YOR224C	YKL067W														YOL055C						YIL111W
	YPL222C-A						YGL123W	YER084W														YFR053C						YOR128C
	YJL161W						YPR163C	YKL150W														YGL258W						YHR160C
	YKR035C						YPR054W	YOR173W														YER131W						YHR047C
	YMR297W						YLR031W	YFR031C-A														YDL129W						YKL085W
	YML122C						YHR169W	YGL205W														YNL045W						YNR043W
	YOR349W						YEL049W	YPL217C														YGR214W						YKL217W
	YNL155W						YOR293W	YBR155W														YLR112W						YGR035C
	YDR025W						YDR465C	YPL171C														YKL009W						YMR177W
	YGR067C						YLR356W	YGL162W														YKL036C						YCL048W-A
	YMR110C						YJL145W	YHR010W														YMR194C-B						YBR067C
	YER087C-A						YJR079W	YIL024C														YPL131W						YDR100W
	YKL081W						YLL052C	YOL041C														YOL101C						YER049W
	YGL180W						YOL082W	YOL109W														YJL088W						YKR080W
	YMR173W						YBR267W	YNR070W														YBL028C						YGR224W
	YLR154W-E						YBR285W	YLR328W														YNL141W						YCR099C
	YMR319C						YFL014W	YGL057C														YPR159C-A						YML087C
	YGL177W						YJR108W	YML047C														YCL064C						YER101C
	YER055C						YPR015C	YHR127W														YLR042C						YOR161C
	YBR045C						YGR256W	YOR300W														YKR059W						YBR145W
	YFL058W						YER126C	YLL062C														YNL202W						YGR174C
	YMR159C						YBR040W	YHL014C														YJL050W						YNL062C
	YNL037C						YDL036C	YGL010W														YML083C						YJL163C
	YIL107C						YKL156W	YDR064W														YDL086C-A						YDR014W-A
	YLR252W						YHR148W	YKR077W														YPR150W						YOL126C
	YGR087C						YDL110C	YAL016C-A														YDR357C						YNR060W
	YGL156W						YGR225W	YDR454C														YGL089C						YML120C
	YAL025C						YMR269W	YNL117W														YGL009C						YER137C
	YMR320W						YKL053C-A	YIL052C														YBR149W						YDL027C
	YHR069C-A						YDL136W	YBL078C														YNL066W						YER053C
	YNR064C						YHR177W	YKL024C														YFR055W						YLR081W
	YBR249C						YDL210W	YDR343C														YHR139C						YDL127W
	YBR084W						YNL069C	YMR316W														YOR374W						YOR186W
	YPL123C						YJL168C	YGL081W														YLL025W						YDR502C
	YOL151W						YDR446W	YGR103W														YBL049W						YGR065C
	YMR169C						YLR363W-A	YOR292C														YAL019W-A						YPL245W
	YOR152C						YKL130C	YBR294W														YMR116C						YJL166W
	YOR247W						YOR341W	YOR252W														YDR256C						YNL043C
	YGR292W						YIL153W	YHL033C														YNL302C						YPL017C
	YDR506C						YBR244W	YBR037C														YGL030W						YJL048C
							YGR142W	YOR096W														YJL033W						YLR304C
							YPL211W	YPL250C														YOR182C						YGR153W
							YOL061W	YCR072C														YDR050C						YBR255C-A
							YHR210C	YOR203W														YEL071W						YMR056C
							YJL191W	YDR385W														YKL143W						YOR215C
							YIL077C	YML004C														YDR374C						YGR182C
							YCL048W	YPL093W														YDR453C						YDL048C
							YMR142C	YLR264W														YDR321W						YML050W
							YGL121C	YDL218W														YNL178W						YPR074C
							YHR003C	YGL199C														YJL106W						YDR242W
							YGR295C	YKL107W														YIL117C						YPL222C-A
							YBR230C	YDL085W														YMR306W						YJL062W-A
							YFR052C-A	YPR098C														YHR162W						YJL161W
							YOL052C-A	YNL070W														YOR004W						YMR297W
							YLR106C	YEL041W														YDL227C						YCL057C-A
							YLR201C	YBR092C														YCL042W						YLR390W
							YPL054W	YGR044C														YKR092C						YLR345W
							YPL149W	YPL226W														YAR020C						YNL100W
							YHR075C	YML018C														YCR031C						YGR067C
							YLR376C	YCR098C														YOR237W						YBL095W
							YJL098W	YER058W														YIL049W						YMR110C
							YMR310C	YLL039C														YMR175W						YBR013C
							YBL038W	YDL153C														YLR099C						YIL079C
							YHL042W	YOR299W														YOL007C						YJL152W
							YGR094W	YLR385C														YER074W						YDL229W
							YOL113W	YCR045W-A														YNL200C						YIL050W
							YOR020W-A	YLR218C														YJL007C						YIL006W
							YDR511W	YBR138C														YDL204W						YAL047W-A
							YMR250W	YNL162W														YAL063C						YLR154W-E
							YEL040W	YNL115C														YNL064C						YMR319C
							YER124C	YGL138C														YIL136W						YGL177W
							YKL201C	YDR157W														YOL120C						YER055C
							YIL066C	YKL124W														YLR341W						YBR045C
							YDL112W	YGL209W														YLR029C						YLR151C
							YBR002C	YJR085C														YBR085W						YBR141C
							YLR121C	YOL077C														YMR081C						YPL025C
							YKR061W	YDL061C														YEL034C-A						YMR291W
							YER011W	YOL059W														YGR245C						YKL091C
							YMR090W	YER036C														YKL163W						YNL037C
							YDR258C	YGR027C														YHR160C						YIL107C
							YFR032C-A	YGL117W														YLR273C						YLR252W
							YBL080C	YER182W														YCL038C						YGR087C
							YDL083C	YCR025C														YIL064W						YGL156W
							YOR100C	YDR060W														YKL217W						YDL114W
							YNL327W	YBL055C														YKR094C						YHR069C-A
							YPR140W	YGL101W														YLR051C						YBR214W
							YOR340C	YLR074C														YMR177W						YNR064C
							YDR018C	YLR405W														YCL048W-A						YOL086W-A
							YLR186W	YDR345C														YBR067C						YBR084W
							YIL155C	YOR108W														YER049W						YDL131W
							YJL211C	YJL068C														YEL054C						YEL024W
							YDR418W	YGR210C														YOL009C						YPL123C
							YBL024W	YHR179W														YPR192W						YOR083W
							YDL075W	YCR087W														YKR080W						YOL151W
							YLR053C	YJL108C														YML087C						YMR169C
							YIL020C	YLR284C														YOR161C						YMR251W-A
							YJL109C	YOR120W														YDR339C						YOR152C
							YOR236W	YBL088C														YGR174C						YJL196C
							YKL220C	YJR155W														YJR078W						YGR292W
							YMR271C	YBR177C														YNL062C						YGR243W
							YPL004C	YJL155C														YDR014W-A						YDR506C
							YMR199W	YJL122W														YOL126C						YGL038C
							YDR111C	YGR148C														YLR338W						YKL165C
							YIR035C	YMR009W														YNR060W
							YOR003W	YJR135W-A														YHR106W
							YGL189C	YJL212C														YBR071W
							YPR036W-A	YNL093W														YER053C
							YJL045W	YLR002C														YLR081W
							YCL033C	YER145C														YDL127W
							YHR196W	YER110C														YMR083W
							YPL196W	YMR191W														YOR186W
							YNL113W	YLR108C														YDR502C
							YGL120C	YML043C														YPR026W
							YFR034W-A	YMR279C														YPL245W
							YOL144W	YMR206W														YBR079C
							YPL249C-A	YCR087C-A														YNL043C
							YGR121C	YNL055C														YBL068W
							YIL069C	YPL087W														YJL048C
							YGL037C	YOR134W														YCR057C
							YGL147C	YAL038W														YCL058W-A
							YBL001C	YDR285W														YBR255C-A
							YDR381C-A	YAR019W-A														YLR048W
							YKL141W	YLR196W														YBR061C
							YCR101C	YDL239C														YOR145C
							YEL017W	YPL201C														YMR056C
							YOR361C	YOL071W														YOR215C
							YGL078C	YNR053C														YKR057W
							YOL024W	YDL063C														YJL077W-A
							YEL039C	YHR008C														YJL077W-B
							YDR234W	YOR369C														YPR074C
							YER039C	YOL038C-A														YLR175W
							YKR049C	YMR107W														YHR071C-A
							YHR097C	YDR381W														YJL161W
							YMR096W	YGL103W														YKR035C
							YER082C	YOR207C														YML122C
							YDL241W	YPR184W														YGR081C
							YDL081C	YNL012W														YOR349W
							YLR149C	YDR252W														YNR062C
							YFL018C	YKL103C														YDR025W
							YJL066C	YBR230W-A														YOL124C
							YNL074C	YDL223C														YDR504C
							YKL007W	YER025W														YGR067C
							YLR180W	YPL273W														YOR245C
							YLR406C	YDR037W														YBL095W
							YOL130W	YPL222W														YPR137W
							YHR214W	YDR533C														YDR161W
							YLR460C	YBR034C														YBR013C
							YFR012W	YJR063W														YIL079C
							YNR072W	YGR280C														YPL146C
							YNL248C	YEL069C														YJL152W
							YBR025C	YKL120W														YKL081W
							YKL128C	YJR009C														YDL229W
							YLR164W	YCR013C														YLR154W-E
							YKR104W	YDR003W-A														YMR319C
							YOR248W	YJL052W														YGL177W
							YKL219W	YER038W-A														YOR260W
							YIR037W	YHR007C-A														YBR141C
							YNL024C	YPR080W														YJL136C
							YOR190W	YBR269C														YPL025C
							YML128C	YIL145C														YKL180W
							YPR030W	YLR249W														YJR007W
							YDL208W	YPL203W														YIR020C
							YNL111C	YDR133C														YMR291W
							YJL170C	YGL072C														YKL091C
							YKL026C	YER131W														YIL107C
							YLR372W	YCL058C														YLR252W
							YDL168W	YGR194C														YGR087C
							YDL026W	YOR315W														YGL156W
							YGR123C	YLL023C														YDL114W
							YNL132W	YDL129W														YAL025C
							YJR149W	YNL045W														YMR320W
							YAL036C	YGR214W														YBR214W
							YBL003C	YCR083W														YNR064C
							YGR250C	YDL021W														YOL086W-A
							YEL037C	YEL073C														YBR084W
							YNL196C	YLR112W														YOR312C
							YMR101C	YKL009W														YMR169C
							YCR021C	YNR003C														YER006W
							YHR048W	YPL131W														YLL034C
							YOR159C	YJL088W														YOR152C
							YER006C-A	YFR049W														YGR243W
							YER015W	YBL028C														YGL038C
							YLR070C	YOR006C														YMR025W
							YDL130W	YNL141W
							YNL018C	YDR031W
							YKL067W	YLR042C
							YER084W	YKR059W
							YKL150W	YBR032W
							YOR173W	YNL202W
							YFR031C-A	YDR399W
							YGL205W	YOR388C
							YPL217C	YOR060C
							YBR155W	YJL050W
							YPL171C	YML083C
							YGL162W	YDL086C-A
							YPR002C-A	YNL331C
							YHR010W	YDR357C
							YIL024C	YGL089C
							YOL041C	YBR149W
							YOL109W	YNL066W
							YNR070W	YNL223W
							YLR328W	YFR055W
							YGL057C	YGL111W
							YML047C	YHR139C
							YHR127W	YOR374W
							YOR300W	YBL049W
							YLL062C	YMR116C
							YHL014C	YDR256C
							YGL010W	YNL302C
							YDR064W	YGL030W
							YOR192C	YJL033W
							YKR077W	YOR182C
							YAL016C-A	YDR050C
							YDR454C	YEL071W
							YNL117W	YKL143W
							YIL052C	YDR374C
							YBL078C	YDR453C
							YKL024C	YDR321W
							YDR343C	YNL178W
							YMR316W	YJL106W
							YGL081W	YLL018C-A
							YGR103W	YMR306W
							YOR292C	YHR162W
							YBR294W	YOR004W
							YOR252W	YDL227C
							YGR078C	YCL042W
							YHL033C	YPL079W
							YBR037C	YKR092C
							YOR096W	YPL277C
							YEL035C	YCR031C
							YPL250C	YMR175W
							YCR072C	YLR044C
							YOR203W	YLR099C
							YDR385W	YER074W
							YML004C	YJL180C
							YDL198C	YNL200C
							YPL093W	YDL204W
							YLR264W	YER096W
							YDL218W	YBL072C
							YLR286C	YOR167C
							YGL199C	YBR121C
							YKL107W	YAL063C
							YDL085W	YNL064C
							YPR098C	YIL136W
							YKL065C	YIL018W
							YNL070W	YGR118W
							YLL042C	YOL120C
							YBR157C	YBR053C
							YEL041W	YLR029C
							YBR092C	YHR104W
							YGR044C	YOR258W
							YPL226W	YIL098C
							YML018C	YBR085W
							YCR098C	YEL034C-A
							YER058W	YDR500C
							YLL039C	YPR020W
							YLR420W	YGR245C
							YDL153C	YKL163W
							YMR120C	YMR304W
							YOR299W	YHR160C
							YLR385C	YLR273C
							YCR045W-A	YCL038C
							YLR218C	YKL085W
							YBR138C	YIL064W
							YNL162W	YKL217W
							YNL115C	YKR094C
							YGL138C	YGR035C
							YDR157W	YER049W
							YKL124W	YEL054C
							YOR136W	YOL009C
							YDR287W	YLR060W
							YGL209W	YBR049C
							YHR140W	YGR224W
							YJL205C	YML087C
							YDR342C	YER101C
							YJR085C	YOR161C
							YOL077C	YDR339C
							YDL061C	YGR174C
							YOL059W	YNL062C
							YER036C	YBR118W
							YGR027C	YJL163C
							YGL117W	YDR014W-A
							YER182W	YLR338W
							YCR025C	YML120C
							YDR060W	YHR106W
							YBL055C	YBR071W
							YGL101W	YDL027C
							YLR074C	YGL008C
							YLR405W	YDL127W
							YDR345C	YOR186W
							YOR108W	YPR026W
							YJL068C	YPL245W
							YGR210C	YBR079C
							YHR179W	YFL054C
							YCR087W	YJL166W
							YJL108C	YPL017C
							YLR284C	YKL161C
							YNL014W	YCR057C
							YOR120W	YKL070W
							YBL088C	YHR152W
							YJR155W	YHR021C
							YOR177C	YCL058W-A
							YBR177C	YLR048W
							YJL155C	YMR259C
							YJL122W	YBR061C
							YGR148C	YOR145C
							YJR153W	YMR056C
							YMR009W	YOR215C
							YJR135W-A	YGR182C
							YJL212C	YKR057W
							YNL093W	YOR284W
							YLR002C	YOR163W
							YER145C	YML050W
							YER110C	YPR074C
							YHR123W	YLR175W
							YMR191W	YNL308C
							YLR108C	YJL138C
							YML043C	YBL076C
							YMR279C	YPL222C-A
							YMR206W	YBR143C
							YCR087C-A	YJL062W-A
							YNL055C	YJL161W
							YPL087W	YMR297W
							YOR134W	YGR081C
							YAL038W	YLR390W
							YDR285W	YLR345W
							YAR019W-A	YLR448W
							YOL119C	YNL100W
							YLR196W	YDR025W
							YDL239C	YOL124C
							YPL201C	YLR083C
							YOL071W	YMR210W
							YNR053C	YDR504C
							YDL063C	YPR137W
							YHR008C	YDR161W
							YOR369C	YMR110C
							YOL038C-A	YHR059W
							YMR107W	YIL079C
							YDR381W	YPL146C
							YGL103W	YKL081W
							YOR207C	YDL229W
							YPR184W	YIL050W
							YGL028C	YIL006W
							YNL012W	YLL008W
							YDR252W	YAL047W-A
							YJL037W	YLR154W-E
							YKL103C	YER055C
							YBR230W-A	YOR260W
							YDL223C	YLR151C
							YER025W	YBR141C
							YPL273W	YJL136C
							YDR037W	YIR014W
							YPL222W	YKL180W
							YDR533C	YJR007W
							YER043C	YKL091C
							YBR034C	YPL107W
							YJR063W	YIL107C
							YGR280C	YLR252W
							YEL069C	YGR087C
							YKL120W	YGL156W
							YMR011W	YAL025C
							YDL200C	YIL047C
							YJR009C	YBR214W
							YCR013C	YNR064C
							YDR003W-A	YBR249C
							YJL052W	YBR084W
							YER038W-A	YPL123C
							YNL333W	YDR023W
							YHR007C-A	YOR312C
							YPR080W	YMR169C
							YBR269C	YER006W
							YIL145C	YLL034C
							YLR249W	YMR087W
							YPL203W	YDL072C
							YDR133C	YGR292W
							YFR053C	YGR243W
							YGL072C	YGL038C
							YER131W
							YCL058C
							YGR194C
							YOR315W
							YLL023C
							YDL129W
							YNL045W
							YGR214W
							YCR083W
							YGR249W
							YDL021W
							YEL073C
							YLR112W
							YKL009W
							YNR003C
							YKL036C
							YMR194C-B
							YPL131W
							YOL101C
							YJL088W
							YFR049W
							YBL028C
							YOR006C
							YNL141W
							YDR031W
							YPR159C-A
							YDR222W
							YLR042C
							YIR039C
							YKR059W
							YBR032W
							YNL202W
							YDR399W
							YOR388C
							YOR060C
							YJL050W
							YML083C
							YDL086C-A
							YNL331C
							YDR357C
							YGL089C
							YBR149W
							YNL066W
							YNL223W
							YFR055W
							YGL111W
							YHR139C
							YOR374W
							YBL049W
							YAL019W-A
							YMR034C
							YMR116C
							YDR256C
							YNL302C
							YGL030W
							YJL033W
							YOR182C
							YDR050C
							YEL071W
							YKL143W
							YDR374C
							YDR453C
							YDR321W
							YNR001C
							YNL178W
							YJL106W
							YLL018C-A
							YIL117C
							YMR306W
							YHR162W
							YOR004W
							YDL227C
							YCL042W
							YPL079W
							YKR092C
							YPL277C
							YCR031C
							YOR237W
							YMR175W
							YLR044C
							YLR099C
							YER074W
							YJL180C
							YNL200C
							YJL007C
							YDL204W
							YER096W
							YBL072C
							YOR167C
							YBR121C
							YAL063C
							YBR147W
							YNL064C
							YIL136W
							YIL018W
							YGR118W
							YOL120C
							YPL183W-A
							YBR053C
							YLR029C
							YHR104W
							YOR258W
							YIL098C
							YBR085W
							YMR081C
							YPR006C
							YMR114C
							YJL153C
							YEL034C-A
							YDR500C
							YPR020W
							YGR245C
							YOR111W
							YKL163W
							YIL111W
							YMR304W
							YPL168W
							YHR160C
							YLR273C
							YCL038C
							YKL085W
							YNR043W
							YIL064W
							YKL217W
							YKR094C
							YPL038W-A
							YGR035C
							YCL048W-A
							YBR067C
							YDR100W
							YER049W
							YEL054C
							YOL009C
							YPR192W
							YLR060W
							YBR049C
							YKR080W
							YGR224W
							YCR099C
							YML087C
							YER101C
							YOR161C
							YOR133W
							YBR145W
							YDR339C
							YGR174C
							YNL062C
							YBR118W
							YJL163C
							YDR014W-A
							YOR316C
							YLR338W
							YNR060W
							YML120C
							YHR106W
							YBR071W
							YDL027C
							YER053C
							YLR081W
							YML066C
							YGL008C
							YDL127W
							YOR186W
							YDR502C
							YPR026W
							YPL245W
							YBR079C
							YFL054C
							YJL166W
							YBL068W
							YPL017C
							YKL161C
							YCR057C
							YKL070W
							YHR152W
							YLR271W
							YHR021C
							YCL058W-A
							YLR304C
							YGR153W
							YBR255C-A
							YLR048W
							YMR259C
							YBR061C
							YOR145C
							YMR056C
							YOR215C
							YGR182C
							YBR047W
							YKR057W
							YOR284W
							YOR163W
							YJL077W-A
							YJL077W-B
							YML050W
							YPR074C
							YLR175W
							YNL308C
							YJL138C
							YBL076C
							YPL222C-A
							YBR143C
							YJL062W-A
							YJL161W
							YKR035C
							YMR297W
							YGR081C
							YOR349W
							YLR390W
							YLR345W
							YLR448W
							YNL100W
							YDR025W
							YOL124C
							YLR083C
							YMR210W
							YDR504C
							YGR067C
							YOR245C
							YPR137W
							YDR161W
							YMR110C
							YHR059W
							YBR013C
							YIL079C
							YPL146C
							YKL081W
							YDL229W
							YIL050W
							YIL006W
							YLL008W
							YAL047W-A
							YLR154W-E
							YGL177W
							YER055C
							YOR260W
							YML052W
							YLR151C
							YBR141C
							YJL136C
							YPL025C
							YIR014W
							YKL180W
							YJR007W
							YKL091C
							YNL037C
							YPL107W
							YIL107C
							YLR252W
							YGR087C
							YGL156W
							YAL025C
							YHR069C-A
							YIL047C
							YBR214W
							YNR064C
							YBR249C
							YOL086W-A
							YBR084W
							YPL123C
							YDR023W
							YOR312C
							YOL151W
							YMR169C
							YER006W
							YLL034C
							YMR087W
							YDL072C
							YOR152C
							YGR292W
							YGR243W
							YGL038C
							YKL165C
							YMR025W
