# Supplementary material for: Differential Hsp90-dependent gene expression is strain-specific and common among yeast strains
Source: iScience. 2023 Apr 10;26(5):106635. doi: 10.1016/j.isci.2023.106635 (PMC10149407; doi:10.1016/j.isci.2023.106635)
Supplement: Table S8. The numbers of buffered and potentiated genes in each strain pair, related to Figure 1 [file mmc9.xlsx]

## Sheet: S8
Table S8: the numbers of buffered and potentiated genes in each strain pair
strain pair	total	buffered	potentiated	ratio of buffered genes	ratio of potentiated genes
LAB-NA	874	496	378	0.57	0.43
LAB-WA	453	254	199	0.56	0.44
LAB-SK	1485	1211	274	0.82	0.18
LAB-ML	666	431	235	0.65	0.35
NA-WA	577	348	229	0.6	0.4
NA-SK	610	392	218	0.64	0.36
NA-ML	703	444	259	0.63	0.37
WA-SK	1017	433	584	0.43	0.57
WA-ML	579	321	258	0.55	0.45
SK-ML	937	449	488	0.48	0.52
