# Supplementary material for: Differential Hsp90-dependent gene expression is strain-specific and common among yeast strains
Source: iScience. 2023 Apr 10;26(5):106635. doi: 10.1016/j.isci.2023.106635 (PMC10149407; doi:10.1016/j.isci.2023.106635)
Supplement: Table S9. Overview of predicted TF binding sites in five tested strains, related to Figure 2 — The non-conserved sites are lost or gained sites in specific strains. [file mmc10.xlsx]

## Sheet: S9
Table S9: The overview of predicted TF binding sites
strain name	LAB	NA	WA	SK	ML			conserved hits
motif hits	267220	266835	266097	266544	266472			258299
conserved motif (%)	96.6616	96.801	97.0695	96.9067	96.9329
								conserved with variations
								7383
								non-conserved
								44799
