# Supplementary material for: Differential Hsp90-dependent gene expression is strain-specific and common among yeast strains
Source: iScience. 2023 Apr 10;26(5):106635. doi: 10.1016/j.isci.2023.106635 (PMC10149407; doi:10.1016/j.isci.2023.106635)
Supplement: Table S10. The comparison between motif-scan targets and targets defined by the ChIP-based method, related to Figure 2 — The targets from the ChIP-seq data32 were used only if the ChIP peak occurred within the 500-bp region upstream of the translation start site. [file mmc11.xlsx]

## Sheet: S10
Table S10: Overlapped targets between the TFBS prediction and ChIP data
ChIP data are from Rossi et al., Nature 2021
TF	targets in ChIP-seq	overlapped with the TFBS prediction	percentage of ChIP targets with the motif	experimental repeat number
RAP1	402	235	58.5	3
MSN2	5105	284	5.6	1
MSN4	5105	502	9.8	1
GIS1	105	46	43.8	2
DOT6	5105	1631	31.9	1
ABF1	454	250	55.1	3
STB3	170	2	1.2	2
TOD6	5105	1228	24.1	1
SFP1	6	4	66.7	2
RSF2	5105	505	9.9	1
RPH1	38	14	36.8	2
RDS2	4	4	100	2
YML081W	56	54	96.4	2
CRZ1	28	18	64.3	2
YLR278C	305	137	44.9	1
		average percentage	0.4327
		average percentage after removing samples with only one repeat	0.580889
