# Supplementary material for: Differential Hsp90-dependent gene expression is strain-specific and common among yeast strains
Source: iScience. 2023 Apr 10;26(5):106635. doi: 10.1016/j.isci.2023.106635 (PMC10149407; doi:10.1016/j.isci.2023.106635)
Supplement: Table S11. Statistical tests for identifying the candidate TFs involved in Hsp90-dependent strain-specific regulation, related to Figure 2 — The Kruskal–Wallis test was first employed to examine if the expression profiles of each TF target were similar in all tested strains. After passing the KW test, a Wilcoxon rank-sum test was used to examine individual strain pairs. [file mmc12.xlsx]

## Sheet: S11
Table S11: The statisitics for identifying candidate TFs
gene	systematic name	Best motif	q_KW_test	q_LAB_NA	q_LAB_WA	q_LAB_SK	q_LAB_ML	q_NA_WA	q_NA_SK	q_NA_ML	q_WA_SK	q_WA_ML	q_SK_ML	Genetic interacting with Hsp90	Physical interacting with Hsp90
SFP1	YLR403W	AGAAAAATTTTC	2.01691e-51	3.50089e-20	2.95923e-07	7.56498e-36	8.38368e-25	1.24097e-05	3.69363e-12	0.0668539	1.19475e-22	1.52276e-10	2.50337e-05	#N/A	#N/A
TOD6	YBL054W	GGCTCATCGG	4.97673e-34	2.39816e-14	1.28277e-06	1.19431e-25	2.51958e-15	0.00588136	7.03017e-10	0.259689	2.1829e-15	1.73094e-05	0.000246675	#N/A	#N/A
DOT6	YER088C	GCGATGACGC	1.08465e-25	7.13346e-11	4.22695e-05	2.54394e-19	1.67376e-13	0.0594392	1.03373e-07	0.0887291	1.95504e-11	2.59856e-05	0.025875	#N/A	YER088C
RAP1	YNL216W	CCATCCGCACACT	5.96635e-16	9.67902e-09	2.69121e-05	7.16925e-10	7.48556e-13	0.0148684	0.00825528	1	2.41148e-05	3.45077e-05	0.280233	#N/A	#N/A
COM2	YER130C	ATAGGGG	8.73182e-12	3.12685e-06	1	4.11247e-07	0.812711	0.0156667	1	2.5719e-09	0.0103496	0.0092171	6.66813e-09	#N/A	#N/A
GIS1	YDR096W	TAGGGG	3.53957e-11	0.000267522	1	5.27409e-06	0.206688	0.0220762	1	8.29326e-10	0.0112411	0.00408152	1.54934e-09	YDR096W	YDR096W
ABF1	YKL112W	GCGTATAAGATGATA	1.84468e-10	2.45493e-08	0.0733292	2.10194e-07	7.59554e-08	0.00277634	1	1	0.00019577	0.00129448	1	#N/A	YKL112W
MSN4	YKL062W	CAGGGGC	1.23783e-08	0.000516877	1	4.4338e-05	0.281401	0.0190685	1	3.60353e-07	0.00462805	0.116709	9.23947e-08	#N/A	YKL062W
RSF2	YJR127C	TGCGGGG	1.09269e-06	0.0540172	1	0.243677	0.000774183	0.680294	1	3.5807e-08	1	0.000187155	9.48887e-06	#N/A	#N/A
MSN2	YMR037C	TAGGGGGGG	5.67939e-05	0.00079863	1	0.00401344	1	0.114263	1	1.3436e-05	0.285877	0.195869	0.000149556	#N/A	YMR037C
USV1	YPL230W	AGGGG	0.00026852	0.0463956	1	0.102923	0.983845	0.171008	1	3.50358e-07	1	0.0314922	0.000419622	#N/A	#N/A
STB3	YDR169C	GTCAAAAATTTTTCACT	0.000508806	0.00197734	1	8.18701e-05	0.0049901	0.0571447	0.510144	1	0.00227723	0.148205	1	#N/A	YDR169C
YLR278C	YLR278C	AACTCCG	0.000835688	0.214876	1	1	0.035936	0.0695313	0.0427046	1.94114e-07	1	0.0437754	0.129491	#N/A	#N/A
YGR067C	YGR067C	GCGGGG	0.00127771	1	1	1	0.0514517	1	0.00863699	4.58152e-07	1	0.001721	0.323832	#N/A	YGR067C
REI1	YBR267W	TCAGGGG	0.00196033	0.228827	1	0.16626	0.0557094	0.246955	1	8.41385e-05	0.317583	0.200862	0.000270392	YBR267W	#N/A
YML081W	YML081W	GCGGGG	0.00933014	1	1	1	0.133157	1	0.0126358	4.85091e-06	1	0.00324416	0.577481	#N/A	#N/A
RDS2	YPL133C	TCGGG	0.010269	1	1	1	0.167691	1	0.00226213	9.07682e-06	0.684631	0.0168406	1	#N/A	#N/A
RPH1	YER169W	CACCCCTGC	0.0102698	1	1	1	0.00882423	1	1	2.50555e-05	1	0.0157353	0.00647758	#N/A	#N/A
YER184C	YER184C	TCCGGA	0.0111528	1	1	1	0.109208	0.255315	0.0143008	3.41251e-06	1	0.0737795	0.624896	#N/A	#N/A
YPR022C	YPR022C	GTGGGG	0.0173155	1	1	1	0.0028095	1	0.632518	6.14653e-05	1	0.00153157	0.153668	#N/A	#N/A
CRZ1	YNL027W	GTGGCTG	0.0361905	0.0306873	1	1	1	0.0219454	0.0180594	2.1209e-05	1	1	1	#N/A	#N/A
YPR196W	YPR196W	ATTTCCCCG	0.0525361											#N/A	#N/A
MIG2	YGL209W	GTTGCGGGGTG	0.102322											YGL209W	#N/A
GSM1	YJL103C	TCCGG	0.104133											#N/A	#N/A
STB2	YMR053C	CGGGTAAC	0.135378											YMR053C	#N/A
REB1	YBR049C	ACGGGTAAC	0.142238											#N/A	YBR049C
RGM1	YMR182C	CGTCGCGTCGGGG	0.152614											#N/A	#N/A
PDR8	YLR266C	ATCTCCG	0.155263											#N/A	#N/A
HAP4	YKL109W	GGCCAATCA	0.160021											#N/A	#N/A
SUT1	YGL162W	GCGGGGAAGG	0.217944											#N/A	#N/A
AFT1	YGL071W	TCTGCACCC	0.229861											#N/A	#N/A
SPT15	YER148W	AATATATAAAT	0.234067											YER148W	YER148W
RSC3	YDR303C	GCGCG	0.340445											#N/A	YDR303C
RSC30	YHR056C	GGCGCGC	0.356497											#N/A	#N/A
XBP1	YIL101C	GGCCTCGAGC	0.518263											YIL101C	#N/A
PHD1	YKL043W	GATGCAGG	0.527842											#N/A	#N/A
HAP3	YBL021C	CCTTATTGGCTAAA	0.539604											#N/A	#N/A
CAT8	YMR280C	CCGGAG	0.682175											#N/A	#N/A
STP4	YDL048C	GCGCTATC	0.763626											YDL048C	YDL048C
SWI4	YER111C	CTTTCGCGT	0.786881											#N/A	#N/A
SPT23	YKL020C	GAAATCAA	0.821809											#N/A	#N/A
ABF2	YMR072W	TCTAGA	1											#N/A	#N/A
ACE2	YLR131C	GGCGGGTT	1											#N/A	#N/A
ADR1	YDR216W	ATGCGACCTGTTA	1											#N/A	YDR216W
AFT2	YPL202C	GGGGTGCG	1											#N/A	#N/A
ARG80	YMR042W	CCCGCGCGGAAA	1											#N/A	#N/A
ARG81	YML099C	GTGACTCC	1											#N/A	#N/A
ARO80	YDR421W	CGGTTATCGTCGG	1											#N/A	#N/A
ARR1	YPR199C	GCTTAGTAAC	1											#N/A	#N/A
ASG1	YIL130W	ACGGACGGGGCCCCG	1											#N/A	#N/A
ASH1	YKL185W	CCTGATTTGG	1											#N/A	#N/A
AZF1	YOR113W	TTTTTCTTTTCCTGCTTC	1											#N/A	#N/A
BAS1	YKR099W	ACCGGAGTCA	1											#N/A	#N/A
CAD1	YDR423C	ATTTGTAAGC	1											#N/A	#N/A
CBF1	YJR060W	ATCACGTG	1											#N/A	#N/A
CHA4	YLR098C	GCCGGTTCCGATAACCG	1											#N/A	#N/A
CIN5	YOR028C	GCTTAGGTAAG	1											#N/A	#N/A
CST6	YIL036W	TGACGT	1											#N/A	#N/A
CUP2	YGL166W	CAGCAGAAATG	1											#N/A	#N/A
DAL80	YKR034W	GATAA	1											#N/A	#N/A
DAL81	YIR023W	TCTCTTGTCTCC	1											#N/A	#N/A
DAL82	YNL314W	CAGCGCATTTTTCC	1											#N/A	#N/A
DIG1	YPL049C	GCATTCTC	1											YPL049C	YPL049C
ECM22	YLR228C	CCGGACCGTCGGG	1											#N/A	#N/A
ECM23	YPL021W	AGATC	1											#N/A	#N/A
ERT1	YBR239C	CCGGAAC	1											#N/A	#N/A
FHL1	YPR104C	GACGCAAA	1											#N/A	#N/A
FKH1	YIL131C	CTTGTTTAC	1											#N/A	#N/A
FKH2	YNL068C	TGTTTAC	1											#N/A	#N/A
FZF1	YGL254W	CTATCA	1											#N/A	#N/A
GAL4	YPL248C	CGGAGTGCTCTTCGCCGA	1											#N/A	#N/A
GAT1	YFL021W	GCGATAAGC	1											YFL021W	YFL021W
GAT3	YLR013W	CATGTTAT	1											#N/A	#N/A
GAT4	YIR013C	TAGATCTAGTC	1											#N/A	#N/A
GCN4	YEL009C	ATGAGTCAT	1											#N/A	#N/A
GCR1	YPL075W	GGCTTCCAG	1											#N/A	#N/A
GCR2	YNL199C	AGGAAGC	1											#N/A	#N/A
GLN3	YER040W	GATAAGATA	1											#N/A	#N/A
GZF3	YJL110C	CTTATCG	1											#N/A	#N/A
HAC1	YFL031W	AGGCCACGTA	1											#N/A	#N/A
HAL9	YOL089C	TCCGCGCCGGGCCCCGCG	1											#N/A	#N/A
HAP1	YLR256W	GGAAATACCGG	1											YLR256W	YLR256W
HAP2	YGL237C	CTCATTGG	1											#N/A	#N/A
HAP5	YOR358W	TAGCTGCTGATTGGT	1											#N/A	#N/A
HCM1	YCR065W	TAAACAA	1											YCR065W	YCR065W
HMRA2	YCR096C	ATTACACG	1											#N/A	#N/A
HMS1	YOR032C	GTGGGGTGAG	1											#N/A	#N/A
HSF1	YGL073W	GGAATATACTAGAAA	1											#N/A	#N/A
IME1	YJR094C	CCGCCGAG	1											#N/A	#N/A
INO2	YDR123C	GCACGTGA	1											#N/A	#N/A
INO4	YOL108C	ACATGTGGAAA	1											#N/A	#N/A
IXR1	YKL032C	AAACCGGAAGCGGGG	1											YKL032C	YKL032C
JHD1	YER051W	TTCGAA	1											#N/A	#N/A
LEU3	YLR451W	CCGCGACCGG	1											#N/A	#N/A
LYS14	YDR034C	TAATTCCGG	1											#N/A	#N/A
MAC1	YMR021C	TTTTTGCTC	1											#N/A	#N/A
MATA1	MATA1	ATTGTGC	1											#N/A	#N/A
MATA2	MATA2	GTCGTGTA	1											#N/A	#N/A
MATALPHA2	YCR039C	ATTTACATG	1											#N/A	#N/A
MBP1	YDL056W	ACGCGTC	1											#N/A	#N/A
MCM1	YMR043W	TTTCCTAATCGGGAAA	1											#N/A	#N/A
MET28	YIR017C	TTGGCGTCAC	1											#N/A	#N/A
MET31	YPL038W	GCGCCACA	1											#N/A	#N/A
MET32	YDR253C	GCCACACTTA	1											#N/A	#N/A
MET4	YNL103W	GGCGCCACACTTTTT	1											#N/A	#N/A
MGA1	YGR249W	TCTAGAA	1											#N/A	#N/A
MIG1	YGL035C	CTTACCCCACAG	1											YGL035C	YGL035C
MIG3	YER028C	AATGCGGGGTA	1											YER028C	YER028C
MOT2	YER068W	TTTTCGATACCA	1											YER068W	YER068W
MOT3	YMR070W	CAGGCA	1											YMR070W	YMR070W
MSN1	YOL116W	AATGTCCC	1											#N/A	#N/A
NDD1	YOR372C	TCCCCCAAACGGG	1											#N/A	#N/A
NDT80	YHR124W	AACACAAAAAC	1											#N/A	#N/A
NHP10	YDL002C	TCCCCGGG	1											#N/A	#N/A
NHP6A	YPR052C	CTATATATAA	1											#N/A	#N/A
NHP6B	YBR089C-A	TATTATATATAGGTA	1											#N/A	#N/A
NRG1	YDR043C	AGACCCTG	1											#N/A	#N/A
NRG2	YBR066C	GGTCCCAG	1											#N/A	#N/A
OAF1	YAL051W	TAAATCCGA	1											#N/A	#N/A
OPI1	YHL020C	GGATCGAACC	1											#N/A	#N/A
ORC1	YML065W	TTTTTTTATATTTTGTT	1											#N/A	#N/A
PDR1	YGL013C	TTATTCGGCGG	1											#N/A	#N/A
PDR3	YBL005W	TCCGCGG	1											YBL005W	YBL005W
PHO2	YDL106C	TTTAATTAATGCG	1											#N/A	#N/A
PHO4	YFR034C	GCACGTGG	1											#N/A	#N/A
PIP2	YOR363C	CCAGGCAGCAGGATTGAC	1											#N/A	#N/A
PPR1	YLR014C	TTAAAGTACTCGGG	1											#N/A	#N/A
PUT3	YKL015W	CGGGGGTGGCTTCCCG	1											#N/A	#N/A
RDR1	YOR380W	TATCCGC	1											#N/A	#N/A
RDS1	YCR106W	TCGGCCGA	1											YCR106W	YCR106W
RFX1	YLR176C	GTTGTCATGGCAAC	1											#N/A	#N/A
RGT1	YKL038W	GCCGGAAAAA	1											#N/A	#N/A
RIM101	YHL027W	CTTGGCA	1											#N/A	#N/A
RLM1	YPL089C	TCTATAATTAG	1											#N/A	#N/A
RME1	YGR044C	TTCCTTTGGA	1											#N/A	#N/A
ROX1	YPR065W	ACAATAGC	1											#N/A	#N/A
RPN4	YDL020C	GGTGGCAAA	1											#N/A	#N/A
RTG1	YOL067C	TATCATACGATC	1											#N/A	#N/A
RTG3	YBL103C	TGCGTCAT	1											YBL103C	YBL103C
SFL1	YOR140W	TTTTTTTTCTTCTAT	1											#N/A	#N/A
SIP4	YJL089W	CGGTTGAATGGAG	1											#N/A	#N/A
SKN7	YHR206W	GTCCGAGGCCTT	1											#N/A	#N/A
SKO1	YNL167C	TACGTCAT	1											#N/A	#N/A
SMP1	YBR182C	CTAAATATAG	1											#N/A	#N/A
SNF1	YDR477W	CCGGGTTCGATTCCCGG	1											YDR477W	YDR477W
SNT2	YGL131C	ATGATAGCGCCGCAC	1											#N/A	#N/A
SOK2	YMR016C	TGCAGGAA	1											#N/A	#N/A
SPT2	YER161C	CCTGTCTCTAC	1											#N/A	#N/A
SRD1	YCR018C	CGTAGATCC	1											#N/A	#N/A
STB1	YNL309W	GAACGCGAAA	1											#N/A	#N/A
STB4	YMR019W	TCGGACCGA	1											#N/A	#N/A
STB5	YHR178W	AATAACACCG	1											#N/A	#N/A
STE12	YHR084W	TGTTTCA	1											#N/A	#N/A
STP1	YDR463W	CCGCCGCG	1											#N/A	#N/A
STP2	YHR006W	AGCGCCGTA	1											#N/A	#N/A
STP3	YLR375W	TAGCGC	1											#N/A	#N/A
SUM1	YDR310C	ATTTCTGACGT	1											#N/A	#N/A
SUT2	YPR009W	AAACTCCGAA	1											#N/A	#N/A
SWI5	YDR146C	ACCAGCA	1											#N/A	#N/A
SWI6	YLR182W	GACGCG	1											#N/A	#N/A
TBF1	YPL128C	AGCCCTAA	1											#N/A	#N/A
TBS1	YBR150C	GGGGATCCGC	1											#N/A	#N/A
TEC1	YBR083W	GGGAATGT	1											#N/A	#N/A
THI2	YBR240C	GGCTCTTTGCATTTCT	1											#N/A	#N/A
THO2	YNL139C	AAAGAAGAAAAG	1											#N/A	#N/A
TOS8	YGL096W	TGTCAA	1											#N/A	#N/A
TYE7	YOR344C	GTCACGTGAG	1											#N/A	#N/A
UGA3	YDL170W	CCGGACCCGG	1											#N/A	#N/A
UME1	YPL139C	TACCTTCCCTT	1											#N/A	#N/A
UME6	YDR207C	TCGGCGGCTAAA	1											#N/A	#N/A
UPC2	YDR213W	ATTGACCTGGCG	1											#N/A	#N/A
URC2	YDR520C	TCTCCGGCGGA	1											#N/A	#N/A
YAP1	YML007W	TGCTGACTAAT	1											#N/A	#N/A
YAP3	YHL009C	TTACTAA	1											YHL009C	YHL009C
YAP5	YIR018W	GGTTAGCCGAC	1											#N/A	#N/A
YAP6	YDR259C	GCTTACGTAA	1											#N/A	#N/A
YAP7	YOL028C	GATTACTAAT	1											#N/A	#N/A
YDR026C	YDR026C	TTTACCCGGC	1											#N/A	#N/A
YHP1	YDR451C	CAATTA	1											#N/A	#N/A
YKL222C	YKL222C	CTATCTCCGCC	1											#N/A	#N/A
YLL054C	YLL054C	TCCGCCCCGCGGGGCGGG	1											#N/A	#N/A
YNR063W	YNR063W	TCGGAGAA	1											#N/A	#N/A
YOX1	YML027W	TTAATTAA	1											#N/A	#N/A
YPR013C	YPR013C	TGATCTACAGT	1											#N/A	#N/A
YPR015C	YPR015C	GGAGGACGTAAATCCT	1											#N/A	#N/A
YRR1	YOR162C	TTTTGTTACCCG	1											#N/A	#N/A
ZAP1	YJL056C	ACAACCTTTAGGGT	1											#N/A	#N/A
