# Supplementary material for: Differential Hsp90-dependent gene expression is strain-specific and common among yeast strains
Source: iScience. 2023 Apr 10;26(5):106635. doi: 10.1016/j.isci.2023.106635 (PMC10149407; doi:10.1016/j.isci.2023.106635)
Supplement: Table S12. Strain-pair-specific-gene-enriched candidate TFs, related to Figure 2 — The 21 TF that passed the KW and Wilcoxon rank-sum tests (Table S11) were further tested to determine if the strain-pair-specific genes were enriched among TF target genes. The strain-pair-specific-gene-enriched TFs were considered high-confidence candidate TFs. [file mmc13.xlsx]

## Sheet: S12
Table S12: Strain-pair-specific-gene-enriched candidate TFs
	tf	strain_pair	wilcoxon_p_adjusted	buffered_reporters_p-value	buffered_reporterss_p-value_adjusted	potentiated_reporters_p-value	potentiated_reporters_p-value_adjusted	total_reporters_p-value	total_reporters_p-value_adjusted
83	COM2	LAB-NA	3.12685e-06	1.61725e-08	1.68194e-06	0.259501	1	5.21548e-07	5.4241e-05
84	COM2	LAB-SK	4.11247e-07	1.20942e-06	0.000125779	0.432644	1	2.92849e-06	0.000304563
86	COM2	NA-ML	2.5719e-09	2.4782e-07	2.57733e-05	0.0295827	1	3.96072e-08	4.11914e-06
87	COM2	WA-SK	0.0103496	0.671761	1	1.58981e-06	0.00016534	0.000330252	0.0343462
89	COM2	SK-ML	6.66813e-09	0.0715163	1	2.36312e-18	2.45765e-16	2.76084e-15	2.87127e-13
16	DOT6	WA-SK	1.95504e-11	1.42004e-06	0.000147684	0.160345	1	1.78071e-05	0.00185193
13	DOT6	LAB-SK	2.54394e-19	1.55772e-06	0.000162003	0.556839	1	9.68686e-06	0.00100743
19	GIS1	LAB-NA	0.000267522	1.0035e-06	0.000104364	0.329317	1	1.84907e-05	0.00192304
20	GIS1	LAB-SK	5.27409e-06	5.31658e-06	0.000552925	0.578286	1	3.12883e-05	0.00325398
22	GIS1	NA-ML	8.29326e-10	2.21033e-05	0.00229874	0.0499256	1	4.69688e-06	0.000488475
25	GIS1	SK-ML	1.54934e-09	0.002256	0.234624	1.39617e-10	1.45202e-08	2.02953e-12	2.11071e-10
28	MSN2	NA-ML	1.3436e-05	2.78172e-10	2.89299e-08	0.502711	1	2.49036e-07	2.58998e-05
26	MSN2	LAB-NA	0.00079863	2.67538e-07	2.7824e-05	0.5	1	4.28235e-05	0.00445365
29	MSN2	SK-ML	0.000149556	0.401309	1	1.87733e-08	1.95242e-06	4.07699e-06	0.000424006
33	MSN4	NA-ML	3.60353e-07	1.09351e-07	1.13725e-05	0.444248	1	4.73157e-06	0.000492084
35	MSN4	SK-ML	9.23947e-08	0.294587	1	1.7853e-13	1.85672e-11	7.40302e-10	7.69914e-08
38	RAP1	LAB-SK	7.16925e-10	3.23005e-20	3.35926e-18	0.951672	1	5.48007e-15	5.69927e-13
42	RAP1	WA-SK	2.41148e-05	0.101166	1	3.7263e-12	3.87536e-10	6.479e-11	6.73816e-09
47	REI1	NA-ML	8.41385e-05	1.23661e-06	0.000128607	0.227575	1	4.99431e-06	0.000519409
48	REI1	SK-ML	0.000270392	0.422418	1	1.05862e-08	1.10096e-06	3.41555e-06	0.000355217
50	RPH1	NA-ML	2.50555e-05	0.00101209	0.105258	0.110349	1	0.000405008	0.0421209
52	RPH1	SK-ML	0.00647758	0.236338	1	1.67779e-07	1.7449e-05	3.72216e-06	0.000387105
54	RSF2	NA-ML	3.5807e-08	2.60116e-06	0.000270521	0.00122813	0.127726	5.72515e-09	5.95416e-07
56	RSF2	SK-ML	9.48887e-06	0.00277565	0.288668	7.06923e-10	7.352e-08	1.17288e-11	1.2198e-09
55	RSF2	WA-ML	0.000187155	0.193388	1	3.89411e-05	0.00404987	0.000243728	0.0253477
59	SFP1	LAB-SK	7.56498e-36	7.50611e-18	7.80635e-16	0.881517	1	4.9413e-14	5.13895e-12
63	SFP1	WA-SK	1.19475e-22	1.08155e-14	1.12481e-12	0.134919	1	8.31131e-11	8.64377e-09
76	TOD6	WA-SK	2.1829e-15	2.04618e-11	2.12803e-09	0.0977206	1	4.09038e-09	4.254e-07
72	TOD6	LAB-SK	1.19431e-25	4.74053e-10	4.93015e-08	0.644123	1	1.58462e-08	1.64801e-06
75	TOD6	NA-SK	7.03017e-10	7.75421e-06	0.000806438	0.648203	1	0.000441357	0.0459011
