# Supplementary material for: Differential Hsp90-dependent gene expression is strain-specific and common among yeast strains
Source: iScience. 2023 Apr 10;26(5):106635. doi: 10.1016/j.isci.2023.106635 (PMC10149407; doi:10.1016/j.isci.2023.106635)
Supplement: Table S13. Putative targets of the candidate TFs, related to Figures 3 and 4 [file mmc14.xlsx]

## Sheet: S13
Table S13: Putative targets of the candidate TFs
DOT6	GIS1	MSN2	MSN4	RAP1	REI1	RPH1	RSF2	SFP1	TOD6	COM2
YBR177C	YJL155C	YBR290W	YHR163W	YJR134C	YHR163W	YNL196C	YGR046W	YOR243C	YPL076W	YJL155C
YIL140W	YIR004W	YER177W	YJL155C	YGR148C	YML007W	YDR050C	YML007W	YJR023C	YOR243C	YDR513W
YLR268W	YAL008W	YLR079W	YML007W	YER131W	YBR027C	YNR031C	YIL156W	YLR130C	YJR023C	YGR070W
YOR011W	YBR255W	YOL075C	YDR041W	YPL249C-A	YDL214C	YIL176C	YPL026C	YOL139C	YLR268W	YAL008W
YHR067W	YDL214C	YBR294W	YGR070W	YDR459C	YGL037C	YDL214C	YDL214C	YAL012W	YOR011W	YBR090C
YBR213W	YAL056W	YCR010C	YBR090C	YDL184C	YLR233C	YKL044W	YKL044W	YLR197W	YKR024C	YBR255W
YFR027W	YPL040C	YDR513W	YBR027C	YPL144W	YDL146W	YJL149W	YDR459C	YJL059W	YPL269W	YBR027C
YJL122W	YLR244C	YGL209W	YDL214C	YJR084W	YJL161W	YPL249C-A	YLR032W	YDR039C	YNL097C	YHR161C
YDL214C	YLR233C	YKR066C	YOR185C	YKL006W	YLR006C	YGR131W	YGL092W	YKR070W	YHR067W	YDL214C
YCR093W	YNR007C	YLR109W	YIL099W	YLR048W	YMR015C	YDL184C	YJL212C	YBR027C	YHR150W	YCR005C
YPL040C	YJL082W	YGR248W	YEL003W	YFL034C-A	YPR190C	YNL003C	YER145C	YPR163C	YDR481C	YAL056W
YLR244C	YGL215W	YBR027C	YCL039W	YOL060C	YBL090W	YCL058C	YLR024C	YJL122W	YDR384C	YBL101C
YLR233C	YNR067C	YGR087C	YGL037C	YMR015C	YLR465C	YBR135W	YLR071C	YMR171C	YFR027W	YNL213C
YNR007C	YKL063C	YCR005C	YLR233C	YDL170W	YPL274W	YLR233C	YLR089C	YPR041W	YJL122W	YDL184C
YLR197W	YBR117C	YHR124W	YDR513W	YBR117C	YJL219W	YLR048W	YKL024C	YJL185C	YDL214C	YDR280W
YKL190W	YIL124W	YFR004W	YDL146W	YDL076C	YLR054C	YHR056W-A	YBR297W	YJR122W	YCR005C	YCR032W
YLR395C	YJR044C	YKL035W	YLR006C	YBL090W	YMR195W	YJL082W	YGR009C	YBL101C	YER172C	YHR077C
YDR312W	YLR219W	YEL059C-A	YMR015C	YEL056W	YCR051W	YLR294C	YMR015C	YPL249C-A	YLR272C	YGL037C
YBR248C	YPL071C	YDR353W	YNL208W	YFL021W	YPL219W	YLR089C	YNL208W	YML017W	YHR100C	YGR136W
YNL152W	YJL219W	YGL104C	YIL124W	YPL024W	YPL262W	YIL056W	YLR312W-A	YOR244W	YEL066W	YNR007C
YBR117C	YLR362W	YOR185C	YPR190C	YIL136W	YGR006W	YEL072W	YMR257C	YLR244C	YDL169C	YJL082W
YLR154C-G	YKL083W	YGL150C	YBL090W	YKL029C	YJL165C	YGL113W	YBR223C	YLR032W	YPL040C	YKL013C
YPL039W	YKL029C	YOR376W-A	YGR194C	YDR450W	YDR450W	YFL034C-A	YLL023C	YGL092W	YML017W	YOR018W
YNL170W	YPL166W	YEL003W	YLR465C	YOR312C	YGL227W	YDR099W	YOR253W	YDR364C	YOR304C-A	YDR041W
YDR083W	YKL052C	YCL039W	YPL274W	YHR009C	YDL129W	YLR348C	YKL083W	YLR352W	YOR244W	YGL113W
YNL072W	YFR005C	YGL235W	YJL219W	YKL151C	YCL040W	YGR256W	YNL273W	YJL212C	YLR244C	YBR061C
YLR362W	YHR009C	YDR424C	YKL142W	YIL018W	YPR094W	YPR048W	YER179W	YBR160W	YGL092W	YLR154C
YPL024W	YAL026C	YBR119W	YLR054C	YOR292C	YOR292C	YOL060C	YBR050C	YOR232W	YDR364C	YGR256W
YKL134C	YFR050C	YJL082W	YBR147W	YAR035W	YJL077W-A	YFL045C	YMR150C	YGR281W	YLR352W	YNR067C
YNL114C	YNR069C	YNL160W	YNL031C	YIL021W	YJL077W-B	YMR015C	YIL096C	YPL156C	YLR233C	YDL146W
YDR090C	YGR126W	YGL144C	YOR110W	YNL010W	YGL026C	YJL131C	YMR028W	YHR007C	YOR184W	YIL176C
YKL029C	YIL062C	YHR092C	YMR195W	YDR301W	YPR074C	YBR117C	YBL008W	YER146W	YDR492W	YIL124W
YPL166W	YNL295W	YER094C	YCR051W	YGR131W	YDL115C	YLR154C-G	YCL040W	YGR240C	YBR090C	YJR044C
YNL163C	YAR035W	YLL024C	YPL219W	YGR118W	YDR410C	YFL051C	YPL099C	YLR187W	YHR092C	YLR219W
YHL036W	YOL156W	YGL160W	YPL262W	YNL288W	YPR151C	YKR052C	YPR094W	YMR259C	YLR197W	YHR107C
YOL034W	YOL129W	YGL215W	YGR006W	YOL120C	YNL310C	YLR312W-A	YAR035W	YGL201C	YPL161C	YKL126W
YFR050C	YOL116W	YGR108W	YJL165C	YMR143W	YCR073C	YBL090W	YDR073W	YNL113W	YMR259C	YLR312W-A
YBL008W	YGL257C	YLR348C	YDR450W	YDR064W	YPL136W	YOR113W	YHL024W	YDR312W	YPR015C	YGR194C
YOL058W	YGR244C	YGR271W	YHL036W	YCL067C	YKR077W	YDL048C	YGL026C	YOR145C	YDR488C	YDL048C
YAR035W	YBR202W	YOL114C	YGL227W	YMR100W	YCL030C	YLR465C	YDR254W	YBR121C	YLR395C	YLR465C
YDR299W	YNL239W	YFR016C	YLR025W	YMR092C	YKL053C-A	YJL192C	YBR196C-A	YFL027C	YDR312W	YJL192C
YGL071W	YDR410C	YBR297W	YDL129W	YFR018C	YJR115W	YER053C	YER142C	YPR048W	YOR145C	YER053C
YDR196C	YBR280C	YBR278W	YCL040W	YHR141C	YHR141C	YHR142W	YNR045W	YLR382C	YEL042W	YMR194C-B
YOR359W	YGR020C	YOR157C	YPR094W	YJR083C	YGR231C	YLR100W	YPR151C	YKR007W	YPR048W	YPL071C
YNL239W	YLL040C	YGL208W	YOR292C	YBL060W	YBL015W	YBR278W	YHR043C	YLR433C	YBL027W	YKL093W
YDR410C	YIL091C	YDR171W	YCR012W	YDL136W	YPR160W	YPL221W	YLL040C	YPR109W	YLR049C	YBL047C
YNL255C	YDR406W	YLR081W	YJL077W-B	YBR191W	YMR084W	YKL093W	YIL091C	YMR015C	YOL060C	YJL219W
YNR045W	YIL004C	YDR109C	YGL026C	YLR112W	YMR290C	YMR002W	YHR149C	YJL131C	YMR185W	YDR046C
YOR093C	YIL166C	YGR217W	YOL094C	YJR130C	YPR032W	YNL293W	YAL054C	YIR028W	YBR117C	YLR362W
YIL091C	YIL106W	YFL051C	YPR074C	YIR016W	YER119C	YBR047W	YAL046C	YDL020C	YOR329C	YBR147W
YNL103W	YNL240C	YHR195W	YPL084W	YLR029C	YML013W	YPR135W	YOL051W	YGL105W	YLR014C	YKL083W
YAL046C	YBR159W	YGR086C	YDL115C	YJL133C-A	YFL052W	YLR362W	YDR186C	YPR190C	YHR170W	YNL031C
YIL004C	YML127W	YKL117W	YDR410C	YMR013C-A	YMR252C	YFR036W-A	YPR173C	YHR170W	YPL039W	YOR110W
YNR018W	YCL030C	YIR032C	YKL117W	YIL133C	YGL211W	YNL064C	YMR053C	YPL039W	YDR120C	YMR195W
YFR037C	YHR078W	YGR171C	YML069W	YLR075W	YLR075W	YDR236C	YBR225W	YAR002W	YER126C	YDR178W
YHR078W	YHR077C	YDR155C	YPR151C	YLR183C	YDR517W	YOR110W	YGL122C	YER126C	YMR227C	YCR051W
YGR084C	YJR115W	YLR149C	YGL006W	YNL067W	YER067W	YJL057C	YJR115W	YOL023W	YPR186C	YPL219W
YHR077C	YHR141C	YOR190W	YOR052C	YDR110W	YNL077W	YOL012C	YBR005W	YPR186C	YNL170W	YPL262W
YFR018C	YJL212C	YCL059C	YBR269C	YLR061W	YDR110W	YPL262W	YMR262W	YDR259C	YGR194C	YPL036W
YCR002C	YGL157W	YJL192C	YNL310C	YDL060W	YDR531W	YLR009W	YNL135C	YPL181W	YOR252W	YIR003W
YLR355C	YPL128C	YKR039W	YCR073C	YDR393W	YIL051C	YJL165C	YOL086C	YAL063C	YDR083W	YDR450W
YGR099W	YBL015W	YMR109W	YIL004C	YGL084C	YAR002C-A	YDR450W	YOR062C	YDR083W	YDL064W	YLR220W
YBL015W	YOR062C	YJL005W	YLR080W	YNL208W	YNL051W	YDL119C	YNL277W	YJL192C	YDL031W	YMR032W
YCL028W	YDL114W	YER095W	YER103W	YOL024W	YDR249C	YBR273C	YBR019C	YHR117W	YER151C	YFR005C
YOR062C	YML016C	YJR103W	YKR077W	YLR005W	YBL033C	YNL182C	YHR050W-A	YMR257C	YDR030C	YHR009C
YBR094W	YGR191W	YIL086C	YCL030C	YDR264C	YER151C	YGR111W	YMR196W	YPL037C	YBR241C	YAL026C
YDR035W	YDL238C	YBR265W	YKL053C-A	YHR203C	YMR194C-A	YHR009C	YJR130C	YOR300W	YNL072W	YJL154C
YDR485C	YDR035W	YGL161C	YJR115W	YHR032W-A	YBL036C	YGL227W	YDR035W	YOR339C	YIL086C	YGL227W
YLR011W	YDR485C	YBR163W	YHR141C	YMR026C	YMR297W	YIL074C	YBL068W-A	YNR039C	YDR305C	YGL198W
YPL239W	YPL239W	YKL142W	YGR231C	YER169W	YLR108C	YCL040W	YIL172C	YDR514C	YBL047C	YFR050C
YPR183W	YDL004W	YLR205C	YBR035C	YPL162C	YAL034C	YPR094W	YJL133C-A	YLL023C	YDR260C	YDR063W
YOR206W	YER121W	YOR146W	YPR160W	YLR387C	YCL052C	YLR093C	YKL146W	YIL098C	YEL051W	YNR069C
YBL042C	YNL093W	YOR019W	YML035C	YML064C	YLR438W	YAR035W	YGL011C	YLR261C	YCR045C	YGR126W
YLR075W	YDR525W-A	YGL212W	YMR084W	YAL034C	YGR095C	YDL191W	YBR089C-A	YNL064C	YLL023C	YIL062C
YLR137W	YLR075W	YOL113W	YOR062C	YNL186W	YMR266W	YJL077W-B	YKL141W	YMR283C	YDL103C	YGR238C
YLR020C	YDR379C-A	YJL057C	YDL114W	YOR124C	YHL020C	YIL021W	YHR092C	YNL122C	YMR228W	YJL103C
YDL042C	YEL007W	YOR134W	YPR032W	YPL131W	YER041W	YGL026C	YDR525W-A	YGL245W	YOR377W	YJL193W
YDL060W	YER067W	YAL032C	YER119C	YLR438W	YOR036W	YDR353W	YLR317W	YJL070C	YKL123W	YER035W
YLR002C	YPL271W	YML100W	YML013W	YBR189W	YML131W	YBR012C	YLR377C	YER070W	YGL245W	YOL129W
YDR320C-A	YPL248C	YLR141W	YFL052W	YCL037C	YNL130C	YMR139W	YDR517W	YNL114C	YPL024W	YJL149W
YGL171W	YDR531W	YOR060C	YJL161W	YOR349W	YGR267C	YPR074C	YGL043W	YLR009W	YKL134C	YPR074C
YOL076W	YDR421W	YDR280W	YDL004W	YJR145C	YDL125C	YGL257C	YNL077W	YKL029C	YER148W	YGL257C
YER145C	YLR395C	YDL089W	YJL159W	YML026C	YLR443W	YBR196C-A	YDR110W	YDR322W	YNL114C	YNL045W
YER110C	YEL032W	YDL107W	YGL211W	YGR027C	YGL022W	YKL156W	YIL013C	YNL008C	YLR009W	YPL084W
YKL074C	YNL208W	YKL013C	YLR075W	YLR399C	YBR270C	YDR354W	YOL088C	YHR025W	YKL029C	YNL010W
YPL266W	YHL010C	YDL208W	YGL205W	YPL025C	YPL043W	YDR301W	YFL055W	YOR313C	YNL163C	YDL110C
YHR203C	YER169W	YDL232W	YNR003C	YIL055C	YDR109C	YGR118W	YHR051W	YHR009C	YOR098C	YDL115C
YGR183C	YOL016C	YGR096W	YDR517W	YBR179C	YJR127C	YMR069W	YOR258W	YJL154C	YDL120W	YGR036C
YER169W	YGL241W	YER020W	YGR167W	YLR448W	YER177W	YNR045W	YNL069C	YDL024C	YFR034W-A	YGR020C
YOL016C	YLR108C	YCL056C	YER067W	YDR408C	YER084W-A	YHR042W	YEL032W	YFL007W	YOL034W	YOR185C
YNL277W	YBR059C	YJL042W	YNL077W	YLR047C	YOL094C	YPR151C	YFL041W	YIL018W	YBR029C	YPR002W
YNL186W	YDR077W	YMR173W	YDR110W	YLR167W	YNL317W	YNL288W	YHR198C	YGR222W	YIL096C	YPL006W
YDR077W	YKR008W	YOR386W	YDR531W	YBL071W-A	YOR208W	YGL006W	YER110C	YIL074C	YFR050C	YOL120C
YDR123C	YMR266W	YDL090C	YIL051C	YMR014W	YBR126C	YLR314C	YBL033C	YDL129W	YMR312W	YCR083W
YMR146C	YKL100C	YCR023C	YAR002C-A	YPL229W	YLR257W	YOR293W	YMR194C-B	YCL040W	YDL129W	YBL105C
YMR266W	YCR060W	YCR048W	YDR421W	YLR388W	YKR074W	YOL120C	YMR194C-A	YKR045C	YOL092W	YGR096W
YDR057W	YJL036W	YLR093C	YNL051W	YHL015W	YHR108W	YGR096W	YLL027W	YIL014C-A	YIL014C-A	YBR269C
YKR064W	YER041W	YCR012W	YDR249C	YPL220W	YFL029C	YMR143W	YDR306C	YOR292C	YGR126W	YNL310C
YCR060W	YBR016W	YMR251W	YFL021C-A	YMR013C	YJL078C	YML028W	YNL035C	YDR540C	YGR238C	YML028W
YDR246W	YER009W	YMR276W	YBL094C	YJL178C	YAR003W	YDR064W	YLR212C	YDR073W	YIR031C	YAL054C
YOR288C	YMR079W	YKL217W	YBL044W	YGR093W	YNL219C	YAL054C	YEL039C	YJR065C	YHL008C	YCR073C
YMR126C	YML054C	YDR390C	YJL168C	YKL152C	YNL073W	YCR073C	YHL006C	YNL042W	YJL077W-B	YER052C
YHR089C	YER007W	YBL067C	YBL033C	YOR056C	YMR003W	YLR253W	YPL061W	YAR019C	YER035W	YER040W
YML043C	YGL114W	YGR254W	YER151C	YHL033C	YMR079W	YAL039C	YNL177C	YDR299W	YNL042W	YGR249W
YLR068W	YER027C	YDR201W	YMR194C-A	YKL032C	YJR103W	YER052C	YMR297W	YOL116W	YDR299W	YMR053C
YGL114W	YKR088C	YDR408C	YJR008W	YLR205C	YIR034C	YNR018W	YGR010W	YLR265C	YKR100C	YIL166C
YMR206W	YDL195W	YPL010W	YJL076W	YBR084C-A	YPL087W	YPL236C	YLR108C	YBR297W	YDR201W	YOR394W
YOR196C	YBR038W	YKR085C	YEL039C	YHL038C	YCR084C	YPR173C	YNL186W	YIR027C	YDR534C	YIL106W
YOR231W	YMR206W	YFL014W	YMR297W	YML100W	YHL002W	YGR249W	YDR403W	YBR182C	YGL071W	YER103W
YPR016C	YOR196C	YLR354C	YLR108C	YNL178W	YNL263C	YMR053C	YIL165C	YGL257C	YDR196C	YGR116W
YCR087C-A	YMR246W	YDR225W	YAL034C	YPL250C	YML100W	YCL047C	YMR146C	YKL156W	YOR359W	YDR262W
YOR208W	YPR036W	YOL087C	YCL052C	YGR117C	YDR251W	YDR476C	YBR189W	YBR202W	YHR058C	YHR078W
YEL067C	YLR037C	YNL134C	YLR438W	YMR142C	YIL105C	YER060W	YKL096W-A	YDR533C	YDL110C	YKR017C
YER065C	YNL317W	YJL144W	YGR095C	YGL031C	YMR103C	YER103W	YIL031W	YML119W	YNL239W	YMR092C
YER180C	YGR235C	YLR231C	YMR266W	YGR085C	YMR251W-A	YDL231C	YOR157C	YNL239W	YNL255C	YBR072W
YHR052W	YBR009C	YDR410C	YHL020C	YBL022C	YAR019W-A	YOR002W	YGL223C	YNL255C	YPR104C	YJL066C
YJL130C	YML009C	YBR276C	YBR278W	YJL096W	YDL029W	YFL060C	YEL060C	YGR020C	YPL247C	YPL056C
YKL173W	YML072C	YLR270W	YNL285W	YER019W	YLR034C	YOR075W	YFR049W	YMR069W	YGR214W	YBR169C
YGR200C	YPL263C	YLR053C	YER041W	YEL072W	YNL134C	YCL030C	YOL112W	YKL006C-A	YPR002W	YOR120W
YDL177C	YJR012C	YBR269C	YNR071C	YGL135W	YCR093W	YER117W	YPR006C	YOR093C	YIL091C	YPL128C
YIL127C	YJL078C	YMR085W	YOR036W	YHR142W	YEL072W	YJL025W	YNL251C	YMR289W	YOR052C	YBL015W
YDR082W	YNL173C	YPL230W	YEL060C	YOR032C	YPR062W	YLR352W	YDR460W	YPR002W	YNL332W	YPR160W
YOR338W	YDR119W-A	YOR052C	YKR049C	YOR367W	YBR026C	YBR072W	YDL181W	YLR336C	YGR096W	YNR035C
YDR469W	YKL035W	YNL241C	YNL130C	YDL191W	YML101C-A	YHR141C	YLR439W	YIL091C	YHR066W	YML035C
YKL018C-A	YLL020C	YPR062W	YGR267C	YPL199C	YML103C	YBR029C	YNR071C	YKR005C	YML028W	YPL222C-A
YLR223C	YKL182W	YJL154C	YJR145C	YOR184W	YFL021C-A	YGL037C	YEL034C-A	YOR133W	YBR218C	YMR084W
YIR012W	YMR280C	YMR277W	YDL125C	YPR180W	YDR504C	YGR031W	YLR399C	YLR243W	YNL103W	YOR062C
YLR363C	YKL051W	YAL054C	YLR443W	YLR287C-A	YNL074C	YGL147C	YFR030W	YGR096W	YAL046C	YDR224C
YDR179C	YLR294C	YPL268W	YMR079W	YEL046C	YBR161W	YOR120W	YBR131W	YMR143W	YIL004C	YDL114W
YKR046C	YPL167C	YIL004C	YBR270C	YPR105C	YGL036W	YGR231C	YER177W	YJL198W	YNL036W	YER119C
YGL255W	YKL164C	YJL141C	YPL043W	YJR123W	YPL247C	YBR035C	YER084W-A	YCR063W	YMR043W	YNL237W
YFL002C	YGR217W	YGR043C	YLR439W	YML004C	YCL001W-B	YPR160W	YOR196C	YOR168W	YOL098C	YAL060W
YDR155C	YBL098W	YOR203W	YJR127C	YPL227C	YOR360C	YDR272W	YML048W	YDL088C	YOR045W	YJR104C
YPR149W	YKL113C	YJL159W	YGR071C	YIL108W	YJL005W	YML035C	YGR235C	YAL039C	YFR037C	YKL009W
YHR041C	YGR216C	YGL197W	YER177W	YPL145C	YDR530C	YFR006W	YIL041W	YNL189W	YOL102C	YMR196W
YJR072C	YER030W	YER103W	YMR206W	YIL118W	YDR150W	YNL021W	YBR126C	YLL015W	YBR252W	YBR053C
YDR302W	YDR155C	YPR040W	YML131W	YDR460W	YNR053C	YHL039W	YNR014W	YBR215W	YCR099C	YDR035W
YGL003C	YPR149W	YKR077W	YDR282C	YMR242C	YER144C	YDL136W	YBR009C	YJL031C	YGR116W	YKL145W-A
YDR268W	YHR041C	YIL097W	YLR345W	YDL083C	YOL039W	YMR290C	YML009C	YJR001W	YMR269W	YFL039C
YMR022W	YJR072C	YKL034W	YBL064C	YLR120C	YER086W	YLR112W	YMR318C	YCL008C	YHR078W	YFL052W
YKR006C	YKR039W	YDR391C	YNL317W	YBR060C	YGL197W	YKL056C	YDR121W	YCL030C	YGR084C	YJL161W
YOR134W	YPL087W	YJR126C	YOR208W	YMR181C	YOR385W	YAL060W	YER111C	YNL177C	YGL122C	YOL008W
YMR131C	YNL015W	YIL036W	YBR126C	YFR052C-A	YGR185C	YKL065W-A	YBL085W	YKR017C	YFR018C	YDR094W
YDR204W	YCR084C	YJR115W	YLR257W	YHR033W	YLL026W	YHR112C	YER115C	YMR092C	YIL147C	YHR104W
YJL109C	YLR205C	YOR173W	YGL126W	YKR094C	YLL050C	YNR007C	YKL035W	YDR399W	YLR355C	YHR011W
YMR293C	YLR283W	YOR053W	YDL025C	YOL039W	YNL274C	YMR161W	YOR376W-A	YIL069C	YNR047W	YGL211W
YPR138C	YOR134W	YCR098C	YML072C	YMR027W	YKL151C	YIR016W	YMR280C	YBR029C	YBR169C	YDR525W-A
YJL214W	YDR204W	YML118W	YLR001C	YJL189W	YOL052C-A	YGR042W	YOL005C	YML060W	YML060W	YLR075W
YNL119W	YBR085C-A	YPL128C	YCR009C	YER168C	YOR291W	YDR428C	YLL038C	YNL303W	YGL067W	YDR363W-A
YML126C	YPR101W	YBL015W	YHR108W	YDR441C	YCL041C	YJL181W	YCR045W-A	YHR038W	YGR231C	YDR379C-A
YHR079C	YMR293C	YPR160W	YFL029C	YLR208W	YNL193W	YFL052W	YGL117W	YAL016C-A	YPR145C-A	YGL205W
YIL150C	YER089C	YLL049W	YJL078C	YDR388W	YOL047C	YJL133C-A	YOL072W	YOL086C	YBL060W	YGL096W
YNR019W	YAL038W	YIL118W	YNL173C	YOL052C-A	YGL199C	YMR013C-A	YGL159W	YBL060W	YML035C	YDL210W
YGR158C	YIL105C	YLR201C	YAR003W	YLR004C	YDR541C	YKL146W	YIL095W	YFR006W	YKR081C	YDR479C
YLR349W	YOR074C	YPL247C	YKL012W	YPR161C	YHR190W	YPR183W	YPR149W	YMR084W	YDR454C	YDR517W
YBR212W	YLR189C	YBR076C-A	YOR376W-A	YDR062W	YBR183W	YLR031W	YDR535C	YJL091C	YHL039W	YFL021C-A
YGR145W	YNR019W	YKL191W	YNL073W	YDR188W	YOL048C	YJL159W	YKL032C	YLR128W	YGL072C	YER067W
YLR354C	YJR109C	YKL085W	YMR003W	YOL128C	YDR386W	YNL093W	YJR072C	YBL039C	YOR062C	YNL077W
YGR110W	YAR019W-A	YBR254C	YNL160W	YDR500C	YLR007W	YLR193C	YDR302W	YOR033C	YPR134W	YPL271W
YIL065C	YKL025C	YIL045W	YGL022W	YML123C	YLR239C	YPL232W	YNR056C	YDL160C	YBR019C	YBR109C
YLR301W	YGR085C	YKL091C	YDR085C	YOR369C	YGL082W	YBL099W	YKL163W	YPR134W	YEL055C	YBR172C
YGL154C	YGR145W	YCR009C	YLR442C	YER034W	YOL156W	YDR363W-A	YLR283W	YNR022C	YKL056C	YDR003W-A
YDR091C	YLR354C	YOR181W	YGR217W	YOL127W	YNL138W	YLR020C	YBR084C-A	YCR090C	YBR094W	YDR504C
YJL123C	YLR301W	YMR169C	YJR103W	YMR087W	YMR277W	YDL078C	YOR134W	YEL055C	YKL065W-A	YBL078C
YLR196W	YFR019W	YIL003W	YIL017C	YML104C	YLR258W	YDR479C	YKR099W	YKL056C	YHR072W-A	YHL040C
YER086W	YIL136W	YFR003C	YIR034C	YGL179C	YER120W	YDR517W	YML100W	YGL008C	YKL009W	YGR203W
YJR054W	YBR223C	YIR016W	YHR041C	YGR260W	YDR381W	YGL043W	YPR101W	YHR072W-A	YMR196W	YHR138C
YDL160C	YNL241C	YHR072W	YPL087W	YNL011C	YMR239C	YKL204W	YGR031W	YKL009W	YMR161W	YBL086C
YLR004C	YJL154C	YGL148W	YNL015W	YPR111W	YOR207C	YER067W	YMR293C	YMR161W	YDR527W	YPL214C
YKL099C	YMR122W-A	YMR105C	YCR084C	YMR107W	YBR139W	YNL077W	YDL107W	YBR176W	YNL207W	YLR395C
YBR161W	YPL047W	YMR173W-A	YGL161C	YLR185W	YJR046W	YDR110W	YJL214W	YDR428C	YGR078C	YDR249C
YNL002C	YDL189W	YBR089C-A	YDR185C	YIL001W	YHR188C	YBR172C	YIL105C	YLR029C	YDR485C	YJR039W
YNL104C	YJR123W	YLR034C	YHL002W	YDR438W	YBL045C	YIR022W	YKL162C-A	YBL068W-A	YLR011W	YGL078C
YNL128W	YGR167W	YLL010C	YNL263C	YHR069C	YLR234W	YAR002C-A	YOL004W	YIL172C	YMR252C	YHR198C
YIL118W	YFR026C	YOR136W	YML100W	YLR325C	YDR516C	YHL040C	YPL119C	YOR210W	YPL239W	YJL168C
YLR312C	YBR161W	YHL035C	YDR251W	YKL072W	YBR149W	YGR095C	YIL012W	YMR013C-A	YDR449C	YBL033C
YNL151C	YGL085W	YDR069C	YIL105C	YNL154C	YNL179C	YOR185C	YDR222W	YJR153W	YOR206W	YOR329C
YKL191W	YIL118W	YLR031W	YDL047W	YDR281C	YPL272C	YHR138C	YIL111W	YCR101C	YKR098C	YDR435C
YIL045W	YLR312C	YDL004W	YER028C	YAL003W	YLR376C	YMR085W	YJR094C	YBL068W	YGL246C	YER151C
YHR120W	YKL191W	YEL017C-A	YGR117C	YGL115W	YDR044W	YDR421W	YGL146C	YDR449C	YBL042C	YMR194C-A
YNL083W	YLR220W	YLR327C	YMR103C	YIL149C	YNL218W	YBR293W	YLR129W	YPR183W	YIL133C	YJR008W
YBL018C	YIL045W	YPL055C	YDL234C	YDR100W	YLR226W	YGL215W	YBR032W	YOR206W	YJL166W	YKL064W
YER111C	YMR232W	YFL048C	YCR048W	YNL101W	YDL079C	YGR213C	YGL154C	YHR104W	YJL200C	YER039C-A
YEL031W	YNL083W	YPL173W	YDL029W	YLR030W	YGR224W	YPR132W	YPR062W	YBL042C	YBR148W	YEL039C
YNR053C	YOL137W	YOL086W-A	YBL057C	YGL103W	YLR451W	YHR032W	YBL041W	YJL159W	YGL211W	YKL007W
YDL063C	YDR530C	YGR088W	YBL067C	YER116C	YNR047W	YCR085W	YGL080W	YCR054C	YDR316W	YHL010C
YER168C	YHL036W	YPL240C	YLR034C	YDR448W	YFR017C	YOL076W	YNL202W	YLR059C	YLR075W	YLR370C
YPL265W	YNR053C	YDL022W	YLR168C	YBL092W	YNL293W	YPL019C	YJL186W	YGL211W	YNR024W	YER169W
YIL083C	YER144C	YOR227W	YLR346C	YBL045C	YDR178W	YJR084W	YBR026C	YMR209C	YPL195W	YOL016C
YOR081C	YOL039W	YLL026W	YNL134C	YPR184W	YLR333C	YKL024C	YJR096W	YLR075W	YLR073C	YGL241W
YEL026W	YOR385W	YGR161W-C	YCR093W	YFL023W	YLR288C	YOR104W	YGL145W	YDR363W-A	YDR352W	YMR297W
YDR392W	YGR185C	YLL050C	YEL072W	YPL189C-A	YGR216C	YNL208W	YFL036W	YPL195W	YNR003C	YLR108C
YML113W	YER168C	YDL130W-A	YOR181W	YKL081W	YOR273C	YHR083W	YKL045W	YPL224C	YLR020C	YAL034C
YDR021W	YPL265W	YIR033W	YBR262C	YPL223C	YGR223C	YKR058W	YIL157C	YNR003C	YPL092W	YBR059C
YHL011C	YOR081C	YNL274C	YPR062W	YDL002C	YNL262W	YMR194C-B	YGR067C	YOL093W	YGR003W	YBR220C
YPL212C	YGR050C	YER067W	YJL154C	YER033C	YER094C	YMR194C-A	YLR023C	YDR376W	YAL059W	YDR403W
YOR008W-B	YLL050C	YDR409W	YBR026C	YDR071C	YCR085W	YLR005W	YLL009C	YAL059W	YGR074W	YCL052C
YLR446W	YNL274C	YNL077W	YML101C-A	YHR204W	YGL193C	YLR297W	YBR059C	YGR074W	YOR256C	YIL165C
YOR310C	YGL063W	YDR436W	YNL094W	YLR333C	YNL223W	YCR098C	YML019W	YBR141C	YDL045C	YDL021W
YFR051C	YHR008C	YOL052C-A	YML103C	YKR057W	YBR278W	YKL039W	YGL238W	YDL042C	YNL088W	YLR172C
YOL128C	YLR446W	YDR110W	YML004C	YJL049W	YDR171W	YLR363W-A	YLR394W	YFR048W	YDL042C	YMR266W
YGR129W	YIL063C	YOL085W-A	YDR504C	YDR186C	YLR439W	YNL069C	YGR241C	YLR061W	YLL061W	YDR057W
YHR133C	YOL128C	YLR242C	YGR067C	YPR102C	YGR086C	YER169W	YLR312C	YBR172C	YKL014C	YJR105W
YDR017C	YNR068C	YCL055W	YNL074C	YGL123W	YCL051W	YOR226C	YNL036W	YDR151C	YIL146C	YER137C
YOL080C	YGR129W	YOL136C	YER039C-A	YPL090C	YLR109W	YLR050C	YLR072W	YMR233W	YLR237W	YML041C
YOL117W	YFR004W	YBR010W	YBR161W	YNL024C	YLR442C	YNL277W	YPL201C	YFL055W	YDR346C	YMR036C
YOR092W	YDR017C	YPR149W	YGL085W	YCL036W	YGL023C	YLR108C	YMR077C	YDL060W	YMR021C	YOR066W
YDR411C	YOL117W	YHR138C	YGL036W	YDR109C	YLR438C-A	YAL034C	YNL068C	YLR002C	YJL010C	YGL085W
YIL090W	YGR021W	YGL128C	YPL247C	YGR094W	YNL252C	YNL307C	YHR033W	YPL086C	YPR010C	YNL285W
YGL070C	YDR411C	YKL070W	YKL191W	YPR030W	YKL050C	YBR220C	YHR214W	YDR097C	YKR035C	YJL036W
YGL256W	YBR283C	YDR139C	YCL001W-B	YML011C	YDR511W	YPL131W	YEL038W	YNL069C	YDL060W	YER041W
YNL256W	YIL090W	YIL063C	YIL045W	YPL198W	YER123W	YIL115C	YMR284W	YGR186W	YCR057C	YGR155W
YGR126W	YBR205W	YCR065W	YOR360C	YGR254W	YJL187C	YLR438W	YDR441C	YKR042W	YLR002C	YEL060C
YER184C	YNR033W	YDL223C	YNL083W	YHR132W-A	YGR254W	YIL166C	YOR101W	YFL034C-A	YPR084W	YKR049C
YLR136C	YOL048C	YDR354W	YJL005W	YLR402W	YLR225C	YGL233W	YKL151C	YMR243C	YDR320C-A	YNL130C
YML015C	YGL237C	YBL086C	YDR530C	YPL226W	YGR134W	YPL125W	YLR384C	YEL032W	YGL171W	YGL150C
YOR197W	YOL038C-A	YOL060C	YDR150W	YJR139C	YIL050W	YMR266W	YHR202W	YOL076W	YNL113W	YJR145C
YCR007C	YMR278W	YGL199C	YNR053C	YKL016C	YKL086W	YJR105W	YNL274C	YGL078C	YDR249C	YDL125C
YER166W	YGL045W	YCR032W	YER144C	YGL039W	YDR391C	YNL190W	YLR090W	YNL292W	YDR101C	YOL083W
YDL014W	YLR136C	YNL092W	YOL039W	YJL133W	YIL084C	YGL186C	YIL073C	YMR019W	YDR354W	YLR443W
YPR057W	YOR197W	YNL200C	YER086W	YLR146W-A	YER083C	YDR234W	YJR064W	YPL277C	YBL094C	YBL039C
YDL194W	YKR089C	YGR201C	YGL197W	YBR085W	YLL049W	YGL085W	YNR072W	YPR146C	YDL091C	YBR270C
YPL234C	YEL004W	YLR345W	YOR385W	YEL034W	YHR172W	YOR354C	YFR051C	YHR043C	YOL076W	YGL036W
YPR017C	YNL098C	YNL208W	YEL038W	YIL137C	YMR193W	YER041W	YDR188W	YPL266W	YOR274W	YLL029W
YGL115W	YJL020C	YMR265C	YGR185C	YOR374W	YLL039C	YGR218W	YGL236C	YJR008W	YER145C	YDL181W
YLL051C	YER079W	YGR002C	YER084W-A	YJL190C	YKL091C	YGR277C	YGR129W	YER085C	YER110C	YIL152W
YEL044W	YPR094W	YIL098C	YLL026W	YOR302W	YBR234C	YOR036W	YDR017C	YCL037C	YER091C	YLR439W
YHR130C	YOR230W	YJR008W	YLL050C	YBR118W	YCR092C	YEL060C	YAL035W	YKL064W	YHR172W	YCR020C
YEL068C	YJL112W	YOL047C	YNL274C	YDR324C	YOL040C	YML131W	YKL116C	YOR304W	YMR194C-B	YER007W
YLR016C	YPL119C-A	YOR073W	YKL151C	YOL026C	YLR436C	YBR284W	YPR150W	YML082W	YMR194C-A	YOR141C
YOL062C	YLR030W	YAL005C	YOL052C-A	YDL168W	YLR177W	YNR036C	YPR005C	YDR315C	YPL266W	YER027C
YDR381W	YDR122W	YMR090W	YOR291W	YLL039C	YOR026W	YDR027C	YBR283C	YGL035C	YLR005W	YOR036W
YNL234W	YER120W	YPL011C	YCL041C	YEL053C	YDL108W	YHR195W	YIL090W	YDR216W	YLR297W	YCR030C
YOR207C	YOL062C	YPR061C	YNL193W	YIL033C	YPL082C	YJR145C	YDL085W	YIL120W	YLL027W	YHR209W
YMR225C	YDR381W	YNL147W	YIL063C	YOL040C	YCR073W-A	YGL102C	YGL017W	YNL229C	YER085C	YER177W
YHR111W	YNL234W	YDR357C	YOL047C	YMR144W	YBR298C	YOL083W	YDR279W	YER169W	YCL037C	YBR038W
YDR036C	YOR207C	YLR154W-C	YLR288C	YML024W	YDL233W	YLR443W	YHL004W	YOR106W	YBR270C	YBR244W
YPR170W-B	YGR192C	YOR226C	YDR541C	YGR034W	YKR075C	YJL036W	YOR171C	YLR387C	YLR215C	YER084W-A
YDL070W	YHR111W	YLR249W	YHR190W	YLR177W	YMR174C	YBR270C	YJL147C	YLR250W	YML082W	YML131W
YPR170W-A	YBL045C	YPR134W	YBR205W	YCL030C	YDR518W	YML054C	YBR257W	YBL027W	YDL240W	YGR086C
YGL185C	YGR043C	YLR108C	YLR326W	YPR106W	YGR111W	YFL041W-A	YJL210W	YNL186W	YMR287C	YDR282C
YCR047C	YPR184W	YJR045C	YBR183W	YMR116C	YMR264W	YGL036W	YGR286C	YNL109W	YCL001W	YLR345W
YPL272C	YOR224C	YER184C	YKR018C	YPR110C	YHR008C	YLL029W	YAL010C	YHR011W	YKL130C	YDL132W
YNL218W	YDL070W	YLR136C	YOL048C	YOR316C	YCL032W	YCL045C	YJR119C	YCR076C	YNL229C	YOL094C
YKL205W	YCR047C	YLR299W	YMR135C	YGL007C-A	YPR061C	YJR127C	YOR007C	YCL044C	YER169W	YHR018C
YOR175C	YPL272C	YJL052W	YDR386W	YOL085W-A	YJR045C	YNR071C	YJR120W	YGR095C	YKL162C	YDR408C
YER033C	YBR217W	YKL065C	YLR007W	YGL030W	YNL097C-B	YHR074W	YIL101C	YMR146C	YAR007C	YDL190C
YCR010C	YDR389W	YBR288C	YJL077W-A	YGR283C	YBL044W	YBR211C	YGL035C	YJL088W	YNL021W	YIL041W
YKL110C	YNL218W	YNL097C-B	YLR239C	YOR182C	YJL076W	YLR399C	YGR170W	YIL070C	YNL277W	YBR126C
YHR040W	YBR055C	YDR429C	YJL140W	YIL002C	YDR258C	YER007W	YBR137W	YMR266W	YOR346W	YBR228W
YLR432W	YCR010C	YBR035C	YGL082W	YGR159C	YBR138C	YFR030W	YIL021W	YKL100C	YFR001W	YGL064C
YLR288C	YMR152W	YMR266W	YPL154C	YDR050C	YEL011W	YBR131W	YDR310C	YGR081C	YNL109W	YGL126W
YCL026C-A	YML057W	YNL098C	YOL156W	YDR470C	YLL020C	YDL195W	YHR094C	YKL033W-A	YBR220C	YDL025C
YIR027C	YDR178W	YCR047C	YHR008C	YIL043C	YNR001C	YER177W	YJR110W	YNL190W	YLR175W	YHR195W
YJR073C	YGL199C	YLR409C	YMR277W	YGR233C	YFR014C	YOR014W	YDR100W	YNL282W	YNL254C	YKR035W-A
YLR204W	YCL026C-A	YMR181C	YDR206W	YOR057W	YGR205W	YIL055C	YLR258W	YOR341W	YDR123C	YLR001C
YJL055W	YIR027C	YBR183W	YLR258W	YGL136C	YHL019C	YOR196C	YHR150W	YOR066W	YGR095C	YDL147W
YMR292W	YKR047W	YJL036W	YER120W	YBR196C-A	YNL057W	YOR231W	YER120W	YGL085W	YHR146W	YGR181W
YBL099W	YDL096C	YDR156W	YDR381W	YDL188C	YBL029C-A	YGL081W	YJL137C	YDR234W	YCL027W	YKR074W
YPL008W	YBL068W-A	YJL140W	YNL234W	YPL143W	YEL030W	YLR448W	YOL157C	YPL089C	YGR245C	YHR108W
YPL086C	YBL099W	YNR071C	YAL061W	YDR406W	YNL027W	YLR351C	YMR255W	YMR081C	YML031W	YBR104W
YER034W	YCR085W	YML101C	YOR207C	YBL093C	YDR183C-A	YOL094C	YDR381W	YAL033W	YLR319C	YDL149W
YMR042W	YPL184C	YOR036W	YBR139W	YCL004W	YAR015W	YPR036W	YNL234W	YGL223C	YGR081C	YIL006W
YOR119C	YGL193C	YKL192C	YDR028C	YLR390W-A	YDL101C	YPL141C	YAL061W	YPR080W	YMR036C	YGL176C
YER042W	YMR042W	YFR031C	YJR046W	YJL136C	YNL098C	YDR408C	YLR028C	YGR155W	YKR064W	YBR086C
YLR409C	YLR425W	YNL205C	YHR188C	YMR194W	YOR136W	YDR311W	YKL022C	YEL060C	YGL186C	YDR135C
YMR268C	YLR409C	YPL154C	YBL045C	YDL133C-A	YML102W	YIL041W	YKL055C	YDL139C	YPR164W	YER115C
YDR109C	YBR008C	YHR094C	YLR234W	YER117W	YGR008C	YBR126C	YER056C-A	YOL014W	YCR060W	YDL001W
YMR041C	YDR109C	YKL210W	YDR516C	YPR131C	YEL059C-A	YLL024C	YBL092W	YDR192C	YDR234W	YKL035W
YLR078C	YMR041C	YEL011W	YBR149W	YBR048W	YLR408C	YLR047C	YJR046W	YNL128W	YNL043C	YGL104C
YCR061W	YLR078C	YHL016C	YNL179C	YNL162W	YER053C	YDR497C	YBR201C-A	YML109W	YOL140W	YER152C
YHR088W	YLR109W	YKL172W	YPL272C	YFL034W	YGL209W	YNR014W	YGR043C	YLR342W	YDR179W-A	YGL242C
YML037C	YKL103C	YDL125C	YCR020C-A	YIL109C	YKR066C	YBR009C	YPR184W	YER149C	YDR156W	YOR376W-A
YDL089W	YCR061W	YOL120C	YLR376C	YDR037W	YLR081W	YML009C	YDR516C	YBR194W	YNL245C	YKL182W
YKL050C	YMR109W	YLR064W	YDR044W	YFR032C-A	YKR014C	YKR035W-A	YER087C-B	YJR102C	YDR192C	YMR003W
YDL212W	YBR037C	YER178W	YNL218W	YKL082C	YCL031C	YPR155C	YDR088C	YLR115W	YDL149W	YMR280C
YIL146C	YPR115W	YPR036W-A	YLR226W	YKL180W	YNR034W	YOL075C	YIL122W	YBR270C	YMR310C	YPL037C
YHR065C	YHR088W	YJR059W	YDL079C	YHR034C	YNL144C	YBR294W	YNR002C	YBL028C	YGR048W	YBR119W
YGL099W	YOL120C	YLR258W	YGR224W	YMR231W	YDL114W	YCR009C	YPL112C	YBL004W	YPR066W	YJL164C
YDR314C	YBR017C	YOL026C	YCR010C	YLR452C	YDR233C	YEL011W	YLR407W	YHR089C	YGL022W	YKL051W
YLR231C	YDL138W	YCR068W	YIL097W	YPR132W	YNL212W	YJL078C	YKL181W	YGL014W	YCL036W	YFL016C
YDR255C	YLR141W	YDR358W	YLR451W	YJR094W-A	YER095W	YBL091C	YDL079C	YJR064W	YDR073W	YBL046W
YFR021W	YDL089W	YBR260C	YNR047W	YJR058C	YHL003C	YDL149W	YNL124W	YLR127C	YBL028C	YDR031W
YKL098W	YLR178C	YCL034W	YFR017C	YNL027W	YGR071C	YBL085W	YFR017C	YNR071C	YPR098C	YIL111W
YKL016C	YHR175W	YDR381W	YNL293W	YPL189W	YIL155C	YKL173W	YMR152W	YBR211C	YMR126C	YHR016C
YPL111W	YKL050C	YML041C	YDR178W	YCR108C	YGL112C	YOL020W	YKL153W	YMR279C	YHR089C	YKL164C
YKL174C	YIL146C	YKL094W	YLR333C	YLL045C	YGR247W	YBL071W-A	YOR352W	YHR107C	YJR075W	YGR217W
YDL113C	YDR096W	YMR174C	YGL199C	YOR100C	YLR025W	YDR135C	YLR323C	YLR368W	YBR164C	YKL113C
YDL176W	YIR006C	YER116C	YGR216C	YPL095C	YEL069C	YBR116C	YDL085C-A	YGR092W	YIL153W	YDR155C
YHR053C	YFL030W	YPL109C	YOR273C	YNL311C	YCL042W	YKL035W	YGR223C	YOR141C	YML043C	YLR149C
YLR380W	YIL002W-A	YOL082W	YGR223C	YPL107W	YBR126W-B	YIL127C	YML107C	YPL088W	YJR088C	YKR039W
YJR042W	YPL193W	YMR216C	YNL262W	YMR093W	YPL015C	YGL104C	YIL132C	YOR006C	YHR071C-A	YPL087W
YPR144C	YKL196C	YLR298C	YDR424C	YOR340C	YKL037W	YGL061C	YPL251W	YDL013W	YIR029W	YNL015W
YNL023C	YAL054C	YER098W	YBR010W	YBL061C	YKL127W	YHL015W	YOR332W	YBL106C	YLL035W	YER095W
YIR011C	YJL144W	YJR046W	YER094C	YBR196C	YDR309C	YDL059C	YKR098C	YER009W	YCL009C	YGL161C
YDR214W	YFR021W	YER185W	YCR085W	YMR083W	YBR126W-A	YDL092W	YBR010W	YBR079C	YGL114W	YHR080C
YLR222C	YPL111W	YBR052C	YGL193C	YLR340W	YFL014W	YOR303W	YPL250W-A	YNR066C	YPR190C	YKL163W
YHR186C	YKL174C	YMR290C	YNL223W	YNL302C	YHL017W	YMR003W	YJL199C	YGR015C	YJL025W	YBR037C
YOR032W-A	YDL113C	YLL039C	YER101C	YNL096C	YKL090W	YLR008C	YOR119C	YNL199C	YBR022W	YGL058W
YJR112W	YDR143C	YPR074C	YDR171W	YDR387C	YDL102W	YHR210C	YBR227C	YBR244W	YBR131W	YDR397C
YNL297C	YGR201C	YDR133C	YDR109C	YIL155C	YBL032W	YMR013C	YDR288W	YIL055C	YJL207C	YHL002W
YGR128C	YNL172W	YLR150W	YCR020C	YLR401C	YOR293W	YIL026C	YDR109C	YJL165C	YOR236W	YER098W
YDR189W	YNL058C	YOR196C	YGR086C	YIL148W	YOR134W	YJL178C	YLR415C	YCL063W	YLR213C	YNL115C
YFR052W	YOR032W-A	YJR058C	YPR091C	YGR257C	YGR127W	YLR363C	YGR086C	YGR086C	YKR063C	YNL263C
YMR302C	YOR064C	YBL011W	YCL051W	YDL130W	YFR006W	YMR229C	YLR078C	YDR282C	YBR244W	YKL142W
YGR088W	YJL147C	YBR211C	YLR109W	YGL083W	YDR005C	YDL241W	YLR109W	YDR009W	YIL055C	YDR204W
YLR188W	YFR003C	YDR516C	YPR165W	YBL087C	YMR124W	YHR007C-A	YJL216C	YBR031W	YPL053C	YBR085C-A
YGL073W	YNL297C	YAL041W	YMR109W	YEL023C	YKL150W	YKL152C	YDR402C	YEL047C	YCL063W	YDR251W
YMR244C-A	YGR128C	YGL257C	YNR048W	YDL075W	YML051W	YCR045W-A	YPR159C-A	YLR351C	YOR231W	YBL007C
YMR189W	YJR065C	YBL064C	YGL023C	YLR003C	YLR437C	YIL077C	YGR276C	YOL094C	YJR097W	YAL038W
YAL037C-B	YPL133C	YLR206W	YJR091C	YPL079W	YGR209C	YPL202C	YOL113W	YPR036W	YJL125C	YLR410W
YKL076C	YIL048W	YCL035C	YBL007C	YDL061C	YPL017C	YML011C	YOL084W	YPR016C	YEL077C	YDL047W
YDR466W	YAL028W	YHL028W	YHR088W	YHR122W	YJL048C	YJL116C	YPR065W	YPL141C	YJR124C	YIL153W
YLR397C	YOR075W	YPL252C	YLR141W	YLR381W	YCR009C	YER030W	YOR161C	YIL079C	YPR016C	YDR477W
YIL104C	YHL034C	YLR176C	YLR438C-A	YDR325W	YMR169C	YDR106W	YOR021C	YCR087C-A	YPL141C	YCL056C
YIL151C	YLR295C	YDR407C	YNL252C	YDR447C	YMR105C	YDR155C	YOR158W	YOR208W	YIL079C	YDL234C
YGR159C	YGR088W	YKL012W	YLR178C	YIL099W	YDL234C	YNL268W	YGR035C	YHR002W	YCR087C-A	YBR199W
YJR155W	YBR230W-A	YIL153W	YKL050C	YOR113W	YDR069C	YHR041C	YDL208W	YDR472W	YOR208W	YCR023C
YJL215C	YDR542W	YGL126W	YDR511W	YDR265W	YFR033C	YKL032C	YIR018W	YLR257W	YEL067C	YCR048W
YLR255C	YFR018C	YDL124W	YER123W	YOR293W	YGR232W	YDR471W	YMR316C-B	YPL243W	YBR126C	YDR150W
YOR121C	YDR466W	YBR009C	YJL187C	YCR069W	YDL022W	YGL252C	YER020W	YDL055C	YBR107C	YKR076W
YDR406W	YJL210W	YDL079C	YGR254W	YFR032C-B	YNL314W	YPL087W	YNL320W	YGR229C	YGL064C	YIL035C
YOR048C	YGL086W	YHR106W	YLR225C	YOR096W	YDR227W	YDR132C	YNL159C	YBR009C	YLR406C	YBL057C
YNL240C	YDL223C		YKR085C	YER032W	YMR265C	YCR084C	YMR163C	YBR154C	YJR111C	YLR034C
YER127W	YLR255C		YJL144W	YKL150W	YMR199W	YFL021W	YDR529C	YOR046C	YPL140C	YGR145W
YLR199C	YNL118C		YGR134W	YER056C-A	YDR383C	YHR080C	YBR068C	YMR270C	YLR129W	YDL019C
YMR226C	YPR031W		YNR033W	YPR103W	YER122C	YOL133W	YHR161C	YNL141W	YNL141W	YLR346C
YDL015C	YGL228W		YIL050W	YLR437C	YDR482C	YLR205C	YLR018C	YHR052W	YHR052W	YOL087C
YOL014W	YGR111W		YPL230W	YLR104W	YEL041W	YEL061C	YHR132W-A	YLR293C	YLR293C	YCR093W
YLR017W	YCL032W		YKL086W	YOL121C	YNL194C	YGL192W	YKL196C	YDL091C	YGL194C-A	YIR039C
YDR430C	YNL147W		YPL136W	YPL017C	YLR074C	YBR084C-A	YBR020W	YDL147W	YLR101C	YEL072W
YLR406C	YJR095W		YDR391C	YIL052C	YER066W	YOL019W	YOR246C	YPR187W	YMR220W	YLR301W
YLR057W	YDR118W-A		YIL084C	YMR304C-A	YLR154W-F	YEL051W	YPL111W	YBR294W	YPR187W	YIL136W
YAR008W	YJL193W		YLR052W	YDR300C	YDL109C	YHL038C	YPR050C	YEL018W	YOR372C	YBR223C
YHR034C	YBL044W		YER083C	YCR031C	YFR015C	YNL115C	YKL174C	YHR108W	YNL095C	YMR304W
YNR054C	YOL014W		YLL049W	YPR080W	YOL139C	YOR134W	YJL133W	YGR108W	YDR121W	YNL241C
YER147C	YHR110W		YHR172W	YDR471W	YFL042C	YJL068C	YKR093W	YBR104W	YBR104W	YKL010C
YDL153C	YDR430C		YMR193W	YML003W	YPL081W	YML100W	YEL034W	YAL026C-A	YGR182C	YJL186W
YGR184C	YDR487C		YLL039C	YAL051W	YNL259C	YKL213C	YHL001W	YKL060C	YMR077C	YPL268W
YAR015W	YPR185W		YKL091C	YLR344W	YDR148C	YGL169W	YKR027W	YGR195W	YKL173W	YPL047W
YML114C	YOR394W		YBR234C	YDL133W	YPL181W	YPL250C	YBR105C	YOR004W	YMR115W	YDL185W
YDR020C	YBR185C		YER037W	YDL022W	YML101C	YDL107W	YKL208W	YPL211W	YMR063W	YML101C-A
YNL299W	YBR056W		YCR092C	YLR256W	YKL123W	YIL005W	YKL034W	YOL020W	YGR200C	YOR203W
YOR224C	YNL219C		YFR003C	YDR409W	YCR087W	YGR091W	YGR180C	YGR200C	YMR014W	YML016C
YGL060W	YER178W		YGL148W	YBR188C	YPR036W-A	YIR017C	YOR374W	YMR014W	YDL177C	YNL094W
YPR170C	YDL197C		YOL040C	YML073C	YPL014W	YGR117C	YOL010W	YLR383W	YOL061W	YMR251W
YKR066C	YLR320W		YCL042W	YAL005C	YDR342C	YMR103C	YER083C	YOL061W	YIL127C	YML103C
YGR248W	YFR014C		YHL034C	YHR174W	YAR014C	YGR094W	YDR032C	YIL127C	YLR465C	YDR480W
YBR074W	YNR054C		YDL109C	YBR044C	YJL029C	YLR349W	YGL048C	YMR236W	YHR116W	YMR206W
YOR150W	YBL029C-A		YLR177W	YML010W	YNL231C	YJL161W	YLL049W	YLR409C	YDL167C	YJR123W
YBL061C	YDR130C		YDL112W	YER074W	YOR347C	YOR042W	YGL204C	YDL167C	YPR133C	YGR167W
YPR054W	YEL030W		YGR088W	YEL052W	YCL043C	YOR137C	YOR032W-A	YLR388W	YJL119C	YIL051C
YMR140W	YGR184C		YDR276C	YNL029C	YHL021C	YAR019W-A	YLL055W	YDL064W	YOR303W	YGR067C
YBR034C	YDR183C-A		YNL027W	YJR131W	YGR269W	YLR242C	YDL240W	YPL220W	YIR014W	YMR030W-A
YML036W	YAR015W		YDL108W	YKL015W	YNL108C	YDL182W	YER037W	YNL123W	YGR269W	YLR222C-A
YLR040C	YGR053C		YOL114C	YNL194C	YHL035C	YKR076W	YOR356W	YLR008C	YLR008C	YLL064C
YDR244W	YGR008C		YLR455W	YLR074C	YLR427W	YFR029W	YLR437C-A	YDR333C	YHR039C	YLR438C-A
YBR018C	YLR079W		YPL082C	YNL216W	YBL011W	YGL058W	YGL235W	YKR004C	YGR174C	YGR255C
YER025W	YLR408C		YCR073W-A	YLR154W-C	YBR285W	YML003W	YGR128C	YDL122W	YCL029C	YBR161W
YDR527W	YMR093W		YBR298C	YPL225W	YOR317W	YER019W	YMR144W	YJL191W	YLR373C	YML019W
YOR242C	YKR066C		YCL055W	YKL039W	YHL028W	YHR039C-A	YKL114C	YNR024W	YBR172C	YLR394W
YCR059C	YGR248W		YDL052C	YLR249W	YMR315W	YLR346C	YIL072W	YMR013C	YOR111W	YGL206C
YLL033W	YNL237W		YDL233W	YMR137C	YDL124W	YOL087C	YLR327C	YDR322C-A	YBL046W	YDL045C
YML038C	YGL203C		YKR075C	YHR021C	YLR100W	YDR270W	YOR285W	YIR012W	YLR223C	YGR241C
YCL059C	YMR140W		YMR174C	YDL082W		YNL134C	YFL048C	YMR268C	YIR012W	YLR312C
YML014W	YLR401C		YDR518W	YER031C		YNR061C	YGR220C	YER073W	YOR381W	YMR181C
YGL112C	YBR018C		YGR111W	YMR065W		YDR401W	YBR014C	YLR260W	YML018C	YMR258C
YOR233W	YML013W		YMR264W	YMR230W		YDR248C	YBL010C	YNL063W	YER073W	YIL045W
YPR049C	YDR233C		YMR090W	YPL081W		YDL121C	YDR276C	YKR062W	YDR026C	YGR212W
YGR257C	YDL040C		YCL032W	YDR544C		YLR301W	YGR275W	YDL037C	YNL094W	YBL095W
YEL045C	YML041C		YPR061C	YML101C		YGL135W	YOL114C	YOR056C	YOR056C	YOL111C
YMR179W	YCR004C		YJR045C	YKL210W		YOR123C	YPL004C	YDR219C	YDR179C	YER053C-A
YLR350W	YER078C		YIL125W	YKR092C		YOR032C	YHR128W	YHR016C	YDR227W	YPL186C
YGR280C	YGR071C		YNL097C-B	YER146W		YPR062W	YLR413W	YNR040W	YJL006C	YJR036C
YDL159W	YMR106C		YLR064W	YOR365C		YKL010C	YBR298C	YDR191W	YGL139W	YJL011C
YLR281C	YPR054W		YBL036C	YGL076C		YDL058W	YOR143C	YJL116C	YBL082C	YIL064W
YGL018C	YGL112C		YDR258C	YGL189C		YGR232W	YIL112W	YBL082C	YGL224C	YIL046W-A
YPL185W	YDL107W		YBR138C	YJR059W		YFL031W	YPL118W	YIL095W	YBR206W	YNL056W
YKL120W	YGR280C		YPR185W	YLR206W		YMR289W	YDL233W	YFL002C	YDR155C	YBR112C
YJR041C	YGR237C		YNL205C	YMR128W		YER132C	YKR075C	YDR155C	YPR149W	YNR053C
YKR028W	YLR031W		YEL011W	YHR010W		YLR196W	YJL023C	YPR149W	YHR041C	YER086W
YHR169W	YJR014W		YLL020C	YJL089W		YNL214W	YGL086W	YIR026C	YDR165W	YGL197W
YMR286W	YBR110W		YIR014W	YML063W		YAL009W	YNR028W	YDR165W	YHR070W	YOR385W
YMR011W	YGL018C		YLR361C	YLR034C		YML101C-A	YLL007C	YDR465C	YCR083W	YEL038W
YDR447C	YGR202C		YNR001C	YBL072C		YBR091C	YAL056W	YJR072C	YHL044W	YDL130W-A
YNL022C	YDR379W		YPL036W	YOL109W		YFL036W	YGR271C-A	YJL139C	YHR147C	YIL055C
YPL161C	YKL037W		YFR014C	YOR317W		YML016C	YLR151C	YHR023W	YMR105C	YPL265W
YLR214W	YGR172C		YMR031C	YDR501W		YMR291W	YPR063C	YER095W	YML116W	YKL123W
YML056C	YEL049W		YGR205W	YBR181C		YMR251W	YMR272C	YMR049C	YBL004W	YLL026W
YKR044W	YDL102W		YLR298C	YLR176C		YEL046C	YAL036C	YPL065W	YDR302W	YCL002C
YGL029W	YOR293W		YHL019C	YML025C		YDR480W	YBR033W	YML114C	YDR415C	YLL050C
YLR433C	YPL098C		YNL057W	YMR127C		YML004C	YGL174W	YDR289C	YGL161C	YAR019W-A
YMR068W	YMR124W		YBL029C-A			YGR067C	YJR045C	YHR080C	YER182W	YMR296C
YMR153W	YDR003W-A		YEL030W			YNR010W	YOR216C	YLR179C	YKL163W	YKL151C
YGR239C	YPR003C		YMR291W			YLR222C-A	YBR106W	YMR038C	YLR179C	YLR051C
YJL041W	YGR262C		YDR183C-A			YKL099C	YBL093C	YDR334W	YMR022W	YDR436W
YER032W	YHR043C		YAR015W			YLR023C	YMR226C	YDR397C	YJL050W	YGL063W
YJR070C	YPL245W		YDL101C			YGR255C	YCR008W	YOL003C	YAR042W	YNL262W
YPR003C	YPR152C		YNL098C			YBR161W	YKL148C	YPR001W	YAL023C	YOR291W
YGL005C	YJL052W		YOR136W			YBL106C	YER121W	YDR232W	YOL054W	YCL041C
YGR262C	YMR029C		YML102W			YFR034C	YGR183C	YOR051C	YPR198W	YGL220W
YIR024C	YEL069C		YGR008C			YKL029C	YOL014W	YDL117W	YER038W-A	YGL128C
YLR049C	YOR132W		YNL138W			YNL104C	YKL023W	YMR131C	YEL049W	YOR285W
YMR094W	YLR396C		YEL059C-A			YDL045C	YDR318W	YKR099W	YKL082C	YNL193W
YGR215W	YIL003W		YLR408C			YIL118W	YEL011W	YKL213C	YOR134W	YCR065W
YJR046W	YHR007C-A		YER053C			YLR312C	YCR044C	YJL109C	YMR131C	YOL047C
YML096W	YPR080W		YGL209W			YER168C	YLL020C	YNL025C	YKR099W	YNR068C
YDR300C	YBR245C		YKR066C			YKL191W	YOR338W	YDR343C	YDR204W	YGL199C
YOR001W	YDR465C		YLR081W			YKL085W	YNL125C	YMR274C	YJL109C	YGR223C
YPL052W	YKL023C-A		YML066C			YOR360C	YLR275W	YLR410W	YLR054C	YDR074W
YIL003W	YKL079W		YIL037C			YPL240C	YCR004C	YHR088W	YMR293C	YKL107W
YPR080W	YIL103W		YKR014C			YJL119C	YNR001C	YGR091W	YNL048W	YER087W
YGR172C	YBR269C		YCL031C			YOR023C	YMR309C	YGL119W	YGR060W	YCL040W
YBR163W	YFR033C		YMR140W			YGR244C	YOR264W	YCR002C	YPL043W	YOL052C-A
YDR465C	YDR283C		YNR034W			YOR277C	YGR205W	YOR090C	YCL064C	YNR014W
YLR276C	YJR096W		YNL144C			YJL011C	YER098W	YDR398W	YNR037C	YGR021W
YPL103C	YBR192W		YBL015W			YIL064W	YMR136W	YML126C	YKR060W	YBR205W
YIL103W	YGL229C		YCR087W			YIL046W-A	YHR057C	YJR154W	YGL119W	YAL005C
YBR192W	YBR125C		YDR002W			YGR062C	YMR291W	YMR158W	YNL119W	YBR003W
YJR116W	YDR409W		YJL039C			YHR033W	YNL275W	YHR094C	YML126C	YDL085W
YLR256W	YAL005C		YDR233C			YKL217W	YKL124W	YGR158C	YML123C	YNL224C
YBR125C	YKL057C		YDL040C			YBL022C	YOR100C	YMR142C	YJL208C	YGL017W
YPL158C	YGL098W		YNL212W			YNR053C	YOR136W	YLR242C	YNL313C	YDL113C
YDR375C	YPL158C		YER078C			YOR367W	YNL299W	YOL119C	YNR019W	YOL048C
YLR192C	YGR161C		YER095W			YDR441C	YDR427W	YBR253W	YGR158C	YNL011C
YDL213C	YIL132C		YHL003C			YPL173W	YOR370C	YDR104C	YLR349W	YDR357C
YER087C-A	YNR004W		YJL205C			YNR022C	YGR246C	YPL105C	YNL308C	YMR135C
YDR478W	YPL032C		YIL155C			YER084W-A	YMR054W	YIL049W	YPL119C	YHR186C
YKL015W	YNL126W		YPL055C			YOR227W	YLR079W	YOL097C	YCR048W	YMR278W
YJR089W	YIL046W-A		YGL112C			YER058W	YGL209W	YLR111W	YPL147W	YAL053W
YJL201W	YBR132C		YGR247W			YLR256W	YNL196C	YBR153W	YDL182W	YGL045W
YLR146W-A	YPL192C		YDR342C			YGR050C	YGR248W	YMR195W	YBR253W	YPR094W
YIL046W-A	YLR249W		YBR214W			YLL050C	YMR138W	YPR175W	YOR089C	YBR257W
YBR132C	YFR015C		YJR085C			YLR028C	YGR140W	YDL128W	YBL067C	YCL048W-A
YLR249W	YOL139C		YDR280W			YLR208W	YJL026W	YCL024W	YLR111W	YOR292C
YBR068C	YLR453C		YEL069C			YKL151C	YNL301C	YCR093W	YKR094C	YPL054W
YCR020C-A	YPL203W		YJR014W			YOR328W	YHR175W-A	YDR172W	YHR186C	YLR246W
YOR265W	YIL014W		YLR436C			YOL052C-A	YNL144C	YOR008C	YGR145W	YDR386W
YOL139C	YGR052W		YOL086W-A			YHL050C	YOR061W	YLR343W	YLR354C	YKR089C
YDR419W	YDR184C		YCL034W			YJL005W	YDR297W	YKR059W	YPR175W	YBR121C-A
YHR200W	YDR133C		YPL015C			YMR296C	YJR100C	YLR301W	YML034W	YIL101C
YCL012C	YJR161C		YKL037W			YOL147C	YDL088C	YOR001W	YDL086W	YML127W
YDR184C	YDR394W		YKL065C			YMR035W	YPR064W	YDR291W	YNL134C	YJL020C
YNL221C	YPL210C		YKL127W			YDR231C	YHR162W	YFL028C	YCR093W	YLR239C
YER146W	YOR330C		YBR126W-B			YLR090W	YGL094C	YCR051W	YBL026W	YCR020W-B
YGL061C	YAR014C		YBR126W-A			YKL117W	YGR030C	YPR120C	YGL106W	YGL082W
YDR394W	YPL132W		YMR239C			YPL038W-A	YER015W	YML061C	YPL135W	YPL154C
YOR330C	YIL114C		YFL014W			YKR011C	YDR462W	YKL010C	YDL121C	YOL156W
YAR014C	YDR309C		YHL017W			YGL128C	YML006C	YOR340C	YLR301W	YNL138W
YOR387C	YOR347C		YKL090W			YFL066C	YKL043W	YDR091C	YPR058W	YMR277W
YHR159W	YBR126W-A		YDL102W			YIL063C	YGR071C	YJL123C	YDL020C	YOR133W
YGL234W	YOL082W		YBL032W			YDR188W	YIL155C	YER163C	YIL136W	YJR110W
YOR347C	YOR258W		YOR083W			YOL128C	YJR121W	YLR262C-A	YDL219W	YKR090W
YBR126W-A	YOL155C		YOR293W			YNR068C	YLL043W	YMR172W	YGL154C	YJL070C
YNL108C	YNL108C		YOR134W			YLR288C	YIL057C	YLR196W	YML061C	YDR206W
YMR301C	YFR053C		YJL102W			YOL080C	YPL055C	YDL185W	YKL010C	YPL119C-A
YBR293W	YOR065W		YGR127W			YKL107W	YER062C	YJR054W	YOL067C	YNL252C
YDR294C	YHL035C		YFR006W			YER034W	YGR247W	YPL244C	YDR091C	YLR258W
YBR267W	YLR336C		YDR005C			YNL248C	YKL193C	YDL209C	YJL186W	YNL295W
YNL250W	YDR294C		YMR124W			YOR025W	YPR099C	YMR164C	YJL123C	YDR122W
YGR023W	YBR285W		YKL150W			YOR092W	YPR026W	YER025W	YER132C	YER120W
YMR188C	YFL014W		YOL045W			YPR005C	YOR019W	YKL045W	YLR196W	YKL065C
YGR154C	YBL029W		YHL009C			YGR035C	YNL052W	YDR385W	YNL214W	YMR239C
YIR004W	YGR023W		YML051W			YDL132W	YPL157W	YLR273C	YCR034W	YKR011C
YOR078W	YHL028W		YPR003C			YOL127W	YEL069C	YMR210W	YGR267C	YBR139W
YNL048W	YGR154C		YOR104W			YAL005C	YHR114W	YLL031C	YBR069C	YGL247W
YOR389W	YOR389W		YGR269W			YDL085W	YGL190C	YGL099W	YMR027W	YER116C
YOR243C	YDR041W		YJL052W			YDR255C	YKR104W	YPL227C	YDL160C	YER021W
YER022W	YGR070W		YGR209C			YGR260W	YKL209C	YGR185C	YPR083W	YGL202W
YPL269W	YCR005C		YPL017C			YDR357C	YGL018C	YKL099C	YIR019C	YPR192W
YCR005C	YBL101C		YJL048C			YLR174W	YER150W	YDR365C	YPL077C	YBR201C-A
YER131W	YPR055W		YGL064C			YNL038W	YJR041C	YBR021W	YMR251W	YJL158C
YML017W	YLR032W		YKR074W			YBR130C	YNL081C	YPL036W	YLR449W	YIL002W-A
YGL078C	YLR089C		YMR252C			YAL053W	YER019C-A	YLL009C	YPR105C	YDL070W
YER092W	YBR099C		YMR169C			YLR136C	YBR126W-B	YNL169C	YHR077C	YCR047C
YPR015C	YLR154C		YOR195W			YMR107W	YBR126W-A	YGL110C	YFL021C-A	YBR149W
YDR488C	YGR256W		YBR245C			YOR292C	YGR161W-C	YDL051W	YLL031C	YNL179C
YEL042W	YBL033C		YMR105C			YML015C	YLR386W	YDR179W-A	YDR419W	YPL272C
YPR048W	YDL076C		YMR251W-A			YOR197W	YDL169C	YPL145C	YKL099C	YCR020C-A
YBL027W	YGR194C		YDR069C			YDL219W	YBL032W	YDL045C	YDR365C	YNR002C
YOL060C	YLR465C		YIL152W			YIL154C	YML111W	YCL038C	YPL151C	YNL218W
YOR059C	YJL192C		YFR033C			YKR072C	YFR052W	YDR295C	YJR142W	YLR226W
YLR014C	YPL274W		YGR232W			YHR069C	YOR113W	YPL247C	YLL009C	YFR022W
YDR120C	YBL047C		YDL022W			YDR329C	YOR211C	YER168C	YBR161W	YDL002C
YER126C	YLR054C		YNL314W			YHR065C	YMR294W	YLR364W	YNL212W	YGR224W
YMR227C	YOL004W		YDR227W			YPR161C	YER084W	YPL237W	YNL002C	YCR010C
YPR186C	YGR041W		YMR265C			YJL140W	YDR072C	YGR282C	YFR034C	YLR451W
YGR194C	YMR032W		YAL005C			YLR361C-A	YDR011W	YNL112W	YDL051W	YPR139C
YLR465C	YMR150C		YPL004C			YKL192C	YHR071C-A	YPL265W	YNL104C	YNR047W
YOL130W	YDL129W		YMR199W			YDR007W	YLR177W	YOR236W	YNL128W	YFR017C
YDR030C	YDR063W		YIR032C			YPL154C	YPL098C	YOR360C	YHL019C	YNL293W
YBL047C	YPL099C		YAL017W			YPL146C	YOL059W	YHR120W	YIL118W	YHR017W
YEL051W	YOR292C		YDR383C			YCL041C	YKL150W	YJL125C	YHR083W	YLR333C
YCR045C	YCR012W		YER021W			YMR277W	YOL009C	YPR118W	YNL151C	YBR044C
YLL023C	YGL026C		YBR052C			YPL242C	YDR003W-A	YOR277C	YOL025W	YOR352W
YLR009W	YDR201W		YER122C			YDR281C	YBR203W	YNL057W	YKL191W	YEL059C-A
YFL007W	YNL045W		YDR482C			YAL003W	YPR152C	YNL182C	YNL112W	YIR027C
YDL129W	YPL084W		YEL041W			YGL115W	YJL198W	YDL143W	YCL001W-B	YJR073C
YIL014C-A	YNL010W		YNL194C			YDR532C	YML068W	YKL138C	YIL045W	YDL085C-A
YGR238C	YDL110C		YLR074C			YJL080C	YDR253C	YAR050W	YPR053C	YML117W
YER035W	YMR134W		YJL151C			YDR100W	YOR217W	YBR022W	YNR043W	YPL246C
YDR201W	YPR151C		YER066W			YEL008W	YER143W	YBL079W	YMR018W	YHL039W
YHR148W	YPR002W		YLR154W-F			YER095W	YDR343C	YPL093W	YHR120W	YER094C
YDL110C	YGL006W		YJR126C			YER049W	YML106W	YHR064C	YOR335C	YLL042C
YDR301W	YPL006W		YIL066C			YLR258W	YIR008C	YFL001W	YBL010C	YGL160W
YPR104C	YCR083W		YAR019W-A			YNL101W	YPR080W	YKL217W	YHR022C	YLR173W
YIR025W	YBL105C		YFR015C			YLR350W	YLL006W	YAL036C	YKR043C	YGL209W
YPR002W	YKR067W		YMR071C			YDR122W	YLR069C	YBL081W	YDR397C	YPL184C
YCR083W	YNL310C		YPL164C			YER120W	YML042W	YNR053C	YBL031W	YER125W
YKR067W	YML028W		YOL139C			YDL033C	YKL023C-A	YDL063C	YMR067C	YJR066W
YNL310C	YER040W		YFL042C			YOR248W	YDL234C	YER156C	YNL083W	YLR425W
YML028W	YGR249W		YPL081W			YDR381W	YFR033C	YER086W	YIL064W	YIL047C-A
YMR043W	YGL062W		YDR309C			YMR239C	YAL019W	YOR014W	YBL018C	YER101C
YER068W	YDR223W		YPL203W			YGL220W	YLR150W	YML103C	YMR181C	YBR008C
YMR269W	YKL053C-A		YNL259C			YBR139W	YLR036C	YLR052W	YPL093W	YGL208W
YGL122C	YMR092C		YDR148C			YGL247W	YEL046C	YKL125W	YOR038C	YHR190W
YML060W	YDL021W		YPL181W			YER116C	YHR050W	YLR264W	YKL025C	YDR171W
YHR206W	YEL073C		YDR156W			YER056C-A	YMR052W	YKL170W	YEL031W	YGR248W
YBL060W	YOR120W		YML101C			YDR028C	YGR244C	YOL025W	YJL105W	YDR109C
YML035C	YBR035C		YOR026W			YJR046W	YOR286W	YLR216C	YBL081W	YJL027C
YHL039W	YPR160W		YKL123W			YDR368W	YBR219C	YPL194W	YNR053C	YLR415C
YEL025C	YML035C		YMR290C			YBL045C	YGR169C-A	YFL012W	YDL063C	YML124C
YBR019C	YDR424C		YNL219C			YGR043C	YBR188C	YDR217C	YER156C	YGR141W
YKL056C	YLR112W		YPR036W-A			YPR184W	YPL158C	YEL026W	YOR154W	YOL117W
YKL065W-A	YNL167C		YJL057C			YDR070C	YER074W	YKL216W	YPR137W	YIL030C
YKL009W	YAL060W		YPL014W			YHR105W	YER159C	YNL298W	YKL078W	YCL051W
YOR332W	YKL065W-A		YLR206W			YDL211C	YGR161C	YDR420W	YOR095C	YLR109W
YPL068C	YKL009W		YPR139C			YDR516C	YLR003C	YBR034C	YOR251C	YOR190W
YJL126W	YFL052W		YAR014C			YBR149W	YNR013C	YPL094C	YCR016W	YGR002C
YIL133C	YDR094W		YPL132W			YBR042C	YBR285W	YLR180W	YER168C	YNL304W
YJL166W	YJL159W		YJL029C			YNL179C	YJR131W	YOR101W	YPL265W	YOL100W
YJL200C	YBR148W		YNL231C			YNL261W	YIR017C	YLR290C	YIL083C	YDR402C
YBR148W	YGL211W		YOR347C			YPL272C	YGR045C	YML113W	YDR217C	YKL103C
YGL211W	YNR003C		YCL043C			YKL042W	YEL041W	YDR021W	YEL026W	YCR061W
YDR316W	YDL210W		YOL082W			YPR002C-A	YGR292W	YHL011C	YPL108W	YMR109W
YPL195W	YDR479C		YHL021C			YNL218W	YGR243W	YPL212C	YGL254W	YNR048W
YNL107W	YAL059W		YLR437C			YJR005C-A	YDR510W	YMR296C	YDR392W	YDR191W
YDR376W	YKL096W		YNL108C			YDL079C	YLR224W	YGR102C	YPL094C	YJR091C
YAL059W	YDR089W		YOR065W			YKL095W	YDR256C	YMR145C	YLR180W	YGL169W
YKL014C	YPR119W		YHL035C			YBR055C	YLR019W	YDR161W	YOR101W	YHR088W
YLR237W	YDR378C		YLR427W			YER033C	YBR132C	YHR008C	YKL151C	YLR390W
YMR021C	YBL086C		YBL011W			YDL110C	YNL106C	YCR015C	YML113W	YOR035C
YDR249C	YDR249C		YBR285W			YNL180C	YOR327C	YLR446W	YDR021W	YLL020C
YPR010C-A	YJR039W		YOR317W			YIL016W	YHR021C	YOL157C	YGL063W	YDL138W
YFL041W	YJL168C		YHL028W			YLR451W	YFR015C	YOR310C	YPL212C	YOR161C
YER091C	YMR194C-B		YIR004W			YKL110C	YLR242C	YGL185C	YLR004C	YOR348C
YMR194C-B	YMR194C-A		YMR315W			YNR047W	YHL032C	YHR024C	YER048C	YJR142W
YMR194C-A	YJR008W		YDL124W			YFR017C	YKL165C	YML022W	YOL141W	YDL089W
YDL103C	YDR057W		YLR100W			YHR040W	YOL125W	YDR062W	YMR035W	YLR178C
YLR297W	YPL162C					YML108W	YGL139W	YDR188W	YPR161C	YER133W
YBR011C	YDR202C					YBR222C	YDR544C	YOL128C	YLR090W	YGL248W
YLR215C	YBR220C					YBL054W	YJR034W	YLR051C	YPL038W-A	YDL208W
YML082W	YIL115C					YBL069W	YML101C	YGR082W	YJR064W	YKL050C
YLR363W-A	YGR095C					YOR286W	YMR025W	YAR018C	YGL220W	YOR220W
YMR287C	YGR113W					YCL026C-A	YPL253C	YDR541C	YPR018W	YBR280C
YKL130C	YOR066W					YLL034C	YPR036W-A	YDR074W	YOR310C	YDR511W
YNL021W	YGR155W					YGR216C	YPL186C	YLR384C	YFR051C	YOR393W
YOL054W	YGL208W					YJL115W	YEL036C	YLR435W	YGL185C	YIL146C
YFR001W	YFR049W					YJR073C	YDR508C	YAL035W	YMR059W	YER123W
YNL109W	YBR284W					YJL049W	YJL029C	YKL116C	YIL110W	YIR006C
YBR220C	YOL083W					YNR032W	YER180C-A	YLR106C	YOL128C	YMR250W
YGR095C	YLR443W					YDL085C-A	YGL234W	YPL060W	YLR051C	YJL187C
YCL027W	YIL153W					YML117W	YCL043C	YGR021W	YOL057W	YEL008W
YHR158C	YBR211C					YJL055W	YHL021C	YGL087C	YLR288C	YFL030W
YLR319C	YBR268W					YPR102C	YER036C	YIL161W	YHR133C	YGR254W
YMR036C	YFR030W					YDR434W	YLR304C	YIL090W	YDR017C	YDR505C
YHR029C	YBR131W					YHR193C	YLR417W	YAL005C	YOL080C	YLR225C
YPR164W	YJR093C					YBL068W-A	YMR147W	YBR003W	YDR321W	YGL068W
YGR155W	YBR244W					YML102W	YIL162W	YGR103W	YLR435W	YLR326W
YDR192C	YIL055C					YBR010W	YHR135C	YMR121C	YNL248C	YGR134W
YBL028C	YGR086C					YER094C	YBR001C	YGL070C	YLR106C	YBL056W
YBL004W	YDR282C					YPL250W-A	YPL003W	YAL020C	YHL011C	YLR409C
YBR164C	YOL094C					YNL024C	YMR011W	YMR186W	YOR092W	YGL070C
YIL153W	YJL095W					YPR153W	YGR122W	YNL331C	YMR184W	YER059W
YJR088C	YHR018C					YBL058W	YOR317W	YPL083C	YDR411C	YPL230W
YDR464W	YDR408C					YLR032W	YBR299W	YER099C	YIL090W	YPR086W
YPR083W	YBR126C					YLR409C	YDR277C	YDL150W	YOL127W	YKL086W
YBR131W	YLR257W					YDR288W	YNL276C	YPL005W	YHR039C-A	YJR125C
YAL011W	YGL202W					YKR079C	YOR078W	YBR025C	YGR129W	YKL037W
YBR244W	YKR035W-A					YDR171W	YGR266W	YGR072W	YGR103W	YFL029C
YIL055C	YKR090W					YGR248W		YER106W	YDR255C	YHR139C
YPL053C	YMR220W					YOR273C		YLR274W	YAL020C	YNL076W
YPL155C	YDR121W					YLR439W		YBR257W	YDR279W	YDR143C
YJR097W	YER125W					YJL027C		YCL048W-A	YGR260W	YKL021C
YHR018C	YDR432W					YDL022W		YLR129W	YOR319W	YLR019W
YBR126C	YOR308C					YGR086C		YMR107W	YPR169W	YDR255C
YJR111C	YGL104C					YBR133C		YBR188C	YBL013W	YGR180C
YNL141W	YER152C					YMR041C		YML074C	YOR171C	YOR260W
YGR267C	YHR210C					YIL030C		YGR034W	YPR111W	YPL260W
YMR220W	YMR219W					YLR109W		YGR286C	YBR130C	YIL084C
YPR187W	YBL046W					YOR190W		YLR398C	YER184C	YBR132C
YLR396C	YDR031W					YOL100W		YJL094C	YER106W	YLR052W
YDR121W	YOR198C					YKL103C		YOR205C	YGL095C	YOL010W
YPL211W	YEL050C					YBL074C		YDL014W	YOR070C	YOR212W
YOL061W	YHR036W					YNL169C		YMR217W	YCL048W-A	YER083C
YER152C	YHR016C					YOL078W		YJL077W-A	YJR156C	YDR032C
YLR015W	YNR048W					YER026C		YLL032C	YBR247C	YBR230C
YHR116W	YGL159W					YJR091C		YIL142W	YML015C	YLL049W
YPL220W	YIL017C					YDR232W		YDR335W	YLL022C	YDL069C
YLR008C	YDR535C					YPR115W		YGR170W	YIL126W	YLL039C
YLL022C	YNL084C					YHR088W		YDR231C	YCR007C	YKL144C
YGR017W	YDR185C					YHR194W		YHR005C	YJL100W	YKL091C
YDR031W	YBR084C-A					YOL113W		YDR311W	YPL149W	YDR283C
YOL005C	YAR042W					YMR063W		YHR048W	YER166W	YBR234C
YHR016C	YNL220W					YML037C		YFR031C	YDL014W	YER037W
YGL224C	YGL169W					YPR030W		YOR209C	YMR217W	YJR143C
YBR206W	YDL222C					YML078W		YOR147W	YBR165W	YFR013W
YML116W	YCR048W					YHR137W		YHR019C	YMR145C	YNL297C
YNL084C	YBL067C					YLR141W		YGR246C	YDL194W	YHR072W
YGL066W	YLR168C					YLR438C-A		YMR277W	YAL062W	YGL148W
YLR179C	YDL019C					YMR317W		YNL154C	YDR161W	YJR065C
YBR084C-A	YML034W					YDL089W		YAL003W	YKL004W	YGL184C
YCL011C	YBL039W-B					YLR178C		YNL001W	YGR198W	YLL010C
YHR207C	YOR035C					YPL159C		YJL080C	YLR246W	YHR033W
YPR198W	YCR093W					YKL157W		YDR100W	YPR082C	YLR436C
YEL049W	YIR039C					YPL199C		YLL004W	YLR026C	YAL028W
YOR331C	YEL072W					YIR018W		YER049W	YOR147W	YDR223W
YGR060W	YIL152W					YGL055W		YLR258W	YGR246C	YGL157W
YCL064C	YNL202W					YER020W		YGL125W	YJR129C	YHR087W
YKR060W	YJL186W					YNL320W		YBR077C	YEL076C	YDL112W
YML029W	YER163C					YDR151C		YJR098C	YDR281C	YGR088W
YNL313C	YPL268W					YKL046C		YIL078W	YPR017C	YBR002C
YCR048W	YGR295C					YOR393W		YOR047C	YNL001W	YBR230W-A
YDL182W	YDR399W					YMR163C		YFL024C	YGL115W	YEL068C
YER069W	YMR164C					YCR075W-A		YEL054C	YDL087C	YDR276C
YBR271W	YMR251W					YIL146C		YOL062C	YLL051C	YNL027W
YBL067C	YFL021C-A					YDR096W		YKL065C	YPL101W	YDL108W
YLR111W	YDR512C					YAL041W		YGL103W	YEL044W	YKR003W
YHR098C	YLL064C					YLR195C		YIR010W	YJL035C	YDR139C
YML034W	YLR438C-A					YPL198W		YOR207C	YNR015W	YJL019W
YBL039W-B	YGR255C					YHR161C		YBR081C	YEL068C	YIR033W
YOR035C	YDL051W					YGL099W		YER116C	YIL078W	YML128C
YNL300W	YMR242C					YGR254W		YNL308C	YGR102C	YLR455W
YPR058W	YCL001W-B					YOR105W		YOL009C	YLR016C	YDR277C
YDL020C	YEL043W					YKR085C		YKR024C	YFL024C	YOR054C
YML061C	YMR077C					YAL047W-A		YPR192W	YDL033C	YCR073W-A
YJL186W	YKL031W					YML053C		YBR201C-A	YOL062C	YBR298C
YHR101C	YPL186C					YLR270W		YJL158C	YDR381W	YPL167C
YER132C	YJR036C					YGL179C		YGL246C	YMR239C	YJR115W
YBR069C	YJL005W					YKL098W		YPR074C	YLL008W	YCL055W
YGR077C	YBR112C					YJR139C		YCR057C	YOR207C	YBR198C
YLL031C	YDR248C					YKL016C		YJR018W	YJL127C	YGR283C
YDL051W	YMR284W					YGL039W		YLR060W	YOR115C	YLR241W
YDR179W-A	YDR217C					YNL275W		YDR375C	YML012W	YDL233W
YPL237W	YER090W					YOR234C		YHR062C	YIL130W	YKR075C
YCL001W-B	YIL123W					YPR086W		YMR187C	YMR225C	YMR174C
YEL043W	YOL052C-A					YHR090C		YOR255W	YDL025C	YNL058C
YMR077C	YOR291W					YOL021C		YKL081W	YJR046W	YNR034W-A
YPL183C	YKL117W					YJL133W		YOL144W	YDR368W	YJL023C
YJL050W	YKR011C					YJL012C		YDR088C	YHR111W	YMR102C
YJL105W	YML005W					YOR130C		YJL200C	YPR074C	YDR050C
YBL081W	YNL193W					YBR085W		YOR072W	YDR036C	YIL034C
YGL055W	YOR165W					YOR340C		YBR171W	YFL066C	YML066C
YDR217C	YHR190W					YIL011W		YOR241W	YPR170W-A	YLR255C
YPL094C	YBR003W					YEL034W		YML091C	YAR071W	YNL118C
YOR101W	YDR255C					YJL071W		YMR153W	YLR234W	YCL049C
YMR316C-B	YDR279W					YOR373W		YOR359W	YCR047C	YGL228W
YER090W	YGR260W					YFL047W		YJL157C	YHR035W	YLR035C
YMR035W	YNL011C					YBR105C		YKL205W	YPL189C-A	YDL122W
YPR161C	YDR357C					YHR171W		YKL181W	YKL081W	YLR347C
YKL117W	YMR135C					YPL136W		YKL078W	YNL179C	YMR264W
YFL066C	YLR201C					YOR260W		YOL047C	YOL144W	YJR129C
YNL193W	YBR130C					YKL182W		YOR175C	YPL272C	YNL157W
YMR059W	YBR247C					YOR374W		YIL094C	YDR361C	YHR008C
YML058W	YPL054W					YBR132C		YLR249W	YDR320C	YIR038C
YBR188C	YIL101C					YER093C		YJL098W	YML022W	YDL134C
YLR435W	YGR170W					YGR196C		YCR010C	YDL244W	YPR061C
YLR106C	YHR075C					YOR045W		YDL052C	YPL030W	YOR302W
YPR105C	YOR208W					YLR040C		YKL110C	YPL219W	YNL147W
YDR279W	YFR031C					YMR004W		YMR185W	YNL218W	YGR268C
YGR260W	YPL154C					YER083C		YOR078W	YKL205W	YML120C
YBR130C	YJR129C					YIR011C		YHR040W	YBR126W-B	YHR106W
YJR021C	YJR110W					YBR118W		YFR007W	YKL181W	YDL040C
YJR156C	YLR258W					YGL048C		YOR315W	YFR022W	YDR118W-A
YBR247C	YOR047C					YKL201C		YHR017W	YNL124W	YDL101C
YLR398C	YAL061W					YLL049W		YLR432W	YOL047C	YNL097C-B
YPL149W	YFL053W					YOL026C		YKL084W	YOR175C	YJL136C
YIL101C	YBR201C-A					YLR295C		YCL026C-A	YER033C	YKL148C
YBR165W	YJL158C					YGR016W		YPR070W	YBR020W	YJR109C
YHR097C	YDR177W					YEL053C		YHR148W	YHR037W	YBL036C
YKL004W	YLR234W					YOL038C-A		YOL028C	YJL098W	YDR258C
YPR082C	YKL140W					YKL091C		YJR053W	YCR010C	YOL014W
YJR129C	YBR149W					YBR234C		YOR105W	YHR027C	YJL124C
YDR281C	YNL179C					YJL042W		YJL138C	YKL110C	YBR138C
YPL101W	YCR020C-A					YGL235W		YBL038W	YGL255W	YDR487C
YNR015W	YLR376C					YKL145W		YPR143W	YFR017C	YPL197C
YIL078W	YNR002C					YBR286W		YML107C	YPR040W	YKL143W
YOR047C	YPL112C					YMR034C		YHL039W	YHR040W	YKL201C
YFL024C	YKL013C					YOL013C		YPL204W	YMR229C	YNL009W
YGL009C	YFR022W					YER124C		YHR193C	YML108W	YEL011W
YJL127C	YJR136C					YLR337C		YDL206W	YDL147W	YBR056W
YDR368W	YIL016W					YCR088W		YDR340W	YLR418C	YKL012W
YLR234W	YLR451W					YDR006C		YKR098C	YLR432W	YPL070W
YHR062C	YFR017C					YOR096W		YBR010W	YOL044W	YLR361C
YIL014W	YHR017W					YMR302C		YNL232W	YLL034C	YDR394W
YNL179C	YOR352W					YGR034W		YBR256C	YIR027C	YKR023W
YDR320C	YDR186C					YOR079C		YLR173W	YHR148W	YFL022C
YDL244W	YML117W					YMR100W		YOL122C	YOR083W	YNL030W
YPL030W	YLR402W					YOR026W		YNL087W	YLR204W	YHR075C
YLR316C	YHL039W					YML052W		YGL193C	YML058W	YNR001C
YFR022W	YOR332W					YBL010C		YOR091W	YBL038W	YOR201C
YNL124W	YPL250W-A					YJR006W		YPL016W	YDR448W	YLR320W
YHR037W	YFL029C					YDL108W		YOR119C	YHR206W	YMR064W
YJL098W	YNL223W					YOR372C		YJL037W	YGL078C	YIL065C
YFR017C	YBR227C					YOL114C		YLR251W	YJL055W	YMR031C
YML108W	YLR176C					YDR186C		YBR278W	YGR189C	YDL218W
YOL044W	YBR278W					YDL074C		YBR008C	YGR168C	YDR344C
YDR534C	YPR091C					YNL247W		YKR079C	YGL165C	YGR205W
YMR310C	YGR141W					YFL016C		YNL248C	YPL251W	YBL049W
YLR323C	YIL030C					YPL082C		YCL036W	YNL278W	YHL019C
YBL038W	YOL100W					YCR073W-A		YOR355W	YGR270W	YNL057W
YGL067W	YLR442C					YOL085W-A		YDR296W	YBL099W	YGL163C
YCL010C	YDR191W					YJR115W		YGL232W	YNL075W	YMR183C
YGR189C	YJR103W					YDR466W		YOR028C	YDR412W	YMR291W
YNL278W	YBL007C					YLR411W		YGR169C	YGL160W	YPL022W
YPL250W-A	YOL113W					YER175C		YDR221W	YLR173W	YAR015W
YOR050C	YOL084W					YGR065C		YDR432W	YPL086C	YDR359C
YLR318W	YOR021C					YKR075C		YPR169W	YKL002W	YJL060W
YOR341W	YBR230C					YMR174C		YAL034W-A	YLL062C	YGR053C
YFR055W	YNL252C					YNR034W-A		YGR094W	YER034W	YLR177W
YGL232W	YER133W					YCR024C		YBR162C	YOR091W	YDL219W
YPR091C	YGL248W					YOR192C-C		YHL023C	YMR042W	YNL098C
YIL030C	YMR316C-B					YMR102C		YER038C	YIL008W	YML102W
YNR048W	YER020W					YMR200W		YMR109W	YOR119C	YDR453C
YNL133C	YDR511W					YPR064W		YNL133C	YML125C	YLR207W
YJR103W	YMR163C					YDR470C		YOR234C	YGR057C	YGR008C
YGL169W	YDL190C					YDL120W		YHR049W	YER042W	YPR140W
YNR037C	YJL205C					YCR032W		YHR147C	YLR318W	YPL063W
YCL024W	YDR043C					YLR338W		YJR082C	YLR409C	YKL140W
YOR021C	YMR250W					YKL025C		YJR091C	YIL056W	YMR054W
YBR187W	YJL187C					YDR358W		YPR009W	YKR079C	YLR079W
YER133W	YEL008W					YJR117W		YLR175W	YFR055W	YIL107C
YGL248W	YGR254W					YBL014C		YDR245W	YKL150W	YJR113C
YCR003W	YKR085C					YGR271C-A		YGR119C	YLL018C-A	YLR408C
YLR132C	YER059W					YNL063W		YHR194W	YDR109C	YMR093W
YDR398W	YPL230W					YLR151C		YOL120C	YJL027C	YNL305C
YJL205C	YHR139C					YLR347C		YBR017C	YLR415C	YPR149W
YHR102W	YKR093W					YGL155W		YPL126W	YGL232W	YLR081W
YER075C	YBL031W					YPR022C		YER100W	YGR086C	YLR080W
YBR020W	YHR072W					YLR110C		YMR307W	YLR063W	YIL007C
YLR418C	YNL073W					YBR070C		YNL244C	YMR041C	YAL055W
YLR063W	YOR374W					YIR038C		YNR027W	YLR078C	YFR036W
YPL230W	YMR218C					YIL030W-A		YNL110C	YPR159C-A	YGR191W
YGL111W	YLR052W					YPR061C		YGL112C	YOL143C	YFR040W
YHR139C	YOR269W					YMR272C		YOL105C	YGL065C	YDR475C
YBL025W	YOR212W					YER018C		YMR267W	YCR097W	YCL031C
YER082C	YDR032C					YOR299W		YNL319W	YER001W	YAL041W
YGL167C	YKL201C					YDR224C		YPR010C	YPR165W	YJL026W
YER153C	YLL049W					YBL011W		YJL197W	YLR285C-A	YGR097W
YOR374W	YOL026C					YHR106W		YMR213W	YCR061W	YMR140W
YKL001C	YBL049W					YBR106W		YDL208W	YDR275W	YLL025W
YLR052W	YAL019W-A					YMR217W		YJR025C	YNL133C	YGR157W
YPL256C	YJL042W					YKL132C		YDR342C	YJR103W	YOR061W
YOL026C	YER037W					YIL125W		YDL212W	YBR197C	YER009W
YBL049W	YCR092C					YKL054C		YNL215W	YPL211W	YOR064C
YAL019W-A	YMR156C					YLR390W-A		YDR339C	YHR085W	YJL165C
YNL301C	YBR119W					YNL097C-B		YBR068C	YGL169W	YDL027C
YBR119W	YGL184C					YJL136C		YJR132W	YHR088W	YDR190C
YHR021C	YLL010C					YMR194W		YDR043C	YOL077W-A	YJR100C
YGL184C	YNL160W					YKL148C		YER075C	YBR271W	YCR087W
YLL010C	YLR436C					YDL133C-A		YJL187C	YPL126W	YDR002W
YJR112W-A	YKL114C					YBL036C		YEL008W	YBL071W-A	YJR092W
YMR129W	YDL112W					YDR258C		YLL008W	YML037C	YIL046W
YML093W	YBR002C					YPR191W		YEL040W	YNL244C	YJL039C
YJR077C	YDR276C					YGR027C		YJL026W	YCR021C	YBR018C
YHR197W	YGR261C					YBR138C		YLR225C	YLR067C	YOR230W
YDL112W	YKR003W					YKL023W		YHR132W-A	YOR021C	YDR233C
YBR002C	YJL019W					YGL084C		YDR341C	YNL319W	YJL139C
YPR106W	YPL004C					YNL165W		YAL047W-A	YCR018C-A	YIR016W
YDR276C	YPL082C					YDR487C		YNL005C	YBR187W	YNL212W
YLR200W	YOL085W-A					YPR185W		YGL090W	YER133W	YPL072W
YDR158W	YGR283C					YNL259C		YNL111C	YDL208W	YGR149W
YMR116C	YDL052C					YPR131C		YLR022C	YLR091W	YJL057C
YLR107W	YMR174C					YBR048W		YBR243C	YGL055W	YMR216C
YPL082C	YDR050C					YNL205C		YLR231C	YLR056W	YGR130C
YGR283C	YLL007C					YER065C		YPL246C	YDL212W	YIR002C
YDL052C	YLL025W					YFL034W		YPL226W	YML005W	YPR046W
YJL178C	YCR032W					YBR056W		YKL098W	YER153C	YBR033W
YJL033W	YCL049C					YNL219C		YGL039W	YBL030C	YGR171C
YPL278C	YOL125W					YJL164C		YFL049W	YCR075W-A	YBR024W
YNL312W	YMR090W					YLR361C		YER059W	YJR055W	YMR106C
YCL049C	YIR038C					YER178W		YML018C	YDR058C	YPR054W
YBL066C	YDL134C					YNL125C		YIL143C	YHR102W	YPL055C
YGL120C	YOL010W					YFL022C		YGL111W	YHR097C	YER062C
YGR271C-A	YBR033W					YDR156W		YDR279W	YBL113C	YBR254C
YDL241W	YBR106W					YDL197C		YOL021C	YJL012C	YGL112C
YOR057W	YMR298W					YNR001C		YDR153C	YHR065C	YIL047C
YHR099W	YDR258C					YPL222W		YBL025W	YER075C	YLR030W
YOL010W	YJL124C					YMR064W		YOR265W	YGL099W	YGL200C
YDR369C	YKL023W					YDL093W		YBR295W	YBR073W	YPR193C
YKL132C	YKL094W					YDR150W		YMR235C	YDL224C	YPL040C
YBL093C	YKL143W					YDL045W-A		YOL096C	YLR068W	YBR214W
YAL062W	YNL009W					YDR344C		YJR003C	YLR181C	YAR014C
YGR162W	YDR318W					YLR298C		YER082C	YDR122W	YOR060C
YMR298W	YIR002C					YER098W		YDR143C	YDR524C-B	YLR354C
YBR291C	YKL012W					YIR020C		YKL026C	YDR314C	YEL002C
YDR258C	YER080W					YBL015W		YLR048W	YBR243C	YDL237W
YJL124C	YJL164C					YDL083C		YDL144C	YLR231C	YFR030W
YDR261C	YNL055C					YOR084W		YJL071W	YHR101C	YPL133C
YKL143W	YNL030W					YLL039C		YOR373W	YLR015W	YER096W
YNL009W	YNR001C					YNR054C		YHR082C	YPL246C	YPL245W
YMR251W	YMR031C					YBL029C-A		YNL243W	YGL070C	YBR066C
YPL031C	YMR076C					YLL033W		YEL022W	YFR021W	YGR237C
YKL012W	YOR161W-B					YEL030W		YKL061W	YKL098W	YLR031W
YNL065W	YDL069C					YJL106W		YER180C	YKL016C	YOR146W
YDR321W	YJL106W					YFR031C		YJR042W	YPL111W	YCL042W
YLR375W	YNL027W					YJR058C		YER134C	YOR205C	YOL086W-A
YNL178W	YPL022W					YNL027W		YIL011W	YCR018C	YBR110W
YGR205W	YJL060W					YPL189W		YPL229W	YPL230W	YOR019W
YDR167W	YDL101C					YAR015W		YMR012W	YGL111W	YGL018C
YLL055W	YPR140W					YCR108C		YML110C	YPL150W	YER150W
YDR440W	YCR087W					YKL212W		YPR144C	YKL174C	YOR386W
YOR100C	YJR113C					YPL213W		YKL136W	YHR139C	YLR337C
YDL205C	YLR149C					YDL101C		YKL212W	YDL113C	YGR202C
YML080W	YAL055W					YNL098C		YOR269W	YBL025W	YDL090C
YPL095C	YIL156W-A					YDL205C		YOR212W	YPL127C	YFL054C
YMR285C	YDR475C					YDR266C		YMR004W	YOR116C	YDR056C
YIL122W	YPL137C					YGL194C		YLR064W	YMR235C	YDR379W
YGR024C	YGR097W					YNL299W		YIR011C	YKR018C	YER019C-A
YAR033W	YCL025C					YDR453C		YBR118W	YER082C	YKR043C
YLL018C-A	YNR034W					YIL046W		YDR324C	YDL176W	YKL127W
YAL055W	YGR157W					YPL264C		YIL126W	YKL026C	YDR309C
YIR026C	YDR018C					YPR140W		YBR192W	YDL144C	YBR126W-A
YOR340C	YBR286W					YIL122W		YPR086W	YGL167C	YDR398W
YOL103W	YJL165C					YGL060W		YPR111W	YOR373W	YNL234W
YCR092C	YDR190C					YDL230W		YOR032W-A	YFL047W	YFL014W
YCL025C	YJR100C					YMR054W		YDL201W	YHR053C	YCR092C
YDR018C	YHR162W					YLL002W		YGR016W	YLL036C	YHL017W
YNL282W	YPL197C					YEL059C-A		YBR045C	YLR380W	YLR371W
YNL132W	YDL178W					YIL017C		YGR173W	YJL170C	YKL090W
YOR004W	YKL043W					YLR408C		YKR027W	YDR514C	YDL169C
YJR020W	YIL155C					YGL123W		YOR064C	YGR180C	YIL099W
YJL148W	YGR171C					YGL209W		YML023C	YAL054C	YBL032W
YAL013W	YJL148W					YMR042W		YER037W	YJR042W	YLR053C
YPR085C	YPL055C					YLR149C		YLR307W	YOR374W	YOR161W-B
YMR034C	YPR085C					YLR081W		YCR092C	YIL084C	YPL277C
YPL157W	YGL200C					YCL050C		YHR196W	YKL001C	YBL048W
YKL005C	YOR019W					YLR080W		YHR210C	YPR144C	YPL175W
YDR280W	YOR044W					YKL164C		YML058W	YOL011W	YOR293W
YGL166W	YFR036W					YDR109C		YKR051W	YCL017C	YIL075C
YHR138C	YPL157W					YMR138W		YLL028W	YOR302W	YJL102W
YBL024W	YBR120C					YNL237W		YCR066W	YNL062C	YPL166W
YPR189W	YDR280W					YDR475C		YOR308C	YNL023C	YMR184W
YGL079W	YDR418W					YCL031C		YPL123C	YER083C	YPL098C
YER150W	YHR138C					YPR193C		YFR052W	YIR011C	YOL110W
YOL018C	YPR189W					YJL026W		YDL109C	YLR222C	YFR006W
YKR092C	YDL075W					YOR386W		YIL146C	YOL026C	YDR005C
YOR259C	YER150W					YCL025C		YML093W	YNL256W	YMR124W
YGR197C	YBR288C					YBL075C		YMR269W	YBL049W	YML100W
YIL099W	YOR220W					YNL144C		YHR197W	YDR262W	YHL025W
YGL106W	YKR092C					YLL025W		YHR132C	YPL231W	YNL117W
YOL145C	YOR259C					YML049C		YBR002C	YNL175C	YKL150W
YIL019W	YNL231C					YCR091W		YBR014C	YGR173W	YOL045W
YHR149C	YIL099W					YDR018C		YDL153C	YJR112W	YGL203C
YLR324W	YLR053C					YKL009W		YOR176W	YAL019W-A	YHL009C
YOL098C	YOL027C					YBR196C		YDR194C	YML023C	YHR026W
YBR208C	YPL277C					YJR045C		YDL108W	YDR129C	YML051W
YCR081W	YBL048W					YGL144C		YOL049W	YCR092C	YOR173W
YOR053W	YIL075C					YGR087C		YGR123C	YML001W	YGR262C
YHR205W	YDR034W-B					YPL253C		YMR116C	YKL145W	YOR104W
YAL035W	YLR177W					YHR140W		YOR260W	YLR402W	YBR203W
YBL039C	YOL110W					YBL006C		YLR073C	YOR133W	YDR028C
YER089C	YER074W-A					YJR092W		YKL184W	YGR128C	YGR280C
YNL086W	YDR005C					YGR030C		YNL247W	YOR272W	YLR389C
YGL064C	YPR154W					YNL302C		YLR107W	YGL184C	YER168C
YLR126C	YHL025W					YBR264C		YHR128W	YLL010C	YGR209C
YOR122C	YIL097W					YER029C		YER153C	YDR189W	YMR173W
YGR261C	YOL045W					YDR233C		YBR247C	YJR112W-A	YNL138W-A
YDL180W	YHL009C					YGL112C		YOR294W	YNR073C	YJL048C
YBR030W	YCR081W					YMR320W		YDR119W	YFR052W	YNL100W
YLR336C	YKL122C					YNL096C		YDR466W	YMR302C	YHR188C
YLR044C	YOR053W					YOR394W		YGR283C	YML093W	YOR132W
YDR496C	YML118W					YKL145W-A		YLR397C	YHR197W	YLL041C
YLR099C	YHR205W					YGR149W		YER105C	YDL112W	YLR396C
YOR149C	YBL039C					YPL043W		YIL104C	YGR088W	YER036C
YEL070W	YOR362C					YKL006W		YBL054W	YBR002C	YMR252C
YML032C	YGL064C					YMR216C		YDL183C	YBR014C	YIL113W
YLR146C	YMR119W					YGR130C		YGL086W	YLR188W	YBR055C
YDL084W	YLL006W					YMR166C		YGR159C	YPR106W	YLR118C
YGR059W	YML003W					YMR170C		YDL223C	YBR257W	YHR007C-A
YDR429C	YOR181W					YBR033W		YDR050C	YDR276C	YBR245C
YER074W	YGL127C					YGR171C		YJL215C	YGR261C	YMR119W
YJL127C-B	YOR131C					YJR121W		YLR355C	YDR139C	YMR105C
YNL088W	YDL022W					YDL227C		YLR255C	YDR158W	YMR173W-A
YBR083W	YPR021C					YMR106C		YFR032C	YGR123C	YJR095W
YHR103W	YHR096C					YIL057C		YHR153C	YMR116C	YOR142W
YGR002C	YMR271C					YML014W		YMR229C	YNL257C	YMR251W-A
YBR058C-A	YDR477W					YER062C		YGL120C	YPR150W	YOR040W
YGR253C	YEL070W					YBR254C		YOR159C	YNL247W	YMR175W
YKR082W	YLR146C					YPR085C		YGR271C-A	YLR107W	YIL103W
YPL119C	YDR429C					YIL047C		YBR152W	YMR288W	YOR181W
YLR419W	YMR199W					YKL193C		YGR233C	YAL037C-B	YGL127C
YPR010C	YER021W					YGL083W		YLR372W	YNL149C	YLR150W
YPL231W	YBR052C					YGL200C		YPL081W	YCL011C	YEL066W
YHR042W	YNL200C					YLR170C		YDR061W	YNL227C	YKL070W
YJR069C	YGR002C					YNL334C		YJR107W	YLR055C	YEL046C
YKL033W	YEL041W					YPL079W		YLR110C	YKL076C	YBR192W
YFL042C	YBR058C-A					YNL143C		YBR028C	YDR466W	YOR131C
YIR035C	YLR019W					YPL235W		YOR007C	YNL331C	YDL189W
YJL107C	YCR079W					YFR036W		YEL071W	YGR017W	YPR021C
YJR034W	YER058W					YDL237W		YOL010W	YLR397C	YNL314W
YDL045W-A	YPL231W					YLR025W		YNL240C	YER005W	YHR096C
YPR141C	YLR148W					YJL141C		YNR060W	YDR031W	YDR542W
YHR081W	YDR251W					YBR249C		YBR033W	YIL104C	YNL319W
YGR206W	YMR071C					YDL157C		YOR306C	YBR122C	YMR271C
YOR107W	YFL042C					YEL069C		YFL050C	YOR182C	YGL229C
YPL078C	YPL081W					YBL087C		YNL062C	YGR159C	YBR125C
YER096W	YDR148C					YGL190C		YER127W	YPL278C	YDR409W
YOR125C	YPL181W					YJL013C		YNL091W	YCR071C	YEL070W
YMR128W	YJR034W					YJL173C		YGL094C	YLR052W	YMR265C
YLL011W	YDL204W					YOL067C		YKL054C	YLR255C	YMR087W
YLR181C	YDR335W					YPL018W		YDL065C	YNL312W	YPL004C
YER036C	YHR081W					YPL170W		YGR162W	YBR250W	YKL057C
YCR017C	YPR036W-A					YOL025W		YMR194W	YCL049C	YGL098W
YGL072C	YPL014W					YLR441C		YPL099C	YHR153C	YLR189C
YDR060W	YDR342C					YHR199C		YMR119W-A	YBR260C	YMR199W
YKR048C	YER096W					YHR008C		YDL015C	YBL066C	YJL160C
YKR013W	YCR077C					YDL090C		YKL062W	YOR341W	YBL011W
YBR001C	YJL029C					YBR288C		YBL076C	YGL120C	YDR383C
YGL258W	YMR315W					YGR187C		YPR191W	YLR035C	YDL072C
YDR407C	YER036C					YJR079W		YER137C	YGR271C-A	YER159C
YHR196W	YLR417W					YKR092C		YBR041W	YMR264W	YBR052C
YMR048W	YNR034W-A					YKL037W		YER117W	YOR057W	YER122C
YPR127W	YJL110C					YDR390C		YDR430C	YNL157W	YDR516C
YLR100W	YKR048C					YKL127W		YOR012W	YDR508C	YNL146C-A
YIR028W	YJL023C					YBR126W-B		YJR051W	YJL058C	YNR013C
YPL076W	YPL003W					YBR126W-A		YOR301W	YPL143W	YNL092W
YJR023C	YDR277C					YGR161W-C		YJR015W	YDL209C	YPL082C
YMR288W	YLR346C					YDR074W		YNL259C	YBL014C	YPL032C
YBR241C	YDL124W					YDR447C		YNL272C	YOR048C	YEL041W
YLR272C	YDR257C					YKL090W		YNL075W	YOL010W	YNL194C
YHR100C	YJR074W					YMR005W		YKL028W	YNL240C	YBR058C-A
YGL092W	YPR127W					YIL099W		YLR222C	YGR268C	YOR073W
YDR364C	YLR100W					YLR053C		YKR081C	YAL036C	YDR110W
YLR352W	YDL148C					YJL063C		YDR093W	YNL315C	YLR074C
YIL056W	YHR163W					YOL027C		YFL034W	YCL028W	YDR294C
YPR084W	YIL176C					YPL277C		YLR077W	YDL150W	YJL151C
YNL113W	YKL044W					YGR011W		YHR061C	YHR005C-A	YLR154W-C
YBR090C	YJL149W					YNR072W		YGR210C	YJR045C	YER066W
YHR170W	YCL039W					YOR312C		YOR338W	YLR172C	YKL087C
YJL125C	YLR352W					YJL099W		YDR037W	YER127W	YPL225W
YBR107C	YPL056C					YHR071C-A		YNL125C	YHR069C	YNL126W
YLR312W-A	YGR136W					YBL009W		YFL022C	YKL132C	YPL240C
YAL063C	YOR018W					YDR414C		YDR515W	YBL093C	YLR182W
YDR260C	YDR513W					YMR184W		YIL014W	YPL256C	YGR069W
YKL142W	YDL146W					YKL075C		YOR254C	YMR226C	YER058W
YNL064C	YJR052W					YGR127W		YKL082C	YGR162W	YOR014W
YIL136W	YMR015C					YNL181W		YOR276W	YEL057C	YPL231W
YNL008C	YBR090C					YDR005C		YMR309C	YMR298W	YIL066C
YHR073W-A	YGL135W					YMR124W		YJR007W	YDR140W	YOL126C
YOR098C	YLR312W-A					YPR154W		YOL022C	YDR301W	YDL109C
YDL120W	YBL090W					YER032W		YGR211W	YBR208C	YJL172W
YFR034W-A	YKL093W					YKL150W		YHR022C	YDR258C	YMR071C
YIL096C	YKL142W					YDR448W		YJR070C	YOL014W	YPR115W
YLR055C	YBR147W					YFR010W		YJL069C	YPR191W	YFL058W
YMR312W	YNL031C					YHL009C		YBL080C	YLR017W	YOL139C
YOL144W	YOR110W					YML051W		YDR344C	YHR016C	YLR238W
YHL008C	YER081W					YPR103W		YGR205W	YDL030W	YPL081W
YHR039C	YJL070C					YOR173W		YBR222C	YNR033W	YJL068C
YHR204W	YPL036W					YPL160W		YMR136W	YPL252C	YJR149W
YGR121C	YIR003W					YHR043C		YPR174C	YGR210C	YLR453C
YGL065C	YDR450W					YFR024C-A		YJL051W	YIL142W	YGR127W
YOR052C	YOL111C					YML118W		YMR180C	YDR261C	YPL203W
YGR096W	YGL227W					YJL052W		YNL258C	YIL131C	YBR183W
YHR066W	YLR110C					YMR105C		YPL180W	YKL143W	YDR148C
YAL054C	YGR036C					YGR209C		YJL016W	YNR032C-A	YPL181W
YOR045W	YGR118W					YLR104W		YCR053W	YLR221C	YDR156W
YOL102C	YGR121C					YKL159C		YDR417C	YER065C	YGR052W
YGR116W	YDL184C					YPL017C		YOR167C	YEL011W	YML101C
YIL110W	YOR052C					YIL052C		YCR034W	YPL031C	YOR026W
YIL147C	YGR096W					YHR188C		YNL002C	YPL165C	YNL055C
YBR169C	YIL036W					YKR036C		YDL140C	YOR338W	YDL204W
YKR095W-A	YPL136W					YMR304C-A		YDR336W	YOR227W	YNL167C
YDR019C	YDL046W					YDR300C		YDR359C	YNL065W	YDR335W
YJL085W	YBR225W					YFR053C		YDR020C	YNL213C	YPR055W
YLR341W	YGL037C					YKR074W		YPL154C	YLR057W	YHR081W
YEL055C	YBR169C					YLR437C		YOL027C	YLR375W	YMR290C
YGR058W	YNL135C					YJR103W		YPL038W	YNL178W	YIL048W
YMR196W	YAL030W					YCL054W		YPL252C	YAR008W	YNL219C
YMR161W	YBR263W					YIL003W		YPL146C	YGR058W	YPR036W-A
YNL207W	YOL086C					YFL048C		YER157W	YHR105W	YDR378C
YMR252C	YBL001C					YGR093W		YOR370C	YIL065C	YER008C
YGL246C	YNR035C					YPR080W		YNL037C	YJL069C	YLR206W
YBR089C-A	YER119C					YKL088W		YLR112W	YDL218W	YDR342C
YCR054C	YPR193C					YOL077C		YPR140W	YOR188W	YDL168W
YEL017W	YMR196W					YDR511W		YDR389W	YIL061C	YNL014W
YGR003W	YBR053C					YBR016W		YBR156C	YDR167W	YDR358W
YGR074W	YMR161W					YMR215W		YPR141C	YDR239C	YBR260C
YOR256C	YDR428C					YDR465C		YJL030W	YNR054C	YDR076W
YLL061W	YJL181W					YKL023C-A		YEL073C	YKL192C	YPL132W
YDR110W	YJL133C-A					YDL234C		YMR093W	YER147C	YIL114C
YHL040C	YMR252C					YMR175W		YGL209W	YDL153C	YLR181C
YGR029W	YOL008W					YBR078W		YMR042W	YDR157W	YDR482C
YGL165C	YHR104W					YFR033C		YLR149C	YCL058W-A	YBR126W-B
YOR334W	YBR089C-A					YGL127C		YLL018C-A	YJR020W	YOR347C
YOR274W	YPL232W					YLR150W		YPR196W	YAL014C	YMR315W
YOR329C	YEL017W					YBR030W		YLR256W	YPL189W	YNL332W
YER151C	YDR363W-A					YDL133W		YHR047C	YAR015W	YCL043C
YLR005W	YDL078C					YBL055C		YER043C	YDR336W	YOL082W
YLL027W	YDR517W					YPR035W		YBR074W	YML114C	YMR223W
YCL001W	YDR110W					YBR071W		YBR143C	YDR020C	YHL021C
YGR198W	YHL040C					YPR021C		YCL009C	YKL171W	YOL155C
YLR123C	YGL113W					YHR031C		YHR020W	YOR100C	YLR417W
YAR007C	YMR223W					YLR166C		YCL031C	YDL205C	YNL108C
YLR050C	YPL214C					YER007C-A		YJR047C	YPL146C	YFR053C
YLR414C	YGL078C					YOR049C		YBL061C	YNL299W	YIL071C
YCR016W	YOR329C					YMR271C		YOR191W	YJL056C	YOR065W
YML031W	YDR435C					YGL140C		YDR503C	YML080W	YDR001C
YBR085W	YER151C					YDR393W		YOL103W	YER157W	YHL035C
YGL186C	YIL098C					YDR409W		YDR170C	YOL022C	YLR336C
YDR234W	YJL076W					YOR298C-A		YHR029C	YMR285C	YLR427W
YIR029W	YER039C-A					YML123C		YPL127C	YOR224C	YIR032C
YEL060C	YEL039C					YMR265C		YNR034W	YDR084C	YPL003W
YLR101C	YLR414C					YMR087W		YMR108W	YIL122W	YFR015C
YDL149W	YCL052C					YNR063W		YNL144C	YGL060W	YGR274C
YPR006C	YLR438W					YOR155C		YLR040C	YBR141C	YGR122W
YPR066W	YCR094W					YHR143W-A		YOR061W	YPR170C	YGR135W
YGL022W	YMR036C					YDR429C		YER002W	YOL142W	YOR317W
YLR180W	YLR394W					YPR189W		YBR286W	YCR096C	YGR023W
YMR049C	YEL060C					YDL035C		YOR160W	YKR066C	YML088W
YJR075W	YKR049C					YML010W		YOR072W-B	YIR034C	YHL028W
YGL254W	YHR195W					YER074W		YDR190C	YMR268C	YLR176C
YER017C	YGR267C					YHR113W		YOR072W-A	YJL046W	YJL110C
YBR022W	YDL149W					YEL052W		YDR002W	YPL242C	YGR154C
YOR236W	YDL125C					YIL121W		YJR092W	YAL055W	YDL148C
YKR063C	YGL022W					YER048W-A		YOR311C	YIR026C	YML034W
YCL063W	YLL029W					YNR013C		YNL132W	YBR074W	YDL124W
YER048C	YDL181W					YMR008C		YLR347C	YOR340C	YDR257C
YPR020W	YLR127C					YNL092W		YGR271W	YKR078W	YJR074W
YEL077C	YEL034C-A					YPL189C-A		YCL005W-A	YER084W-A	YPR127W
YGR245C	YCR030C					YOL126C		YDR233C	YBL061C	YOR259C
YPL243W	YER177W					YEL041W		YJL184W	YJL026W
YDR497C	YML048W					YKL015W		YPR085C	YCL059C
YDL025C	YDL132W					YMR142C		YNL039W	YOL103W
YLR147C	YBL064C					YKL197C		YBR170C	YOR122C
YLR293C	YHR097C					YDL088C		YNL036W	YDR398W
YDL147W	YGL126W					YJL145W		YDR038C	YCL025C
YBR104W	YDL025C					YJL151C		YML041C	YBR034C
YMR063W	YLR228C					YDR152W		YER015W	YML036W
YMR014W	YBR104W					YER066W		YER130C	YNL243W
YDL167C	YKL021C					YML050W		YPR112C	YLR040C
YPR133C	YDR453C					YPL050C		YBR166C	YLR153C
YIL137C	YER082C					YHR072W		YLL033W	YJR121W
YNL123W	YIL137C					YPL248C		YMR170C	YNL282W
YKL145W	YMR003W					YPL192C		YGR071C	YDR244W
YLR373C	YPL037C					YLR249W		YER165W	YMR182C
YOR111W	YPL177C					YMR062C		YJL148W	YMR290C
YFL016C	YFL016C					YHR021C		YBR238C	YGR147C
YJL162C	YDR085C					YDL082W		YCL059C	YOR294W
YNL063W	YDR070C					YER031C		YFL039C	YNL292W
YPL117C	YIR034C					YDL109C		YFR009W	YNL132W
YNL041C	YMR138W					YLR299W		YKR071C	YPR031W
YJL100W	YKL032C					YDR345C		YGL093W	YDR490C
YJL006C	YJR068W					YBR276C		YGR247W	YKR096W
YBL082C	YJL139C					YMR230W		YLR353W	YOR336W
YDL081C	YIL064W					YOL139C		YDR101C	YDL047W
YIR034C	YER095W					YLR430W		YAL025C	YDL015C
YMR138W	YHR080C					YIL092W		YHR092C	YHR068W
YDR165W	YKL163W					YPL081W		YNL153C	YOR242C
YDL178W	YPL015C					YPL051W		YPL186C	YCR059C
YKL163W	YJL066C					YDR544C		YPR026W	YOR004W
YOR227W	YLL023C					YER064C		YOR044W	YPR112C
YGL251C	YNL321W					YJL117W		YLR259C	YLL033W
YLR054C	YGR121W-A					YOR237W		YEL059W	YML006C
YNL025C	YGR117C					YBR183W		YOR060C	YHR069C-A
YOR106W	YBR199W					YDR148C		YPL235W	YNL084C
YGR121W-A	YHR033W					YPL181W		YPL157W	YBR061C
YBR122C	YBR253W					YGR283C		YER155C	YJL148W
YOL105C	YIL035C					YHR200W		YGL122C	YGL066W
YOR042W	YIL111W					YML101C		YIL122W	YPR054W
YOR342C	YOR073W					YLR210W		YOR347C	YML014W
YBR253W	YOL087C					YNL055C		YOR279C	YLR401C
YIL159W	YNL134C					YHR096C		YGR280C	YGR082W
YLL062C	YOR008C					YNL167C		YNL102W	YAL013W
YNL134C	YBR262C					YDR335W		YJL161W	YGL112C
YPL135W	YMR304W					YKL210W		YDL159W	YDL024C
YKL010C	YKL010C					YMR183C		YCR095C	YDR081C
YML101C-A	YML101C-A					YOL086W-A		YOL077C	YAL025C
YDL209C	YFL036W					YHR081W		YJR099W	YOR233W
YIR019C	YHR214W					YOR365C		YLR436C	YBR059C
YPL077C	YGR205W					YGL076C		YKL027W	YPR049C
YIL051C	YIL051C					YGL189C		YBL024W	YOR107W
YPL057C	YPL057C					YDR305C		YBR084W	YJL083W
YDR365C	YMR030W-A					YPR036W-A		YLR003C	YJL138C
YPL151C	YNL074C					YJR059W		YDR127W	YEL045C
YFR034C	YKL007W					YLR206W		YDL061C	YBR214W
YHR070W	YGL206C					YPL186C		YNL279W	YMR179W
YOL025W	YKL058W					YAR014C		YDR152W	YPR052C
YNL112W	YKL085W					YNL014W		YKL120W	YMR034C
YJR124C	YNR043W					YER096W		YJR041C	YLL055W
YNR043W	YOR360C					YOR125C		YOR063W	YPL138C
YOR335C	YOR277C					YBR260C		YJR002W	YKL005C
YDR416W	YHR023W					YHR010W		YER077C	YPL107W
YIL064W	YMR181C					YOR047C		YOR259C	YGR280C
YMR181C	YKL217W					YJR104C		YLR297W	YDR280W
YKR094C	YOL130W					YOR347C		YHR169W	YER088C
YER156C	YML103C					YPR093C		YNL061W	YLR138W
YOR095C	YEL038W					YJL089W		YOR065W	YDL159W
YOR377W	YOL025W					YJL059W		YNL034W	YKL144C
YGL108C	YLL026W					YHL021C		YMR239C	YOL077C
YLR051C	YCL002C					YDR452W		YMR011W	YGL166W
YHL050C	YLR051C					YOR148C		YDR325W	YDR347W
YPL208W	YDR436W					YNL108C		YHL017W	YLR281C
YOL147C	YGL198W					YPL214C		YDR447C	YHR138C
YGR222W	YIL073C					YDR237W		YJL011C	YBL024W
YPL038W-A	YGL220W					YHL035C		YDL001W	YPL068C
YGL220W	YOL047C					YBL072C		YDL200C	YGL079W
YBR233W	YGR082W					YDR294C		YDR370C	YGL018C
YOL047C	YDL115C					YBR203W		YML111W	YER150W
YGR082W	YER087W					YOL109W		YHL007C	YDL061C
YHL027W	YHR202W					YOR287C		YLR262C	YHR199C
YNL248C	YOR319W					YBR285W		YNL280C	YIL046W-A
YGL063W	YOL127W					YDL175C		YOR375C	YKL120W
YOR319W	YLR326W					YFL055W		YEL050C	YJR041C
YDR336W	YNL224C					YGR122W		YDR087C	YOR248W
YOL127W	YBL013W					YOR039W		YPR135W	YJR002W
YGL179C	YDL147W					YBR015C		YDR033W	YKR092C
YAL020C	YML001W					YIL004C		YNL209W	YOR259C
YBL013W	YCL048W-A					YPR077C		YDR023W	YNL271C
YCL048W-A	YGR238C					YHL028W		YKL206C	YHR169W
YIR031C	YGR286C					YNR070W		YOL145C	YBR126W-A
YMR217W	YOR100C					YEL020W-A		YGL029W	YPR155C
YOR239W	YDR386W					YNL124W		YEL034W	YMR286W
YCR086W	YMR217W					YIL101C		YLR367W	YMR011W
YLR026C	YJL077W-A					YML034W		YIL019W	YHL050C
YOR147W	YPL096C-A					YLR328W		YHR071C-A	YLR386W
YGR246C	YER035W					YJR074W		YIL020C	YHL017W
YEL076C	YGR246C					YGL153W		YOR272W	YDR447C
YPL242C	YMR277W					YCR006C		YNR046W	YGR178C
YDR206W	YPL242C					YLR192C		YBR249C	YIL085C
YLR330W	YML049C							YNL181W	YNL022C
YDL024C	YDR100W							YDR005C	YER092W
YKR104W	YGL125W							YMR124W	YMR129W
YDL033C	YDL024C							YDR297W	YLR214W
YOR248W	YHR209W							YOR095C	YNL121C
YMR239C	YLR028C							YGL068W	YDR087C
YML012W	YER136W							YKL080W	YCR054C
YOL009C	YGL247W							YGL091C	YNL209W
YOR217W	YER116C							YDR448W	YIL047C
YBL035C	YER056C-A							YMR033W	YDR497C
YCR057C	YDR028C							YMR123W	YML056C
YHR105W	YPR192W							YJR016C	YKR044W
YAR071W	YOR217W							YLR226W	YMR159C
YHR035W	YDR516C							YHR184W	YOL145C
YPL233W	YDR044W							YBR203W	YGL029W
YGR251W	YDL079C							YFR024C-A	YOR058C
YDR246W-A	YDL002C							YDL111C	YIL019W
YBR049C	YGR224W							YPL245W	YHR149C
YDL079C	YIL107C							YHR205W	YIL020C
YKL078W	YMR139W							YBR271W	YLR433C
YDR354W	YOR172W							YLR172C	YMR068W
YNL180C	YDL085C-A							YPL207W	YNR046W
YIR037W	YDR541C							YGR276C	YMR153W
YOL057W	YBR010W							YOL121C	YGR239C
YJL138C	YER094C							YER038W-A	YEL065W
YCR099C	YLR173W							YPL017C	YJL041W
YPR143W	YLR212C							YNL289W	YBL068W
YLR173W	YBL058W							YPR113W	YJR070C
YGR214W	YER101C							YLR031W	YOL009C
YKR079C	YFL062W							YPL012W	YCR069W
YLR439W	YDR171W							YML106W	YLR384C
YJL027C	YLR439W							YBR062C	YCR081W
YLR415C	YCR020C							YER036C	YPL061W
YML030W	YLR415C							YNL301C	YPR003C
YCR097W	YML030W							YCL054W	YGL005C
YER001W	YCL051W							YDL146W	YGR262C
YPR165W	YML065W							YLR118C	YOR053W
YGL194C-A	YOR190W							YER006W	YBR011C
YDR275W	YNL304W							YHR171W	YPL245W
YHR085W	YPR165W							YGR172C	YHR205W
YDL126C	YJL047C							YIL040W	YOR090C
YNL332W	YBL074C							YMR215W	YDR243C
YNL319W	YDR275W							YEL065W	YKR020W
YDL208W	YGL023C							YLL034C	YPL207W
YKL046C	YML027W							YPL217C	YMR094W
YAL014C	YDL126C							YLR276C	YBL039C
YCR020W-B	YML128C							YOR142W	YJL048C
YGR174C	YGR264C							YOR015W	YPR113W
YDL224C	YOR161C							YKR082W	YML096W
YJL152W	YNL332W							YHR003C	YNL050C
YNL075W	YNL319W							YML003W	YKR036C
YIL050W	YDL208W							YIL103W	YPL012W
YKL086W	YIR018W							YBR078W	YDR300C
YPL150W	YNL159C							YJL132W	YLR126C
YJL012C	YCR020W-B							YAL019W	YOR001W
YJL065C	YHR161C							YLR150W	YNR063W
YJR003C	YLR181C							YPR069C	YCL054W
YPR169W-A	YLR225C							YKL070W	YPL052W
YJL170C	YGR134W							YBL055C	YIL003W
YKL026C	YBL056W							YCR083W	YER006W
YDL144C	YGL070C							YPR021C	YPR080W
YKR020W	YIL050W							YLR044C	YGR172C
YPL034W	YPR086W							YLL018C	YLR410W
YNL062C	YKL086W							YBL002W	YHR187W
YLR389C	YJR125C							YGR112W	YPL186C
YHR172W	YBL096C							YPR060C	YPR051W
YDR262W	YKL026C							YML008C	YDR465C
YIL134W	YBR105C							YPL013C	YPL217C
YKL144C	YKL066W							YDL054C	YLR276C
YNL175C	YNL062C							YHL022C	YCR086W
YGR173W	YER083C							YGR169C-A	YMR049C
YDL240W	YLR238W							YLR356W	YOR040W
YBR234C	YLR389C							YOR071C	YER114C
YMR185W	YHR172W							YMR265C	YIL103W
YOL146W	YDL168W							YMR087W	YBL072C
YNR073C	YDR262W							YLR146C	YDL180W
YER106W	YKL144C							YPR110C	YER104W
YDR182W	YKL091C							YKL057C	YAL019W
YBL010C	YBR234C							YGL098W	YGR232W
YDR139C	YJR143C							YDR429C	YBR030W
YGR123C	YFR013W							YPL158C	YLR398C
YNL247W	YOL040C							YBL043W	YBR192W
YHR140W	YCL035C							YDR496C	YNL117W
YHR128W	YPL123C							YJR105W	YNL205C
YNL227C	YIL072W							YPL075W	YHR179W
YPL118W	YLR327C							YAL021C	YJR116W
YFR028C	YBR229C							YER159C	YLR044C
YNR028W	YDR139C							YJL127C-B	YBR155W
YAL056W	YBR276C							YMR212C	YNR038W
YBR250W	YJL025W							YBR142W	YLR256W
YIL043C	YOL126C							YEL009C	YGL140C
YHR153C	YBR298C							YCR072C	YDR496C
YNL157W	YIL112W							YDL213C	YLR099C
YPL143W	YBR198C							YDR034C	YBR125C
YBR218C	YLR241W							YGL054C	YEL070W
YAL036C	YDL233W							YGR001C	YER002W
YBL003C	YML121W							YMR075W	YML032C
YML120C	YIL034C							YFL031W	YCR038C
YHR005C-A	YJR149W							YPL032C	YLR146C
YHR106W	YLR347C							YDR042C	YDL084W
YLR153C	YNL157W							YLR058C	YOL109W
YEL057C	YBR218C							YOR247W	YDR429C
YNL229C	YDR306C							YKL179C	YPR189W
YPR191W	YAL036C							YGR243W	YNL014W
YER137C	YML120C							YDR058C	YJR105W
YDL030W	YHR005C-A							YLR074C	YOR275C
YNR033W	YHR106W							YJL201W	YGL016W
YNL205C	YOR216C							YLR405W	YBR242W
YKR081C	YBL036C							YDR310C	YEL048C
YEL011W	YGR183C							YLR146W-A	YLR083C
YLR067C	YER137C							YFR020W	YJL127C-B
YGR250C	YNL205C							YCR079W	YHR062C
YOR089C	YEL011W							YGR168C	YBR142W
YHR022C	YDL001W							YGR264C	YLR003C
YHL019C	YOL013C							YGL204C	YHR166C
YNL258C	YLL063C							YNL004W	YBR195C
YOR336W	YOR254C							YDR012W	YDL213C
YJR094W-A	YOR201C							YBR030W	YDR034C
YKL216W	YIL065C							YMR065W	YHR128W
YPL041C	YBR071W							YGL253W	YER087C-A
YLR007W	YNL146C-A							YDR345C	YOL105C
YPL252C	YHL019C							YBR162W-A	YLR021W
YER157W	YGL163C							YMR308C	YPL082C
YOL022C	YLL045C							YGL162W	YGR002C
YGR270W	YPL041C							YOR271C	YKL015W
YDR437W	YLR007W							YOR057W	YPL013C
YCR096C	YPL252C							YGR236C	YBR058C-A
YJL046W	YML102W							YOL073C	YBR065C
YCR021C	YHR094C							YOR342C	YNR012W
YKR078W	YMR054W							YBL078C	YCR072C
YJL026W	YBL059W							YNL054W	YGL097W
YER002W	YDL027C							YOL030W	YJR089W
YCR018C	YER053C							YOR248W	YDR110W
YOR160W	YNL305C							YHR046C	YLR074C
YOR294W	YIL047C-A							YDR156W	YJL201W
YPR031W	YLR081W							YMR130W	YMR127C
YNL212W	YML066C							YGR052W	YKR082W
YER015W	YKR014C							YDL045W-A	YNL110C
YMR216C	YGL008C							YDR184C	YLR146W-A
YML006C	YJL026W							YCL058W-A	YGR211W
YBR024W	YCR018C							YDR133C	YOR042W
YLR401C	YMR261C							YMR295C	YBR132C
YDL047W	YJL039C							YDL229W	YLR419W
YDR101C	YNL212W							YGL059W	YLR249W
YCR069W	YKL145W-A							YMR074C	YOL018C
YPL245W	YMR216C							YNL221C	YHR042W
YDR495C	YML006C							YFL023W	YHR021C
YLR138W	YPR046W							YKL172W	YMR122W-A
YDR122W	YBR024W							YKR025W	YGR283C
YHR199C	YDR502C							YHR081W	YKL033W
YDL090C	YER062C							YBR060C	YNR011C
YJR002W	YDL047W							YGR206W	YFL058W
YBR126W-B	YGR247W							YMR290C	YOL139C
YNL061W	YPR026W							YBR193C	YOR271C
YDR325W	YEL068C							YMR310C	YOL125W
YLR386W	YOR146W							YGR154C	YPL118W
YDL169C	YLR070C							YER154W	YIR035C
YNL121C	YMR276W							YPR139C	YPR110C
YDR087C	YEL002C							YER096W	YJL117W
YPL175W	YLR025W							YOR125C	YOR337W
YNR008W	YLR049C							YMR128W	YIL041W
YLR193C	YBR066C							YHR159W	YIL014W
YLR423C	YLR138W							YLL011W	YER137C
YNL043C	YHR199C							YCR077C	YHR200W
YBR249C	YDL090C							YJR104C	YAR033W
YDL087C	YFL054C							YNL231C	YCL012C
YBL068W	YJR002W							YPR028W	YDR184C
YKL150W	YDL145C							YOR281C	YDL052C
YER056C-A	YER019C-A							YAL058W	YNL049C
YDR352W	YKL127W							YLR424W	YGL162W
YDR524C-B	YBR126W-B							YCL043C	YNL221C
YNL323W	YNL061W							YIL084C	YFL023W
YMR122W-A	YDR398W							YJL033W	YKL172W
YFR024C-A	YMR239C							YLR056W	YKR025W
YDR243C	YGR161W-C							YLR304C	YHR081W
YLR172C	YLR386W							YOL041C	YER146W
YJL048C	YLR371W							YNL286W	YGR206W
YPR113W	YKL090W							YDR001C	YCR087W
YLR213C	YDL169C							YDR060W	YLR423C
YNL050C	YLR262C							YKR048C	YGL061C
YKR036C	YMR294W							YGL171W	YDR394W
YGR135W	YER084W							YHR085W	YGR251W
YPL217C	YPL175W							YNR070W	YDR399W
YOR040W	YMR072W							YBR267W	YAR014C
YAL019W	YJL102W							YPL256C	YOR387C
YPL140C	YNL181W							YBR195C	YMR128W
YLR449W	YBL068W							YNL018C	YDR076W
YBR155W	YKL150W							YKL160W	YLL011W
YBL002W	YOL009C							YOR027W	YDR056C
YNR038W	YIR036C							YGR135W	YBR049C
YGL140C	YML051W							YDL019C	YJR104C
YCL029C	YOR173W							YPR077C	YGR197C
YML123C	YOR104W							YGL015C	YGL234W
YNR063W	YFR031C-A							YPR127W	YOR347C
YOL067C	YLR172C							YGR033C	YLR096W
YOR275C	YGR209C							YHL034C	YNL061W
YBR242W	YML068W							YJL110C	YJL033W
YBR142W	YPL017C							YLR116W	YER036C
YHR166C	YJL048C							YER008C	YAL035W
YBR108W	YPR113W							YNL124W	YOL041C
YNR012W	YKR036C							YML130C	YFR036W-A
YGL097W	YIL113W							YIL135C	YBL054W
YNL110C	YMR173W-A							YMR127C	YCR017C
YLR182W	YDL234C							YDR257C	YLR316C
YGR168C	YOR040W							YDL002C	YDR060W
YDR346C	YGL080W							YDL148C	YMR301C
YIL066C	YKL070W								YLR336C
YGL162W	YGR169C-A								YDR294C
YOR271C	YLR239C								YKR013W
YOL125W	YJL160C								YBR267W
YOR337W	YPL075W								YOR287C
YCL058W-A	YAL017W								YBR001C
YGR048W	YJR024C								YNL250W
YGL075C	YNL029C								YDR407C
YPL253C	YIL037C								YGR122W
YKR096W	YNL077W								YNL086W
YER154W	YIR017C								YDR325W
YBR260C	YJL151C								YML055W
YDR400W	YLR224W								YGR023W
YJR104C	YKL087C								YDL079C
YFR043C	YNL076W								YAL022C
YPR146C	YJR126C								YIL102C-A
YLR056W	YIL066C								YIR004W
YIL008W	YHL032C								YOL078W
YOL041C	YIL088C								YDL124W
YFR038W	YOR271C								YOR078W
YOL141W	YMR183C								YGL258W
YOL109W	YGR127W								YLR100W
YBR195C	YNL259C								YDR270W
YGR122W	YML101C								YDL148C
YPL092W	YPL253C
YAL022C	YGR203W
YOL078W	YHL003C
YDR384C	YBR260C
YNL097C	YCL034W
YDR481C	YJR104C
YPR041W	YHL021C
YER172C	YAL035W
YNL213C	YOR357C
YOR244W	YIL071C
YGR066C	YDR001C
YPL244C	YBL011W
YDR492W	YGR122W
YLR071C	YOR317W
YHR092C	YOL078W
YEL058W	YBR228W
YMR259C	YHR218W
YBR061C	YML007W
YOR145C	YDR481C
YPR052C	YBR027C
YLR006C	YPR041W
YER114C	YNL213C
YPR190C	YOR185C
YHR127W	YOR244W
YGR182C	YEL003W
YDL064W	YEL074W
YDL031W	YGR066C
YDR026C	YBR058C
YIL086C	YGL049C
YDR514C	YJR001W
YNL325C	YBR061C
YMR228W	YLR006C
YGL245W	YPR190C
YPL219W	YHR107C
YLL035W	YDL048C
YNL182C	YMR257C
YKL151C	YIL086C
YOR284W	YBR047W
YDL086W	YDR046C
YMR044W	YMR195W
YDR073W	YCR051W
YJL077W-B	YDR452W
YLR361C-A	YPL219W
YNL042W	YPL262W
YNL308C	YGR006W
YPR074C	YDL119C
YHR058C	YNL182C
YDR239C	YKL151C
YPR112C	YLR289W
YPR169W	YCL040W
YLR175W	YLR422W
YIL020C	YLR093C
YOR058C	YMR044W
YJL025W	YJL103C
YBR005W	YJL077W-B
YBR029C	YKR051W
YGR231C	YMR030W
YHR072W-A	YPR074C
YOR346W	YPR112C
YDR449C	YML069W
YLR227C	YKR019C
YNL117W	YJR073C
YHR073W	YCR073C
YBR172C	YML067C
YHR045W	YER052C
YJL010C	YOR105W
YFL055W	YLR080W
YKR035C	YMR053C
YOL077W-A	YDL026W
YBL094C	YER103W
YDL091C	YKR077W
YJR001W	YKR017C
YER085C	YLR413W
YKL064W	YBR072W
YPL061W	YMR262W
YKL162C	YGR231C
YDR454C	YAL016C-A
YPR134W	YPL222C-A
YAL034C	YMR084W
YOR070C	YPR032W
YAL043C	YIR016W
YHR146W	YPL072W
YPL125W	YFL039C
YIL070C	YJL161W
YCL037C	YER084W-A
YHL020C	YHR011W
YGR081C	YNL117W
YNL285W	YGL205W
YOL140W	YGL096W
YOR036W	YNR013C
YNL245C	YBR109C
YOR349W	YBR172C
YNL292W	YJL172W
YNR024W	YAR002C-A
YBR270C	YBL078C
YMR316W	YFL055W
YAL023C	YKR035C
YPL043W	YNL051W
YJR127C	YOL077W-A
YIL143C	YGR213C
YKL002W	YBL094C
YJL207C	YHR198C
YOR038C	YKL024C
YLR390W	YKL126W
YKL073W	YBR203W
YGR103W	YJL225C
YPL141C	YKL064W
YIL041W	YPL061W
YGR178C	YLR370C
YGR057C	YOR114W
YOR304C-A	YMR297W
YOL075C	YAL034C
YOR372C	YML122C
YDR025W	YDR403W
YGL176C	YIL165C
YBL071W-A	YHL020C
YAR003W	YJR105W
YBL030C	YNL285W
YER148W	YNR071C
YOL011W	YOR036W
YOR252W	YML131W
YMR192W	YGL150C
YLR285C-A	YJR145C
YOR381W	YBR270C
YER073W	YLR329W
YMR229C	YGR116W
YOL124C	YPL043W
YHL044W	YCL045C
YDR415C	YJR127C
YGL161C	YJL027C
YER182W	YJL207C
YMR115W	YOR014W
YKR099W	YLR390W
YPL001W	YLR345W
YLR410W	YLR448W
YGL119W	YGR103W
YCR072C	YNL130C
YLL036C	YPL141C
YDL029W	YDR311W
YBR073W	YHR002W
YER019W	YGR178C
YHR039C-A	YNL100W
YEL064C	YBR154C
YDR270W	YLR001C
YBR004C	YOL075C
YDL121C	YGR181W
YLR129W	YKR074W
YBL041W	YHR108W
YDR528W	YGL176C
YNR032C-A	YBR086C
YNL214W	YDR135C
YCR034W	YAR003W
YNL094W	YBL030C
YPR040W	YMR256C
YLL009C	YER148W
YBR059C	YGL242C
YDL045C	YOR376W-A
YLR163C	YHL015W
YPL247C	YOR303W
YDR328C	YIL087C
YBR060C	YOR141C
YLR072W	YER073W
YPR053C	YLL038C
YMR018W	YBR046C
YIR023W	YCR045W-A
YJL119C	YGL161C
YKR043C	YER155C
YMR067C	YGL179C
YPL093W	YGL058W
YDR347W	YHL002W
YKL025C	YNL263C
YPR137W	YMR115W
YMR027W	YML100W
YKL125W	YLR410W
YNL036W	YOR144C
YOR115C	YER028C
YMR296C	YMR103C
YDR267C	YCL056C
YJL208C	YNL194C
YLR384C	YCR023C
YML099C	YDL029W
YMR145C	YKR076W
YDR161W	YBL057C
YLR090W	YMR175W
YJR064W	YLR034C
YML022W	YDR225W
YDR009W	YMR085W
YJR055W	YLR129W
YKR018C	YPR062W
YDL150W	YER147C
YOR171C	YMR097C
YPR111W	YNR032C-A
YHR084W	YPR065W
YNL149C	YLR150W
YGL095C	YBR026C
YBR257W	YDL185W
YLR246W	YOR203W
YIL079C	YNL094W
YHR069C	YPR040W
YJL206C	YDR480W
YIL142W	YER088C-A
YKL192C	YML004C
YPL146C	YDR504C
YOR133W	YGR067C
YPR098C	YLR222C-A
YNL001W	YLL009C
YBR243C	YPL240C
YML005W	YML019W
YHR150W	YDL045C
YGR102C	YGR241C
YDR081C	YGL036W
YJL137C	YPL247C
YKL065C	YMR258C
YDR448W	YKL167C
YER038W-A	YGR212W
YFL023W	YBL095W
YPL189C-A	YKR043C
YKL081W	YER053C-A
YPL108W	YLR166C
YDR361C	YJL011C
YKL181W	YNL056W
YDL229W	YDR150W
YOL032W	YER086W
YHR027C	YGL197W
YNR047W	YPL173W
YFR007W	YKR023W
YBL026W	YNL036W
YPL251W	YMR296C
YKR098C	YLR286C
YNR011C	YLR384C
YDR412W	YDR307W
YGL160W	YOR162C
YOR091W	YLR421C
YGR026W	YLR090W
YML125C	YCL041C
YCL036W	YGL128C
YOL092W	YOR285W
YGR086C	YCR065W
YOL143C	YER046W
YAL034W-A	YOR298C-A
YIL026C	YLR288C
YBR197C	YGR223C
YHR147C	YDR074W
YPR159C-A	YKL107W
YJL093C	YKR050W
YPL126W	YDL085W
YNL244C	YGL017W
YJR142W	YKR018C
YBR233W-A	YOR171C
YOR251C	YHR186C
YNL095C	YAL053W
YNL215W	YBR257W
YDR529C	YHR001W-A
YCR075W-A	YIL139C
YBL040C	YLR246W
YBL113C	YMR321C
YLL008W	YIL142W
YER061C	YJL140W
YPL246C	YKL192C
YLR073C	YGL082W
YPR050C	YIL041W
YML018C	YNL138W
YBR295W	YOR133W
YMR235C	YJL080C
YBL031W	YIL046W
YOR373W	YGR135W
YKR100C	YJL137C
YKL208W	YDR383C
YCL017C	YKL065C
YGR180C	YBR139W
YIL084C	YNR014W
YOR303W	YJR046W
YOR302W	YHR188C
YNL271C	YPL189C-A
YLL039C	YER087C-B
YOR380W	YPL164C
YML023C	YLR226W
YDR129C	YNR047W
YMR137C	YNL293W
YLR091W	YLR333C
YJL058C	YOR273C
YHR087W	YNL262W
YBR014C	YPL251W
YPL012W	YLL042C
YOR176W	YDR412W
YHR187W	YGL160W
YGR275W	YBR302C
YPR110C	YDR288W
YGL016W	YBR157C
YGR078C	YHR071W
YDR490C	YOR028C
YER005W	YIL006W
YBL054W	YDR402C
YIL102C-A	YIL026C
YBL104C	YJR091C
YGL002W	YPR159C-A
YCR071C	YGR124W
YMR159C	YPL126W
YLR035C	YBL071W-A
YOR154W	YOR348C
YMR264W	YJR142W
YPR018W	YER115C
YGR268C	YBR233W-A
YNL315C	YPR181C
YEL065W	YMR173W
YJR045C	YOR393W
YOR056C	YBL040C
YBR141C	YER123W
YNL097C-B	YPR043W
YDR140W	YOR219C
YDL171C	YDR505C
YPL025C	YPL246C
YIL126W	YPR050C
YLR221C	YLR154W-F
YLR402W	YKL018W
YPL165C	YEL034W
YIR014W	YNR050C
YFL022C	YDR391C
YKL082C	YGR180C
YJR007W	YOR260W
YGR211W	YPL260W
YJL069C	YIL084C
YDL218W	YOR302W
YDR157W	YLR064W
YPL189W	YMR193W
YPR156C	YLL039C
YKL171W	YLL055W
YDL219W	YDL082W
YOR136W	YCL042W
YPL172C	YHR087W
YJL056C	YFL048C
YOR116C	YBR014C
YKR024C	YPL012W
YCR018C-A	YOR176W
YDR084C	YDL108W
YPL107W	YIR033W
YEL059C-A	YGL016W
YOL142W	YCR073W-A
YPL127C	YER029C
YNL243W	YCL055W
YJL090C	YKR075C
YMR182C	YJR031C
YCR087W	YOR194C
YGR147C	YCR008W
YAL025C	YMR102C
YBL014C	YDR518W
YHR068W	YLR035C
YHR069C-A	YDL122W
YJR121W	YMR264W
YDR313C	YGL136C
YIL047C	YBR070C
YER088C	YGL139W
YBR214W	YPR061C
YPL138C	YGR268C
YKL075C	YDR224C
YDR211W	YJR045C
YPL147W	YLR385C
YOL077C	YIL125W
YHR031C	YNL097C-B
YKL209C	YJL136C
YLR003C	YKL148C
YOR386W	YDL171C
YDL061C	YDR080W
YER113C	YLR218C
YDR397C	YBR138C
YDR508C	YBR114W
YHL017W	YIR014W
YLL056C	YPL070W
YIL085C	YLR361C
YOR083W	YFL022C
YCR052W	YPL109C
YNL209W	YNL115C
YIL061C	YMR064W
YOR272W	YDL218W
YNR046W	YDR344C
YOL059W	YLR298C
YNL238W	YER098W
YOR090C	YNL057W
YNL254C	YJR058C
YPL207W	YMR291W
YLL041C	YPL189W
YCL054W	YDR359C
YER006W	YKL124W
YMR105C	YDR304C
YPR051W	YDL219W
YLL034C	YOR136W
YMR251W-A	YDR206W
YBL072C	YLR207W
YER104W	YPL063W
YGR232W	YFR040W
YEL066W	YML124C
YOR188W	YEL059C-A
YDR227W	YGL209W
YNL331C	YIL007C
YMR265C	YCL031C
YCR038C	YAL041W
YNL257C	YPL127C
YHR143W-A	YNL144C
YOR205C	YOR061W
YBR044C	YLR190W
YJR105W	YNL336W
YCL009C	YDR002W
YDL072C	YJR092W
YEL048C	YBL014C
YDR034C	YGR149W
YLR021W	YJL057C
YDR058C	YGR130C
YLR074C	YDR458C
YPL270W	YJR121W
YPL249C	YGL148W
YER031C	YBR254C
YFL003C	YIL047C
YBL046W	YPR099C
YFL058W	YBR214W
YGL139W	YOR060C
YBR065C	YDL237W
YJL117W	YJR085C
YGR210C	YJL141C
YDR156W	YNL287W
YMR130W	YOL086W-A
YPR155C	YLR003C
YHR179W	YOR386W
YNL049C	YDL061C
YKL123W	YLR337C
YKL172W	YDR397C
YKR025W	YDR390C
YMR290C	YPL267W
YDR305C	YHL017W
YPL186C	YBL032W
YNL014W	YOR083W
YDR076W	YHL048W
YDR056C	YNL294C
YDR399W	YGR243W
YLR096W	YDR011W
YJL035C	YHR071C-A
YGR269W	YOR272W
YFR036W-A	YMR184W
YMR147W	YOL059W
YOR287C	YFR006W
YLR083C	YBR287W
YML055W	YOR095C
YPR175W	YGL068W
YDL148C	YHR026W
YMR127C	YOR026W
YPL013C	YOR358W
YHR083W	YLR437C
YMR184W	YNL138W-A
	YLL041C
	YCR009C
	YMR169C
	YOR195W
	YLR118C
	YLR182W
	YMR105C
	YER182W
	YOR142W
	YMR251W-A
	YDR069C
	YBL072C
	YGR232W
	YEL066W
	YEL046C
	YBL055C
	YOR188W
	YNL314W
	YOL114C
	YDR227W
	YDL130W-A
	YMR265C
	YMR087W
	YLR455W
	YBR121C-A
	YBR044C
	YIR032C
	YPR042C
	YCL009C
	YDL072C
	YER159C
	YER122C
	YDR482C
	YNL092W
	YOR054C
	YLR134W
	YEL006W
	YNL322C
	YLR074C
	YNL216W
	YLR154W-C
	YER066W
	YPL225W
	YGR069W
	YDL109C
	YLR299W
	YFL058W
	YPL118W
	YJL068C
	YNL054W
	YBR183W
	YDR156W
	YOR137C
	YMR025W
	YKL123W
	YMR290C
	YJR059W
	YLR206W
	YPR139C
	YNL014W
	YDR358W
	YDR076W
	YDR056C
	YPR028W
	YCL043C
	YGR269W
	YFR036W-A
	YLR427W
	YGR221C
	YGR274C
	YGR266W
	YML088W
	YJR066W
	YER008C
	YPL013C
	YHR083W
