# Supplementary material for: Differential Hsp90-dependent gene expression is strain-specific and common among yeast strains
Source: iScience. 2023 Apr 10;26(5):106635. doi: 10.1016/j.isci.2023.106635 (PMC10149407; doi:10.1016/j.isci.2023.106635)
Supplement: Table S14. Known post-translational modifications, expression levels, and first-degree interactors that are Hsp90 clients of the non-Hsp90-client TF candidates, related to Figures 3 and 4 [file mmc15.xlsx]

## Sheet: S14
Table S14. Known post-translational modifications, expression levels, and first-degree interactors that are Hsp90 clients of the non-Hsp90-client TF candidates
	phosphorylation site	Sumolation site	Ubiquitination site	total	note			TF-interacts with Hsp90 PPI proteins	HSP90-PPI proteins	HSP90-PPI proteins
RAP1	7	1	2	10	none			RPH1	YDL229W	SSB1	Cytoplasmic ATPase that is a ribosome-associated molecular chaperone, functions with J-protein partner Zuo1p; may be involved in folding of newly-made polypeptide chains; member of the HSP70 family; interacts with phosphatase subunit Reg1p
RPH1	22	0	0	22	Rad53 and Cdc28			RPH1+REI1	YGR218W	CRM1	Major karyopherin, involved in export of proteins, RNAs, and ribosomal subunits from the nucleus
RSF2	10	0	1	11	none			RPH1	YGR252W	GCN5	Histone acetyltransferase, acetylates lysine 14 on histone H3; catalytic subunit of the ADA and SAGA histone acetyltransferase complexes; founding member of the Gcn5p-related N-acetyltransferase superfamily
COM2	0	0	14	14	none			RAP1	YPL106C	SSE1	ATPase that is a component of the heat shock protein Hsp90 chaperone complex; binds unfolded proteins; member of the heat shock protein 70 (HSP70) family; localized to the cytoplasm
SFP1	8	0	3	11	Tor1			RAP1	YER148W	SPT15	TATA-binding protein, general transcription factor that interacts with other factors to form the preinitiation complex at promoters, essential for viability
REI1	4	0	4	8	none			RAP1	YDR171W	HSP42	Small cytosolic stress-induced chaperone that forms barrel-shaped oligomers and suppresses the aggregation of non-native proteins; oligomer dissociation is not required for function; involved in cytoskeleton reorganization after heat shock
TOD6	22	1	6	29	none			RAP1+TOD6	YDR510W	SMT3	Ubiquitin-like protein of the SUMO family, conjugated to lysine residues of target proteins; regulates chromatid cohesion, chromosome segregation, APC-mediated proteolysis, DNA replication and septin ring dynamics
								RAP1	YBL003C	HTA2	One of two nearly identical (see also HTA1) histone H2A subtypes; core histone required for chromatin assembly and chromosome function; DNA damage-dependent phosphorylation by Mec1p facilitates DNA repair; acetylated by Nat4p
Log2 expression fold change of TFs.								RAP1+SFP1	YBR198C	TAF5	Subunit (90 kDa) of TFIID and SAGA complexes, involved in RNA polymerase II transcription initiation and in chromatin modification
	LAB	NA	WA	SK	ML			RAP1	YGL112C	TAF6	Subunit (60 kDa) of TFIID and SAGA complexes, involved in transcription initiation of RNA polymerase II and in chromatin modification, similar to histone H4
TOD6	-0.13	-0.24	-0.28	-1.27	-1.04			RAP1	YDR145W	TAF12	Subunit (61/68 kDa) of TFIID and SAGA complexes, involved in RNA polymerase II transcription initiation and in chromatin modification, similar to histone H2A
RPH1	-0.2	-0.25	-0.48	-0.25	-0.9			RAP1+SFP1	YPR190C	RPC82	RNA polymerase III subunit C82
RAP1	-0.01	-0.42	-0.66	-0.82	-0.86			RAP1+RSF2	YDR190C	RVB1	Essential protein involved in transcription regulation; component of chromatin remodeling complexes; required for assembly and function of the INO80 complex; member of the RUVB-like protein family
GIS1	-0.24	-0.28	-0.29	-0.11	-0.76			RSF2+SFP1+TOD6	YNL209W	SSB2	Cytoplasmic ATPase that is a ribosome-associated molecular chaperone, functions with J-protein partner Zuo1p; may be involved in the folding of newly-synthesized polypeptide chains; member of the HSP70 family; homolog of SSB1
REI1	0.15	-0.26	-0.1	-1.35	-0.76			RSF2+COM2+REI1	YLL013C	PUF3	Protein that regulates degradation of specific mRNAs such as COX17, binds almost exclusively to cytoplasmic mRNAs encoding mitochondrial proteins, member of the PUF protein family that contains Pumilio homology domains
SFP1	-0.16	-0.15	-0.12	-0.25	-0.53			RSF2	YGL122C	NAB2	Nuclear polyadenylated RNA-binding protein; autoregulates mRNA levels; related to human hnRNPs; has nuclear localization signal sequence that binds to Kap104p; required for poly(A) tail length control and nuclear mRNA export
RSF2	0.35	0.02	0.31	0.23	-0.48			RSF2+SFP1+COM2+REI1+TOD6	YDL160C	DHH1	Cytoplasmic DExD/H-box helicase, stimulates mRNA decapping, coordinates distinct steps in mRNA function and decay, interacts with both the decapping and deadenylase complexes, may have a role in mRNA export and translation
DOT6	0.41	0.1	-0.41	0.51	-0.11			RSF2	YBR160W	CDC28	Catalytic subunit of the main cell cycle cyclin-dependent kinase (CDK); alternately associates with G1 cyclins (CLNs) and G2/M cyclins (CLBs) which direct the CDK to specific substrates
COM2	-0.42	-0.44	-0.54	-1.09	0.05			SFP1	YER177W	BMH1	14-3-3 protein, major isoform; binds proteins and DNA, involved in regulation of many processes including exocytosis and vesicle transport, Ras/MAPK signaling during pseudohyphal development, rapamycin-sensitive signaling, and others
MSN4	0.5	0.48	0.17	1.98	0.5			SFP1	YDR450W	RPS18A	Protein component of the small (40S) ribosomal subunit; nearly identical to Rps18Bp and has similarity to E. coli S13 and rat S18 ribosomal proteins
								SFP1	YDR099W	BMH2	14-3-3 protein, minor isoform; binds proteins and DNA, involved in regulation of many processes including exocytosis and vesicle transport, Ras/MAPK signaling during pseudohyphal development, rapamycin-sensitive signaling, and others
								SFP1	YBR175W	SWD3	Essential subunit of the COMPASS (Set1C) complex, which methylates histone H3 on lysine 4 and is required in transcriptional silencing near telomeres; WD40 beta propeller superfamily member and ortholog of mammalian WDR5
								SFP1	YNL157W	IGO1	Hypothetical protein
								COM2	YHL034C	SBP1	Nucleolar single-strand nucleic acid binding protein; associates with small nuclear RNAs
								COM2+TOD6	YGL178W	MPT5	Protein that specifically binds to mRNAs encoding chromatin modifiers and spindle pole body components; has roles in longevity, in maintenance of cell wall integrity, and in sensitivity to and recovery from pheromone arrest
								TOD6	YLR113W	HOG1	Mitogen-activated protein kinase involved in osmoregulation via three independent osmosensors; mediates the recruitment and activation of RNA Pol II at Hot1p-dependent promoters; localization regulated by Ptp2p and Ptp3p
								TOD6	YJL109C	UTP10	Nucleolar protein, component of the small subunit (SSU) processome containing the U3 snoRNA that is involved in processing of pre-18S rRNA
								TOD6+REI1	YLR320W	MMS22	Protein involved in resistance to ionizing radiation; acts with Mms1p in a repair pathway that may be involved in resolving replication intermediates or preventing the damage caused by blocked replication forks
								REI1	YKR048C	NAP1	Protein that interacts with mitotic cyclin Clb2p; required for the regulation of microtubule dynamics during mitosis; controls bud morphogenesis; involved in the transport of H2A and H2B histones to the nucleus
								REI1	YMR242C	RPL20A	Protein component of the large (60S) ribosomal subunit, nearly identical to Rpl20Bp and has similarity to rat L18a ribosomal protein
								REI1	YPR016C	TIF6	Constituent of 66S pre-ribosomal particles, has similarity to human translation initiation factor 6 (eIF6); may be involved in the biogenesis and or stability of 60S ribosomal subunits
								REI1	YHR170W	NMD3	Protein involved in nuclear export of the large ribosomal subunit; acts as a Crm1p-dependent adapter protein for export of nascent ribosomal subunits through the nuclear pore complex
								REI1	YOR063W	RPL3	Protein component of the large (60S) ribosomal subunit, has similarity to E. coli L3 and rat L3 ribosomal proteins; involved in the replication and maintenance of killer double stranded RNA virus
								REI1	YLR061W	RPL22A	Protein component of the large (60S) ribosomal subunit, has similarity to Rpl22Bp and to rat L22 ribosomal protein
								REI1	YHL033C	RPL8A	Ribosomal protein L4 of the large (60S) ribosomal subunit, nearly identical to Rpl8Ap and has similarity to rat L7a ribosomal protein; mutation results in decreased amounts of free 60S subunits|""Ribosomal protein L4 of the large (60S) ribosomal subunit, nearly identical to Rpl8Bp and has similarity to rat L7a ribosomal protein; mutation results in decreased amounts of free 60S subunits""
								REI1	YKL180W	RPL17A	Protein component of the large (60S) ribosomal subunit, nearly identical to Rpl17Bp and has similarity to E. coli L22 and rat L17 ribosomal proteins; copurifies with the components of the outer kinetochore DASH complex
								REI1	YDR012W	RPL4B	N-terminally acetylated protein component of the large (60S) ribosomal subunit, nearly identical to Rpl4Bp and has similarity to E. coli L4 and rat L4 ribosomal proteins|""Protein component of the large (60S) ribosomal subunit, nearly identical to Rpl4Ap and has similarity to E. coli L4 and rat L4 ribosomal proteins""
								REI1	YNL255C	GIS2	Putative zinc finger protein with similarity to human CNBP, proposed to be involved in the RAS/cAMP signaling pathway
								REI1	YGL014W	PUF4	Member of the PUF protein family, which is defined by the presence of Pumilio homology domains that confer RNA binding activity; preferentially binds mRNAs encoding nucleolar ribosomal RNA-processing factors
								REI1	YMR128W	ECM16	Essential DEAH-box ATP-dependent RNA helicase specific to the U3 snoRNP, predominantly nucleolar in distribution, required for 18S rRNA synthesis
