# Supplementary material for: Differential Hsp90-dependent gene expression is strain-specific and common among yeast strains
Source: iScience. 2023 Apr 10;26(5):106635. doi: 10.1016/j.isci.2023.106635 (PMC10149407; doi:10.1016/j.isci.2023.106635)
Supplement: Table S15. Strain list, related to STAR Methods [file mmc16.xlsx]

## Sheet: S15
Table S15: Strain list
Number	background	genotype	Mating type	Ref.
JYL4169	R1158	ura3::CMV-tTA MATa his3-1 leu2-0 met15-0	MATa	Hughes et al., 2000
JYL1717	YPS606 (NA)	ura3D::KanMX-barcode; hoD::HygMX	MATa	Liti, 2009
JYL1761	DBVPG6044 (WA)	ura3D::KanMX-barcode; hoD::HygMX	MATa	Liti, 2009
JYL1743	UOPS05-217.3 (ML)	ura3D::KanMX-barcode; hoD::HygMX	MATa	Liti, 2009
JYL1733	Y12 (SK)	ura3D::KanMX-barcode; hoD::HygMX	MATa	Liti, 2009
PHH9	JYL1743 (ML)	his3D::NatMX6	MATa	this study
PHH10	JYL1733 (SK)	his3D::NatMX6	MATa	this study
PHH13	JYL1717 (NA)	his3D::NatMX6	MATa	this study
PHH436	PHH9 (ML)	MSN2-TAP-HIS3	MATa	this study
PHH435	PHH10 (SK)	MSN2-TAP-HIS3	MATa	this study
PHH445	PHH9 (ML)	MSN4-TAP-HIS3	MATa	this study
PHH446	PHH10 (SK)	MSN4-TAP-HIS3	MATa	this study
PHH429	JYL4169 (LAB)	COM2-TAP-HIS	MATa	this study
PHH431	PHH10 (SK)	COM2-TAP-HIS	MATa	this study
PHH432	PHH9 (ML)	COM2-TAP-HIS	MATa	this study
PHH433	PHH13 (NA)	COM2-TAP-HIS	MATa	this study
PHH481	JYL1743 (ML)	his3::pGAL1-lexAop-lacZ-URA3	MATa	this study
PHH480	JYL1821 (LAB)	his3::pGAL1-lexAop-Gnc4_site-lacZ-URA3	MATa	this study
PHH461	JYL1743 (ML)	his3::pGAL1-lexAop-Gnc4_site-lacZ-URA3	MATa	this study
PHH482	JYL1717 (NA)	his3::pGAL1-lexAop-Gnc4_site-lacZ-URA3	MATa	this study
PHH483	JYL1733 (SK)	his3::pGAL1-lexAop-Gnc4_site-lacZ-URA3	MATa	this study
PHH500	PHH483 (SK)	MSN2-lexA	MATa	this study
PHH511	PHH481 (ML)	MSN2-lexA	MATa	this study
PHH520	PHH481 (ML)	MSN4-lexA	MATa	this study
PHH522	PHH483 (SK)	MSN4-lexA	MATa	this study
PHH526	PHH461 (ML)	COM2-lexA	MATa	this study
PHH527	PHH482 (NA)	COM2-lexA	MATa	this study
PHH528	PHH480 (LAB)	COM2-lexA	MATa	this study
PHH568	JYL1733 (SK)	dot6D::URA3	MATa	this study
PHH581	JYL1733 (SK)	tod6D::URA3	MATa	this study
PHH529	JYL1733 (SK)	pRS41N-SK-RPL40Bpr-lacZ	MATa	this study
PHH530	JYL1733 (SK)	pRS41N-SK-RPL40Bpr-rmRap1-lacZ	MATa	this study
PHH580	PHH568 (SK)	pRS41N-SK-RPL40Bpr-rmRap1-lacZ	MATa	this study
PHH597	PHH581 (SK)	pRS41N-SK-RPL40Bpr-rmRap1-lacZ	MATa	this study
PHH557	JYL1733 (SK)	pRS41N-SK-CTT1pr-lacZ	MATa	this study
PHH558	PHH8 (ML)	pRS41N-SK-CTT1pr-lacZ	MATa	this study
PHH559	JYL1733 (SK)	pRS41N-SK-rmMsn4-CTT1pr-lacZ	MATa	this study
PHH560	PHH8 (ML)	pRS41N-SK-rmMsn4-CTT1pr-lacZ	MATa	this study
PHH649	JYL1821 (LAB)	Y316-v-src-v5	MATa	this study
PHH650	JYL1717 (NA)	Y316-v-src-v5	MATa	this study
PHH652	JYL1733 (SK)	Y316-v-src-v5	MATa	this study
PHH653	JYL1743 (ML)	Y316-v-src-v5	MATa	this study
