# Supplementary material for: Differential Hsp90-dependent gene expression is strain-specific and common among yeast strains
Source: iScience. 2023 Apr 10;26(5):106635. doi: 10.1016/j.isci.2023.106635 (PMC10149407; doi:10.1016/j.isci.2023.106635)
Supplement: Table S16. Primer list, related to STAR Methods [file mmc17.xlsx]

## Sheet: S16
Table S16: Primer list
TAP-tagging for the trans factors	Generate fragment 1,2,3 indenpendently through PCR first (To amplify the fragment 1&3, we generate the fragments for strains by using their enomic DNA as the template); purify each fragments; 3 fragment PCR to get full length product for yeast transformation
primer name	primer sequences (5' -> 3')	usage
TAP-F	GGTCGACGGATCCCCGGGTT	TAP-tagging fragment2 - HIS marker
TAP-R	TCGATGAATTCGAGCTCGTT	TAP-tagging fragment2 - HIS marker
YER130C-F1	ATCCGTTAAAGCTGGTGGGA	YER130C-TAP tagging fragment1
YER130C-TAP-R1	AACCCGGGGATCCGTCGACCTAAGGAAGCGTGAGTTTTAACGTGCTGAT	YER130C-TAP tagging fragment1
YER130C-TAP-F3	AACGAGCTCGAATTCATCGAAATTTTAAAGATACGGAAATTGCAAATTG	YER130C-TAP tagging fragment3
YER130C-R3	TTTTACCCTTGCCAACATGCAC	YER130C-TAP tagging fragment3
MSN2-F1	CAGGCTTGAGTAATGATATGCCA	MSN2-TAP tagging fragment1
MSN2-TAP-R1	AACCCGGGGATCCGTCGACCAATGTCTCCATGTTTTTTATGAGTCTTGA	MSN2-TAP tagging fragment1
MSN2-TAP-F3	AACGAGCTCGAATTCATCGATAGACCCCATTTTTTTAATTCGATAGATC	MSN2-TAP tagging fragment3
MSN2-R3	CCTCTTCATCCTTAGTCCTG	MSN2-TAP tagging fragment3
MSN4-F1	AAGCTCACCATGCAGCTCAA	MSN4-TAP tagging fragment1
MSN4-TAP-R1	AACCCGGGGATCCGTCGACCAAAATCACCGTGCTTTTTGTGAG	MSN4-TAP tagging fragment1
MSN4-TAP-F3	AACGAGCTCGAATTCATCGAAAAAATTAAGGTCAAAAGCAAATAAAAGC	MSN4-TAP tagging fragment3
MSN4-R3	CCTTGAATGCTTCCCAATTGTAT	MSN4-TAP tagging fragment3
One-hybrid assay - construct pSFS4A-lexA (Gal1-driven Flip cassettee, and for protein lexA tagging
CaFLP-1-ScGAL1p	TATACTTTAACGTCAAGGAGcgtcgacatgccacaatttg	ampligy the pSFS2A plasmid for exchange the CaMAL2promoter into ScGal1promoter through In-Fusion
pSFS2A-2-ScGAL1	GCTCGGCGGCTTCTAATCCGAACCAATCATTATTGGATCC	ampligy the pSFS2A plasmid for exchange the CaMAL2promoter into ScGal1promoter through In-Fusion
ScGAL1p-1-pSFS2A	ggatccaataatgattggttCGGATTAGAAGCCGCCGAGC	ampligy the ScGal1promoter for exchange the CaMAL2promoter on pSFS2A through In-Fusion
ScGAL1p-2-CaFLP	CAAATTGTGGCATGTCGACGCTCCTTGACGTTAAAGTATA	ampligy the ScGal1promoter for exchange the CaMAL2promoter on pSFS2A through In-Fusion
lexA-1-ApaI	aatggggcccggtggaggtccaggtggaATGAAAGCGTTAACGGCCAG	for amplify the lexA from pRS41H-lexA-3	Po-Chen
lexA-2-XhoI	TATTCTCGAGTTACAGCCAGTCGCCGTTGC	for amplify the lexA from pRS41H-lexA-3	Po-Chen
One-hybrid assay - pSFS4A-TF-lexA (The 5' and 3' homologous regions are PCR amplified and ligatated into the pSFS4A-lexA plasmid, the final plasmid contains KpnI-CDs-ApaI-lexA-NotI-3'UTR-SacI fragment. The plasmid is digested by the KpnI and SacI. KpnI-CDs-ApaI-lexA-NotI-3'UTR fragment is purified by the gel extraction and transform into the yeast cells by electroporation. The correct transforman…
MSN2-kpnI-F1	GCGCGCggtaccCAGGCTTGAGTAATGATATGCCA	Msn2-lexA tagging
MSN2-ApaI-R1	GCGCGCgggcccAATGTCTCCATGTTTTTTATGAGTCTTGA	Msn2-lexA tagging
MSN2-notI-F3	CCCCCCgcggccgcTAGACCCCATTTTTTTAATTCGATAGATC	Msn2-lexA tagging
MSN2-SacI-R3	GCGCGCgagctcGGAAAAATGGCAAAGAATCATGA	Msn2-lexA tagging
MSN4-KpnI-F1	GCGCGCggtaccAAGCTCACCATGCAGCTCAA	Msn4-lexA tagging
MSN4-ApaI-R1	GCGCGCgggcccAAAATCACCGTGCTTTTTGTGAG	Msn4-lexA tagging
MSN4-NotI-F3	CCCCCCgcggccgcAAAAATTAAGGTCAAAAGCAAATAAAAGC	Msn4-lexA tagging, for NA/SK
MSN4-NotI-ML-F3	CCCCCCgcggccgcAAAAAATAAGGTCAAAAGCAAATAAAAGC	Msn4-lexA tagging, for WA/LAB/ML
MSN4-SacI-R3	GCGCGCgagctcCCTTGAATGCTTCCCAATTGTAT	Msn4-lexA tagging
YER130C-KpnI-F1	GCGCGCggtaccATCCGTTAAAGCTGGTGGGA	YER130C (Com2) -lexA tagging
YER130C-ApaI-R1	GCGCGCgggcccTAAGGAAGCGTGAGTTTTAACGTGCTGAT	YER130C (Com2) -lexA tagging
YER130C-NotI-F3	CCCCCCgcggccgcAATTTTAAAGATACGGAAATTGCAAATTG	YER130C (Com2) -lexA tagging
YER130C-SacI-R3	GCGCGCgagctcTTTTACCCTTGCCAACATGCAC	YER130C (Com2) -lexA tagging
Promoter activity assay - pRS41H-lacZ (from Po-Chen Hsu)
LacZ-ORF-1-ApaI-inFu	gcgaattgggtaccgggcccATGACTAAATCTCATTCAGAAGAAGTGATT	The lacZ was amplified from the pSH18-34 plasmid flankked by the ApaI and NotI sites; Use the In-Fusion to insert into pRS41H plasmid
LacZ-terminator-2-NotI-inFu	tccaccgcggtggcggccgcGATGCGTAATGTGTGTATTGCC	The lacZ was amplified from the pSH18-34 plasmid flankked by the ApaI and NotI sites; Use the In-Fusion to insert into pRS41H plasmid
Promoter activity assay - pRS41H-tested_promoter-lacZ (The full length promoter is amplified by the promoter-infu-F and promoter-infu-R primers. The promoter fragment with deleted motif is constructed by the 2 fragment PCR [ fragment I : promoter-infu-F + promoter_rmTF-R ; fragment II: promoter_rmTF-F + promoter-infu-R]. The ApaI degested pRS41H-lacZ and the promoter fragment is ligated using the…
pRPL40B-infu-F	GCGAATTGGGTACCGGGCCAAGTCCTAGTCAGCACAAGA	promoter activity test for Rap1-target gene, SK-RPL40B
pRPL40B-infu-R	TGAGATTTAGTCATGGGCCTTTGAACCTTTGGTGGCTTT	promoter activity test for Rap1-target gene, SK-RPL40B
pRPL40B_rmRap1-F	TTTTAAATACTATTTTAATAGATTTGTGTAGTTGTCTGGG	promoter activity test for Rap1-target gene, SK-RPL40B (without Rap1 binding site)
pRPL40B_rmRap1-R	AAATAGTATTTAAAAAGGATTATCGAAAGATG	promoter activity test for Rap1-target gene, SK-RPL40B (without Rap1 binding site)
pCTT1-infu-F	GCGAATTGGGTACCGGGCCTTGCCAAGTACATAGAATCC	promoter activity test for Msn4-target gene, SK-CTT1
pCTT1-infu-R	TGAGATTTAGTCATGGGCCTTGTGAAGCTGAGCTGATTG	promoter activity test for Msn4-target gene, SK-CTT1
pCTT1-rmMsn4-R	ACCGGTGATCCCCTTGAAAAAGAGGGCCGTCCGCG	promoter activity test for Msn4-target gene, SK-CTT1 (without Msn4 binding site)
pCTT1-rmMsn4-F	AAGGGGATCACCGGTCAAGCGGTGAAATTGCGTAT	promoter activity test for Msn4-target gene, SK-CTT1 (without Msn4 binding site)
gene deletion (the 5' (fragment I) and 3' (fragment III) homologous regions are designed in the promoter and 3'UTR region. The URA selection marker, as fragment II, is plasmid pUG72. The three fragment PCR is performed by mixed the fragment I, III and pUG72 plamid as the template)
DOT6-pF1	CCGATGCAAAGGAGAAAGGA	dot6 deletion; fragment I
dot6-del-R1	gcgtacgaagcttcagctgCACGGAGCAGAGAAGGGA	dot6 deletion; fragment I
dot6-del-F2	cagatccactagtggcctatgcGTGAATTTAGCGGGCTTGTT	dot6 deletion; fragment III
DOT6-dR2	TATGGAGTATGGTAGGAGGT	dot6 deletion; fragment III
TOD6-pF3	TTGCTACCAGGACATCACCA	tod6 deletion; fragment I
tod6-del-R1-2	gcgtacgaagcttcagctgTTCTCTACCCACTGTCGTGT	tod6 deletion; fragment I
tod6-del-F2	cagatccactagtggcctatgcTTAATCGCACCCACACATGT	tod6 deletion; fragment II
TOD6-dR2	CATGCAGCTAGGAGAAACGA	tod6 deletion; fragment II
Real time PCR primers
RPS26B -RT-F1	CTTGCCAAAGACTTACAACAAGTTG	trans candidates
RPS26B -RT-R1	GCTGCTGGAGAAACTTTGTTATCC	trans candidates
RPL40B-RT-F1	GACTGGTAAGACCATCACTTTGGA	trans candidates
RPL40B-RT-R1	GATTCCTTTTGGATGTTGTAGTCAGA	trans candidates
UBC6-RT-F1	GGACGTTTCAAGCCCAACAC	qPCR primer ,internal control
UBC6-RT-R1	TGGCTTCATCACTGGTCATGA	qPCR primer ,internal control
