# Supplementary material for: Differential Hsp90-dependent gene expression is strain-specific and common among yeast strains
Source: iScience. 2023 Apr 10;26(5):106635. doi: 10.1016/j.isci.2023.106635 (PMC10149407; doi:10.1016/j.isci.2023.106635)
Supplement: Table S17. Variants identified in the WA genome, related to STAR Methods [file mmc18.xlsx]

## Sheet: S17
Table S17: SNPs identified in the WA genome.
chromosome	position	reference allele	alternative allele	annotation	variant type
chrI	28672	T	G	YAL063C_promoter:	SNP
chrI	86018	T	G	YAL031C_CDs:	SNP
chrI	110595	A	G	YAL022C_promoter:	SNP
chrI	96598	C	A	YAL026C-A_promoter:YAL026C_CDs:	SNP
chrI	57351	G	T	YAL047C_promoter:YAL044W-A_promoter:YAL046C_CDs:	SNP
chrI	6153	G	C	.	SNP
chrI	28683	CA	C	YAL063C_promoter:	indel
chrI	139276	C	CCA	YAL007C_promoter:	indel
chrI	6146	A	G	.	SNP
chrI	134414	A	G	YAL010C_CDs:	SNP
chrI	102420	C	T	YAL024C_CDs:	SNP
chrI	65557	A	G	.	SNP
chrI	4119	G	A	.	SNP
chrI	151577	A	C	YAL001C_promoter:YAR002W_promoter:	SNP
chrI	90138	A	G	YAL029C_CDs:	SNP
chrI	94235	A	G	YAL028W_CDs:YAL027W_promoter:	SNP
chrI	178204	C	G	.	SNP
chrI	71714	C	T	YAL038W_promoter:	SNP
chrI	188452	A	G	YAR033W_CDs:	SNP
chrI	118822	T	C	YAL018C_CDs:	SNP
chrI	180231	A	G	YAR023C_promoter:	SNP
chrI	124972	T	C	YAL016W_CDs:YAL016C-B_promoter:YAL016C-A_CDs:	SNP
chrI	125277	A	G	YAL016W_CDs:YAL016C-B_promoter:YAL016C-A_promoter:	SNP
chrI	147507	G	T	YAL002W_CDs:	SNP
chrI	79924	A	G	YAL034W-A_CDs:YAL034C-B_promoter:	SNP
chrI	159798	G	A	.	SNP
chrI	90168	A	G	YAL029C_CDs:	SNP
chrI	104505	C	A	YAL024C_CDs:	SNP
chrI	194619	A	G	YAR042W_CDs:	SNP
chrI	127038	T	C	YAL015C_CDs:	SNP
chrI	120895	C	T	YAL017W_CDs:	SNP
chrI	194625	G	A	YAR042W_CDs:	SNP
chrI	4162	A	C	.	SNP
chrI	184331	A	G	YAR027W_CDs:YAR028W_promoter:	SNP
chrI	75847	G	A	YAL036C_CDs:YAL035W_promoter:	SNP
chrI	73801	C	T	YAL037C-B_promoter:YAL037W_promoter:YAL037C-A_promoter:	SNP
chrI	184397	C	T	YAR027W_CDs:YAR028W_promoter:	SNP
chrI	102483	G	A	YAL024C_CDs:	SNP
chrI	106581	T	A	YAL024C_promoter:YAL023C_CDs:	SNP
chrI	127062	G	A	YAL015C_CDs:	SNP
chrI	202840	T	A	YAR050W_promoter:	SNP
chrI	149594	T	C	YAL001C_CDs:	SNP
chrI	176220	T	C	.	SNP
chrI	120925	C	A	YAL017W_CDs:	SNP
chrI	190558	T	A	YAR035W_CDs:	SNP
chrI	159842	T	A	.	SNP
chrI	103782	T	C	YAL024C_CDs:	SNP
chrI	71782	C	T	YAL038W_promoter:	SNP
chrI	180327	C	T	YAR023C_promoter:	SNP
chrI	202856	T	G	YAR050W_promoter:	SNP
chrI	139374	T	C	.	SNP
chrI	186479	C	T	YAR029W_CDs:YAR031W_promoter:	SNP
chrI	32880	C	T	YAL062W_CDs:YAL061W_promoter:	SNP
chrI	98419	A	T	YAL026C_CDs:	SNP
chrI	110711	GAGAGA	G	YAL022C_promoter:	indel
chrI	101479	C	G	YAL025C_promoter:	SNP
chrI	190588	T	C	YAR035W_CDs:	SNP
chrI	127101	G	A	YAL015C_CDs:	SNP
chrI	55426	G	A	YAL048C_promoter:	SNP
chrI	114819	GT	G	YAL020C_promoter:YAL019W_promoter:	indel
chrI	173462	C	T	YAR019C_CDs:	SNP
chrI	178563	T	C	.	SNP
chrI	84108	A	G	YAL032C_CDs:YAL031W-A_promoter:	SNP
chrI	36421	AT	A	YAL059W_promoter:	indel
chrI	73871	T	C	YAL037C-B_promoter:YAL037W_promoter:YAL037C-A_promoter:	SNP
chrI	61585	C	T	YAL043C_promoter:YAL042W_CDs:YAL042C-A_CDs:	SNP
chrI	176274	A	T	.	SNP
chrI	94915	A	G	YAL027W_CDs:	SNP
chrI	73877	G	T	YAL037C-B_promoter:YAL037W_promoter:YAL037C-A_promoter:	SNP
chrI	92310	G	T	YAL029C_promoter:YAL028W_promoter:	SNP
chrI	147607	T	A	YAL001C_CDs:	SNP
chrI	202906	A	T	YAR050W_promoter:	SNP
chrI	71023	T	C	YAL038W_promoter:	SNP
chrI	82076	G	C	YAL034C_promoter:YAL033W_promoter:	SNP
chrI	190621	A	G	YAR035W_CDs:	SNP
chrI	63646	T	C	YAL041W_CDs:	SNP
chrI	198815	G	A	.	SNP
chrI	198816	G	A	.	SNP
chrI	182433	C	T	.	SNP
chrI	112808	C	T	YAL021C_CDs:	SNP
chrI	63658	G	A	YAL041W_CDs:	SNP
chrI	190636	T	C	YAR035W_CDs:	SNP
chrI	32947	G	A	YAL061W_promoter:	SNP
chrI	153783	T	C	YAR002W_CDs:	SNP
chrI	186554	C	T	YAR031W_promoter:YAR030C_CDs:	SNP
chrI	202939	A	T	YAR050W_promoter:	SNP
chrI	123074	A	G	YAL017W_CDs:	SNP
chrI	114884	A	G	YAL020C_promoter:YAL019W_promoter:	SNP
chrI	147655	G	C	YAL001C_CDs:	SNP
chrI	202953	A	G	YAR050W_promoter:	SNP
chrI	110796	A	G	YAL022C_promoter:	SNP
chrI	125133	A	G	YAL016W_CDs:YAL016C-B_promoter:YAL016C-A_promoter:	SNP
chrI	102606	G	A	YAL024C_CDs:	SNP
chrI	92368	A	T	YAL029C_promoter:YAL028W_promoter:	SNP
chrI	196817	A	G	.	SNP
chrI	30930	T	A	YAL062W_promoter:	SNP
chrI	192723	C	T	YAR042W_CDs:YAR035C-A_promoter:	SNP
chrI	118997	G	A	YAL018C_CDs:	SNP
chrI	143575	GA	G	YAL002W_promoter:	indel
chrI	184537	C	T	YAR028W_promoter:	SNP
chrI	145627	C	T	YAL002W_CDs:	SNP
chrI	94611	A	G	YAL027W_promoter:	SNP
chrI	202977	A	T	YAR050W_promoter:	SNP
chrI	4324	G	A	.	SNP
chrI	197670	G	T	.	SNP
chrI	125158	G	T	YAL016W_CDs:YAL016C-B_promoter:YAL016C-A_promoter:	SNP
chrI	65768	T	C	.	SNP
chrI	159100	A	T	YAR007C_promoter:YAR008W_CDs:	SNP
chrI	4331	C	A	.	SNP
chrI	182509	TA	T	.	indel
chrI	84349	A	G	YAL032C_CDs:YAL031W-A_promoter:	SNP
chrI	114928	T	C	YAL020C_promoter:YAL019W_CDs:	SNP
chrI	194803	G	A	YAR042W_CDs:	SNP
chrI	173438	G	C	YAR019C_CDs:	SNP
chrI	196855	T	C	.	SNP
chrI	127227	A	G	YAL015C_CDs:	SNP
chrI	141564	C	T	YAL005C_promoter:	SNP
chrI	76030	T	C	YAL036C_CDs:YAL035W_promoter:	SNP
chrI	160002	C	T	.	SNP
chrI	123140	C	T	YAL017W_CDs:	SNP
chrI	262	A	G	YAL069W_promoter:YAL068W-A_promoter:	SNP
chrI	110856	T	C	YAL022C_promoter:YAL021C_CDs:	SNP
chrI	168203	A	T	YAR014C_CDs:	SNP
chrI	268	A	C	YAL069W_promoter:YAL068W-A_promoter:	SNP
chrI	92429	T	TA	YAL029C_promoter:YAL028W_promoter:	indel
chrI	194831	A	G	YAR042W_CDs:	SNP
chrI	178448	C	T	.	SNP
chrI	83452	G	A	YAL032C_CDs:	SNP
chrI	90387	G	A	YAL029C_CDs:	SNP
chrI	30997	G	A	YAL062W_promoter:	SNP
chrI	203031	C	T	YAR050W_promoter:	SNP
chrI	186648	C	T	YAR031W_promoter:YAR030C_CDs:	SNP
chrI	57625	C	T	YAL047C_promoter:YAL044W-A_CDs:YAL046C_promoter:YAL045C_CDs:	SNP
chrI	178459	GT	G	.	indel
chrI	203038	C	CT	YAR050W_promoter:	indel
chrI	94496	T	C	YAL027W_promoter:	SNP
chrI	194853	G	A	YAR042W_CDs:	SNP
chrI	151847	A	G	YAL001C_promoter:YAR002W_promoter:	SNP
chrI	157993	A	G	YAR007C_CDs:YAR008W_promoter:	SNP
chrI	127274	C	G	YAL015C_CDs:	SNP
chrI	31019	G	T	YAL062W_promoter:	SNP
chrI	174727	A	G	YAR019C_CDs:YAR019W-A_promoter:	SNP
chrI	160045	CT	C	.	indel
chrI	176431	A	G	.	SNP
chrI	305	C	G	YAL069W_promoter:YAL068W-A_promoter:	SNP
chrI	129075	T	C	YAL015C_promoter:YAL014C_promoter:YAL013W_promoter:	SNP
chrI	86324	A	G	YAL031C_CDs:YAL030W_promoter:	SNP
chrI	58522	T	C	YAL045C_promoter:YAL044C_promoter:	SNP
chrI	41271	A	C	YAL056W_CDs:	SNP
chrI	4831	A	T	.	SNP
chrI	81436	G	A	YAL034C_CDs:	SNP
chrI	42019	A	C	YAL055W_promoter:	SNP
chrI	82244	A	G	YAL034C_promoter:YAL033W_promoter:	SNP
chrI	73721	C	T	YAL037C-B_promoter:YAL037W_promoter:YAL037C-A_promoter:	SNP
chrI	160074	AT	A	.	indel
chrI	100687	C	T	YAL026C_promoter:YAL025C_CDs:	SNP
chrI	170321	C	T	.	SNP
chrI	147795	T	C	YAL001C_CDs:	SNP
chrI	76117	T	C	YAL036C_CDs:YAL035W_promoter:	SNP
chrI	94550	A	G	YAL027W_promoter:	SNP
chrI	196953	A	G	.	SNP
chrI	349	C	T	YAL069W_CDs:YAL068W-A_promoter:	SNP
chrI	186720	TG	T	YAR031W_promoter:YAR030C_CDs:	indel
chrI	166245	A	T	.	SNP
chrI	125286	A	G	YAL016W_CDs:YAL016C-B_promoter:YAL016C-A_promoter:	SNP
chrI	77073	A	G	YAL036C_promoter:YAL035W_CDs:	SNP
chrI	119149	G	A	YAL018C_CDs:	SNP
chrI	82323	G	A	YAL034C_promoter:YAL033W_promoter:	SNP
chrI	92532	C	T	YAL029C_promoter:YAL028W_promoter:	SNP
chrI	180286	A	G	YAR023C_promoter:	SNP
chrI	63869	T	C	YAL041W_CDs:	SNP
chrI	29056	T	C	.	SNP
chrI	31107	C	A	YAL062W_promoter:	SNP
chrI	110981	C	G	YAL022C_promoter:YAL021C_CDs:	SNP
chrI	194952	C	G	YAR042W_CDs:	SNP
chrI	187750	C	T	YAR030C_promoter:YAR033W_promoter:	SNP
chrI	184073	A	G	YAR027W_CDs:YAR028W_promoter:	SNP
chrI	108943	T	G	YAL023C_promoter:YAL022C_CDs:	SNP
chrI	184723	C	T	YAR028W_promoter:	SNP
chrI	174484	A	G	YAR019C_CDs:YAR019W-A_promoter:	SNP
chrI	143766	C	T	YAL002W_CDs:	SNP
chrI	35223	C	T	YAL060W_CDs:	SNP
chrI	149913	C	A	YAL001C_CDs:	SNP
chrI	118511	T	TA	.	indel
chrI	84167	T	C	YAL032C_CDs:YAL031W-A_promoter:	SNP
chrI	190880	T	A	YAR035W_CDs:	SNP
chrI	37281	A	G	YAL058W_promoter:YAL059C-A_promoter:	SNP
chrI	180644	G	A	YAR023C_promoter:	SNP
chrI	4517	A	G	.	SNP
chrI	108967	T	C	YAL023C_promoter:YAL022C_CDs:	SNP
chrI	147885	C	T	YAL001C_CDs:	SNP
chrI	67715	C	T	YAL040C_promoter:	SNP
chrI	197042	A	T	.	SNP
chrI	4532	A	T	.	SNP
chrI	95305	G	T	YAL027W_CDs:	SNP
chrI	188148	A	G	YAR033W_CDs:	SNP
chrI	175573	G	A	YAR019C_promoter:	SNP
chrI	74826	A	G	.	SNP
chrI	129471	T	C	YAL014C_promoter:YAL013W_CDs:	SNP
chrI	176580	CT	C	.	indel
chrI	166341	A	AT	.	indel
chrI	80326	T	C	YAL034W-A_CDs:YAL034C-B_promoter:	SNP
chrI	457	CA	C	YAL069W_CDs:YAL068W-A_promoter:	indel
chrI	73490	T	C	YAL037C-B_promoter:YAL037W_promoter:YAL037C-A_CDs:	SNP
chrI	101453	A	ATT	YAL025C_promoter:	indel
chrI	102864	T	A	YAL024C_CDs:	SNP
chrI	59859	C	T	YAL043C_CDs:	SNP
chrI	149973	A	G	YAL001C_CDs:	SNP
chrI	84438	G	C	YAL032C_CDs:YAL031W-A_promoter:	SNP
chrI	186788	A	G	YAR031W_promoter:YAR030C_CDs:	SNP
chrI	168413	C	A	YAR014C_CDs:YAR015W_promoter:	SNP
chrI	115167	C	T	YAL020C_promoter:YAL019W_CDs:	SNP
chrI	74208	C	T	YAL037C-B_promoter:YAL037W_CDs:YAL037C-A_promoter:	SNP
chrI	74209	A	C	YAL037C-B_promoter:YAL037W_CDs:YAL037C-A_promoter:	SNP
chrI	485	T	C	YAL069W_CDs:YAL068W-A_promoter:	SNP
chrI	123368	A	G	YAL017W_CDs:	SNP
chrI	121322	C	T	YAL017W_CDs:	SNP
chrI	125419	G	A	YAL016W_CDs:YAL016C-B_promoter:YAL016C-A_promoter:	SNP
chrI	152045	A	G	YAL001C_promoter:YAR002W_promoter:	SNP
chrI	123374	C	T	YAL017W_CDs:	SNP
chrI	74227	G	A	YAL037C-B_promoter:YAL037W_CDs:YAL037C-A_promoter:	SNP
chrI	123380	A	G	YAL017W_CDs:	SNP
chrI	107001	C	T	YAL023C_CDs:	SNP
chrI	187135	A	G	YAR031W_CDs:YAR030C_promoter:YAR033W_promoter:	SNP
chrI	184831	T	A	YAR028W_promoter:	SNP
chrI	74242	T	C	YAL037C-B_promoter:YAL037W_CDs:YAL037C-A_promoter:	SNP
chrI	117940	C	T	YAL019W_CDs:	SNP
chrI	102486	G	A	YAL024C_CDs:	SNP
chrI	131590	C	T	YAL012W_CDs:YAL011W_promoter:	SNP
chrI	92679	T	C	YAL029C_promoter:YAL028W_promoter:	SNP
chrI	76297	C	T	YAL036C_promoter:YAL035W_promoter:	SNP
chrI	131595	A	T	YAL012W_CDs:YAL011W_promoter:	SNP
chrI	196460	CA	C	.	indel
chrI	184846	G	A	YAR028W_promoter:	SNP
chrI	184847	G	A	YAR028W_promoter:	SNP
chrI	107028	C	T	YAL023C_CDs:	SNP
chrI	35343	C	T	YAL060W_CDs:	SNP
chrI	166429	A	G	.	SNP
chrI	92703	G	T	YAL029C_promoter:YAL028W_promoter:	SNP
chrI	184865	C	T	YAR028W_promoter:	SNP
chrI	70179	GA	G	YAL039C_promoter:	indel
chrI	123428	A	G	YAL017W_CDs:	SNP
chrI	73478	A	G	YAL037C-B_promoter:YAL037W_promoter:YAL037C-A_CDs:	SNP
chrI	90665	C	T	YAL029C_CDs:	SNP
chrI	188971	AGTCGTGAT	A	.	indel
chrI	127533	G	A	YAL015C_CDs:	SNP
chrI	184878	G	A	YAR028W_promoter:	SNP
chrI	70193	A	AAAG	YAL039C_promoter:	indel
chrI	92722	G	A	YAL029C_promoter:YAL028W_promoter:	SNP
chrI	178270	A	C	.	SNP
chrI	80649	G	GA	YAL034C-B_promoter:	indel
chrI	68155	T	C	YAL040C_promoter:	SNP
chrI	137794	T	C	YAL007C_CDs:	SNP
chrI	94787	C	A	YAL027W_CDs:	SNP
chrI	86597	A	G	YAL031C_CDs:YAL030W_promoter:	SNP
chrI	195144	C	T	YAR042W_CDs:	SNP
chrI	184906	A	T	YAR028W_CDs:	SNP
chrI	4684	C	A	.	SNP
chrI	192610	C	CCA	YAR042W_promoter:YAR035C-A_promoter:	indel
chrI	77581	T	A	YAL035W_CDs:	SNP
chrI	66129	A	G	YAL040C_CDs:	SNP
chrI	127572	G	A	YAL015C_CDs:	SNP
chrI	119381	G	A	YAL018C_CDs:YAL017W_promoter:	SNP
chrI	184918	C	T	YAR028W_CDs:	SNP
chrI	55899	T	C	YAL047C_CDs:	SNP
chrI	129629	T	C	YAL014C_promoter:YAL013W_CDs:	SNP
chrI	121957	C	T	YAL017W_CDs:	SNP
chrI	92769	T	C	YAL029C_promoter:YAL028W_promoter:	SNP
chrI	610	G	A	YAL069W_CDs:YAL068W-A_CDs:	SNP
chrI	193131	C	T	YAR042W_CDs:YAR035C-A_promoter:	SNP
chrI	121453	G	A	YAL017W_CDs:	SNP
chrI	122159	A	G	YAL017W_CDs:	SNP
chrI	45686	A	G	YAL054C_promoter:YAL053W_promoter:	SNP
chrI	66168	T	G	YAL040C_CDs:	SNP
chrI	127764	G	A	YAL015C_CDs:	SNP
chrI	78461	C	T	YAL035W_CDs:	SNP
chrI	182308	G	T	.	SNP
chrI	111180	T	C	YAL022C_promoter:YAL021C_CDs:	SNP
chrI	156293	T	A	.	SNP
chrI	115335	A	G	YAL020C_promoter:YAL019W_CDs:	SNP
chrI	35607	A	G	YAL060W_CDs:YAL059W_promoter:	SNP
chrI	111245	T	C	YAL022C_promoter:YAL021C_CDs:	SNP
chrI	6798	T	C	.	SNP
chrI	94863	A	G	YAL027W_CDs:	SNP
chrI	117393	A	T	YAL019W_CDs:	SNP
chrI	203313	G	A	YAR050W_promoter:	SNP
chrI	6808	C	T	.	SNP
chrI	85103	A	G	YAL032C_promoter:	SNP
chrI	103068	A	G	YAL024C_CDs:	SNP
chrI	192282	ATATTATTTT	A	YAR042W_promoter:	indel
chrI	62110	C	T	YAL042W_CDs:YAL042C-A_promoter:YAL041W_promoter:	SNP
chrI	30832	C	G	YAL062W_promoter:	SNP
chrI	119842	C	T	YAL018C_promoter:YAL017W_promoter:	SNP
chrI	193191	T	C	YAR042W_CDs:YAR035C-A_promoter:	SNP
chrI	180906	C	T	.	SNP
chrI	166571	G	A	.	SNP
chrI	180908	C	T	.	SNP
chrI	125616	C	T	YAL016W_CDs:	SNP
chrI	148146	A	T	YAL001C_CDs:	SNP
chrI	125619	T	C	YAL016W_CDs:	SNP
chrI	185012	G	T	YAR028W_CDs:	SNP
chrI	158494	G	A	YAR007C_CDs:YAR008W_promoter:	SNP
chrI	185014	A	C	YAR028W_CDs:	SNP
chrI	106953	C	T	YAL023C_CDs:	SNP
chrI	6843	C	T	.	SNP
chrI	122298	G	T	YAL017W_CDs:	SNP
chrI	156355	A	G	.	SNP
chrI	86725	G	T	YAL031C_CDs:YAL030W_promoter:	SNP
chrI	103110	C	T	YAL024C_CDs:	SNP
chrI	70345	G	T	YAL039C_promoter:	SNP
chrI	189131	C	T	.	SNP
chrI	60108	C	T	YAL043C_CDs:	SNP
chrI	182990	T	C	YAR027W_promoter:	SNP
chrI	179706	C	G	YAR023C_CDs:	SNP
chrI	4818	C	T	.	SNP
chrI	195609	T	C	YAR042W_CDs:	SNP
chrI	65172	G	A	YAL041W_CDs:	SNP
chrI	92891	C	T	YAL029C_promoter:YAL028W_promoter:	SNP
chrI	84701	CT	C	YAL032C_promoter:YAL031W-A_CDs:	indel
chrI	58079	C	A	YAL046C_promoter:YAL045C_promoter:YAL044C_CDs:	SNP
chrI	78560	T	C	YAL035W_CDs:	SNP
chrI	156386	A	AT	.	indel
chrI	103141	A	G	YAL024C_CDs:	SNP
chrI	82662	A	G	YAL034C_promoter:YAL033W_promoter:	SNP
chrI	33512	A	G	YAL061W_CDs:	SNP
chrI	143781	C	T	YAL002W_CDs:	SNP
chrI	103146	T	C	YAL024C_CDs:	SNP
chrI	174827	A	G	YAR019C_CDs:YAR019W-A_promoter:	SNP
chrI	185469	T	C	YAR028W_CDs:YAR029W_promoter:	SNP
chrI	76528	T	C	YAL036C_promoter:YAL035W_CDs:	SNP
chrI	121589	C	T	YAL017W_CDs:	SNP
chrI	30164	G	A	.	SNP
chrI	4859	T	C	.	SNP
chrI	195324	C	T	YAR042W_CDs:	SNP
chrI	120277	A	G	YAL018C_promoter:YAL017W_CDs:	SNP
chrI	117504	A	C	YAL019W_CDs:	SNP
chrI	88833	C	G	YAL029C_CDs:	SNP
chrI	64258	C	T	YAL041W_CDs:	SNP
chrI	39723	T	C	YAL056W_CDs:YAL056C-A_promoter:	SNP
chrI	92934	G	A	YAL029C_promoter:YAL028W_CDs:	SNP
chrI	2825	G	C	YAL068C_promoter:	SNP
chrI	92941	A	G	YAL029C_promoter:YAL028W_CDs:	SNP
chrI	70416	T	G	YAL039C_promoter:	SNP
chrI	173528	G	A	YAR019C_CDs:	SNP
chrI	186499	C	T	YAR029W_CDs:YAR031W_promoter:	SNP
chrI	185108	G	A	YAR028W_CDs:	SNP
chrI	82711	A	G	YAL034C_promoter:YAL033W_CDs:	SNP
chrI	117528	A	G	YAL019W_CDs:	SNP
chrI	92955	A	G	YAL029C_promoter:YAL028W_CDs:	SNP
chrI	39708	A	C	YAL056W_CDs:YAL056C-A_promoter:	SNP
chrI	189213	A	G	YAR035W_promoter:	SNP
chrI	6942	A	C	.	SNP
chrI	6946	TA	T	.	indel
chrI	6949	T	A	.	SNP
chrI	115494	T	C	YAL020C_promoter:YAL019W_CDs:	SNP
chrI	188209	C	T	YAR033W_CDs:	SNP
chrI	111401	A	G	YAL022C_promoter:YAL021C_CDs:	SNP
chrI	95018	T	C	YAL027W_CDs:	SNP
chrI	70443	C	CA	YAL039C_promoter:	indel
chrI	90924	A	G	YAL029C_CDs:	SNP
chrI	144180	C	T	YAL002W_CDs:	SNP
chrI	156469	G	T	.	SNP
chrI	92983	G	A	YAL029C_promoter:YAL028W_CDs:	SNP
chrI	115512	G	C	YAL020C_promoter:YAL019W_CDs:	SNP
chrI	101177	G	C	YAL025C_promoter:	SNP
chrI	79680	T	G	YAL034W-A_promoter:YAL034C-B_CDs:	SNP
chrI	86849	C	T	YAL031C_CDs:YAL030W_promoter:	SNP
chrI	146242	C	T	YAL002W_CDs:	SNP
chrI	95043	A	T	YAL027W_CDs:	SNP
chrI	101193	T	C	YAL025C_promoter:	SNP
chrI	2891	G	T	YAL068C_promoter:	SNP
chrI	166733	A	G	.	SNP
chrI	101198	A	G	YAL025C_promoter:	SNP
chrI	95055	G	A	YAL027W_CDs:	SNP
chrI	101202	A	G	YAL025C_promoter:	SNP
chrI	142166	C	A	YAL005C_promoter:	SNP
chrI	119642	C	T	YAL018C_promoter:YAL017W_promoter:	SNP
chrI	185179	A	G	YAR028W_CDs:	SNP
chrI	222960	G	A	.	SNP
chrI	95073	T	A	YAL027W_CDs:	SNP
chrI	7011	T	C	.	SNP
chrI	189284	T	A	YAR035W_promoter:	SNP
chrI	7014	G	C	.	SNP
chrI	202897	C	T	YAR050W_promoter:	SNP
chrI	127854	G	T	YAL015C_CDs:	SNP
chrI	179055	T	C	.	SNP
chrI	100840	C	T	YAL025C_CDs:	SNP
chrI	119666	ATATATG	A	YAL018C_promoter:YAL017W_promoter:	indel
chrI	181107	T	C	.	SNP
chrI	113812	G	T	YAL021C_promoter:YAL019W-A_promoter:YAL020C_CDs:	SNP
chrI	70522	C	T	YAL039C_promoter:	SNP
chrI	181117	G	A	.	SNP
chrI	181118	T	C	.	SNP
chrI	127871	G	A	YAL015C_CDs:	SNP
chrI	195456	G	A	YAR042W_CDs:	SNP
chrI	4993	C	T	.	SNP
chrI	121730	C	T	YAL017W_CDs:	SNP
chrI	127875	G	A	YAL015C_CDs:	SNP
chrI	115590	G	C	YAL020C_promoter:YAL019W_CDs:	SNP
chrI	156552	T	C	.	SNP
chrI	123785	A	C	YAL017W_CDs:	SNP
chrI	103307	G	T	YAL024C_CDs:	SNP
chrI	95116	T	C	YAL027W_CDs:	SNP
chrI	110507	AT	A	YAL022C_promoter:	indel
chrI	167064	C	T	YAR014C_CDs:	SNP
chrI	81731	T	C	YAL034C_CDs:YAL033W_promoter:	SNP
chrI	115606	T	C	YAL020C_promoter:YAL019W_CDs:	SNP
chrI	203117	T	C	YAR050W_promoter:	SNP
chrI	116548	A	G	YAL019W_CDs:	SNP
chrI	86939	C	T	YAL031C_CDs:YAL030W_promoter:	SNP
chrI	39066	T	C	YAL056W_promoter:YAL056C-A_promoter:	SNP
chrI	184909	A	G	YAR028W_CDs:	SNP
chrI	178541	A	G	.	SNP
chrI	95139	G	A	YAL027W_CDs:	SNP
chrI	166820	C	T	YAR014C_CDs:	SNP
chrI	132005	C	T	YAL011W_promoter:	SNP
chrI	122033	T	G	YAL017W_CDs:	SNP
chrI	113857	G	C	YAL021C_promoter:YAL019W-A_promoter:YAL020C_CDs:	SNP
chrI	86963	G	A	YAL031C_CDs:YAL030W_promoter:	SNP
chrI	48054	G	A	YAL053W_CDs:YAL051W_promoter:	SNP
chrI	167179	T	C	YAR014C_CDs:	SNP
chrI	166848	G	C	YAR014C_CDs:	SNP
chrI	95169	G	A	YAL027W_CDs:	SNP
chrI	123842	A	G	YAL017W_CDs:	SNP
chrI	78787	G	A	YAL035W_CDs:YAL034W-A_promoter:	SNP
chrI	157174	T	G	YAR007C_CDs:	SNP
chrI	125895	T	C	YAL016W_CDs:	SNP
chrI	134089	C	A	.	SNP
chrI	115659	A	C	YAL019W_CDs:	SNP
chrI	5068	AT	A	.	indel
chrI	179149	G	C	.	SNP
chrI	170726	C	T	YAR018C_CDs:	SNP
chrI	119762	C	T	YAL018C_promoter:YAL017W_promoter:	SNP
chrI	118606	A	G	YAL018C_CDs:	SNP
chrI	95190	T	C	YAL027W_CDs:	SNP
chrI	142298	CTT	C	YAL005C_promoter:	indel
chrI	33756	C	T	YAL061W_CDs:	SNP
chrI	70621	T	C	.	SNP
chrI	121824	G	A	YAL017W_CDs:	SNP
chrI	119777	A	G	YAL018C_promoter:YAL017W_promoter:	SNP
chrI	37862	G	A	YAL058W_CDs:YAL059C-A_promoter:	SNP
chrI	70632	G	A	.	SNP
chrI	185852	GA	G	YAR029W_promoter:YAR031W_promoter:	indel
chrI	189418	T	C	YAR035W_promoter:	SNP
chrI	191472	G	A	YAR035W_CDs:	SNP
chrI	107505	A	G	YAL023C_CDs:	SNP
chrI	123890	C	T	YAL017W_CDs:YAL016W_promoter:	SNP
chrI	197621	G	A	.	SNP
chrI	197623	T	C	.	SNP
chrI	101371	A	T	YAL025C_promoter:	SNP
chrI	197628	TC	T	.	indel
chrI	93184	C	T	YAL029C_promoter:YAL028W_CDs:	SNP
chrI	156676	A	C	.	SNP
chrI	37893	C	T	YAL058W_CDs:YAL059C-A_promoter:	SNP
chrI	95238	A	T	YAL027W_CDs:	SNP
chrI	111623	G	A	YAL021C_CDs:	SNP
chrI	197641	A	G	.	SNP
chrI	68621	AT	A	.	indel
chrI	66575	G	C	YAL040C_CDs:	SNP
chrI	166931	A	G	YAR014C_CDs:	SNP
chrI	37913	G	A	YAL058W_CDs:YAL059C-A_promoter:	SNP
chrI	37922	G	A	YAL058W_CDs:	SNP
chrI	185379	A	G	YAR028W_CDs:YAR029W_promoter:	SNP
chrI	91173	G	A	YAL029C_CDs:	SNP
chrI	74790	G	A	YAL037W_CDs:	SNP
chrI	111655	G	A	YAL021C_CDs:	SNP
chrI	134185	C	T	YAL010C_CDs:	SNP
chrI	121901	C	T	YAL017W_CDs:	SNP
chrI	101423	C	A	YAL025C_promoter:	SNP
chrI	124424	T	C	YAL016W_promoter:YAL016C-B_CDs:	SNP
chrI	80946	G	A	YAL034C_CDs:	SNP
chrI	82099	C	T	YAL034C_promoter:YAL033W_promoter:	SNP
chrI	88008	A	G	YAL031C_promoter:	SNP
chrI	177206	T	C	YAR020C_promoter:	SNP
chrI	87097	C	T	YAL031C_promoter:YAL030W_promoter:	SNP
chrI	187914	C	T	YAR033W_promoter:	SNP
chrI	78910	T	C	YAL035W_CDs:YAL034W-A_promoter:	SNP
chrI	177217	A	G	YAR020C_promoter:	SNP
chrI	27716	T	C	YAL063C_CDs:	SNP
chrI	70497	A	G	YAL039C_promoter:	SNP
chrI	33864	G	C	YAL061W_CDs:	SNP
chrI	115785	C	T	YAL019W_CDs:	SNP
chrI	87114	C	A	YAL031C_promoter:YAL030W_promoter:	SNP
chrI	33867	T	C	YAL061W_CDs:	SNP
chrI	61451	G	A	YAL043C_promoter:YAL042W_CDs:YAL042C-A_CDs:	SNP
chrI	11107	G	A	YAL064W-B_promoter:	SNP
chrI	70740	AG	A	.	indel
chrI	83029	C	T	YAL033W_CDs:	SNP
chrI	185431	A	C	YAR028W_CDs:YAR029W_promoter:	SNP
chrI	195672	G	A	YAR042W_CDs:	SNP
chrI	119898	C	CAA	YAL018C_promoter:YAL017W_promoter:	indel
chrI	74843	C	T	.	SNP
chrI	101469	ATG	A	YAL025C_promoter:	indel
chrI	95327	C	T	YAL027W_CDs:	SNP
chrI	124001	A	G	YAL017W_CDs:YAL016W_promoter:	SNP
chrI	138340	G	A	YAL007C_CDs:	SNP
chrI	62565	G	A	YAL042C-A_promoter:YAL041W_promoter:	SNP
chrI	147759	T	A	YAL001C_CDs:	SNP
chrI	111719	G	A	YAL021C_CDs:	SNP
chrI	101482	C	G	YAL025C_promoter:	SNP
chrI	189287	A	G	YAR035W_promoter:	SNP
chrI	189549	A	G	YAR035W_promoter:	SNP
chrI	74863	GT	G	.	indel
chrI	99440	C	T	YAL026C_CDs:	SNP
chrI	148596	A	G	YAL001C_CDs:	SNP
chrI	68725	G	C	YAL039C_CDs:	SNP
chrI	58487	G	T	YAL045C_promoter:YAL044C_promoter:	SNP
chrI	158843	A	G	YAR007C_promoter:YAR008W_promoter:	SNP
chrI	113789	G	A	YAL021C_promoter:YAL019W-A_promoter:YAL020C_CDs:	SNP
chrI	124034	T	A	YAL017W_CDs:YAL016W_promoter:	SNP
chrI	68739	A	G	YAL039C_CDs:	SNP
chrI	122390	T	C	YAL017W_CDs:	SNP
chrI	42119	G	A	YAL055W_promoter:	SNP
chrI	128137	G	A	YAL015C_promoter:	SNP
chrI	93322	A	G	YAL028W_CDs:	SNP
chrI	95373	G	A	YAL027W_CDs:	SNP
chrI	154766	C	T	YAR003W_promoter:YAR002C-A_promoter:	SNP
chrI	95376	T	C	YAL027W_CDs:	SNP
chrI	62611	AAT	A	YAL041W_promoter:	indel
chrI	38036	C	T	YAL058W_CDs:	SNP
chrI	101230	C	G	YAL025C_promoter:	SNP
chrI	64663	A	G	YAL041W_CDs:	SNP
chrI	109720	A	C	YAL022C_CDs:	SNP
chrI	103578	A	T	YAL024C_CDs:	SNP
chrI	166767	T	C	YAR014C_CDs:	SNP
chrI	95388	A	G	YAL027W_CDs:YAL026C-A_CDs:	SNP
chrI	167070	C	G	YAR014C_CDs:	SNP
chrI	95391	T	C	YAL027W_CDs:YAL026C-A_CDs:	SNP
chrI	64676	C	T	YAL041W_CDs:	SNP
chrI	195750	A	G	YAR042W_CDs:	SNP
chrI	189609	A	T	YAR035W_promoter:	SNP
chrI	142506	AT	A	YAL003W_CDs:	indel
chrI	58539	A	G	YAL045C_promoter:YAL044C_promoter:	SNP
chrI	152749	G	C	YAR002W_CDs:	SNP
chrI	87217	G	A	YAL031C_promoter:YAL030W_promoter:	SNP
chrI	95412	G	C	YAL027W_CDs:YAL026C-A_CDs:	SNP
chrI	138422	T	A	YAL007C_promoter:	SNP
chrI	101563	C	T	YAL025C_promoter:	SNP
chrI	112339	A	G	YAL021C_CDs:	SNP
chrI	173245	C	T	YAR019C_CDs:	SNP
chrI	125793	A	T	YAL016W_CDs:	SNP
chrI	189633	T	C	YAR035W_promoter:	SNP
chrI	115906	G	A	YAL019W_CDs:	SNP
chrI	126258	G	A	YAL016W_CDs:	SNP
chrI	71530	TAAAA	T	YAL038W_promoter:	indel
chrI	197153	A	C	.	SNP
chrI	193737	C	T	YAR042W_CDs:	SNP
chrI	70858	AT	A	YAL038W_promoter:	indel
chrI	6091	C	T	.	SNP
chrI	202957	T	C	YAR050W_promoter:	SNP
chrI	103632	A	G	YAL024C_CDs:	SNP
chrI	115921	G	A	YAL019W_CDs:	SNP
chrI	175318	C	G	YAR019C_promoter:YAR019W-A_CDs:	SNP
chrI	42186	C	T	YAL055W_CDs:	SNP
chrI	30661	T	A	YAL062W_promoter:	SNP
chrI	93403	G	A	YAL028W_CDs:	SNP
chrI	38108	T	C	YAL058W_CDs:	SNP
chrI	84858	C	A	YAL032C_promoter:YAL031W-A_CDs:YAL031C_CDs:	SNP
chrI	126501	T	C	YAL016W_CDs:	SNP
chrI	121907	G	A	YAL017W_CDs:	SNP
chrI	109795	A	G	YAL022C_CDs:	SNP
chrI	189669	A	G	YAR035W_promoter:	SNP
chrI	73937	G	T	YAL037C-B_promoter:YAL037W_promoter:YAL037C-A_promoter:	SNP
chrI	114133	T	C	YAL021C_promoter:YAL019W-A_promoter:YAL020C_CDs:YAL019W_promoter:	SNP
chrI	197867	C	A	.	SNP
chrI	196477	C	T	.	SNP
chrI	74994	G	A	.	SNP
chrI	151763	T	C	YAL001C_promoter:YAR002W_promoter:	SNP
chrI	189684	A	AT	YAR035W_promoter:	indel
chrI	171254	C	T	YAR018C_CDs:	SNP
chrI	181119	G	A	.	SNP
chrI	95448	G	A	YAL027W_CDs:YAL026C-A_CDs:	SNP
chrI	120061	C	G	YAL018C_promoter:YAL017W_promoter:	SNP
chrI	166443	G	C	.	SNP
chrI	68869	A	G	YAL039C_CDs:	SNP
chrI	62726	G	A	YAL041W_promoter:	SNP
chrI	186304	A	G	YAR029W_promoter:YAR031W_promoter:	SNP
chrI	169227	CAT	C	YAR014C_promoter:YAR015W_promoter:	indel
chrI	64781	T	C	YAL041W_CDs:	SNP
chrI	128270	C	T	YAL015C_promoter:YAL014C_CDs:YAL013W_promoter:	SNP
chrI	193807	C	T	YAR042W_CDs:	SNP
chrI	122045	T	C	YAL017W_CDs:	SNP
chrI	189715	A	T	YAR035W_promoter:	SNP
chrI	120085	C	T	YAL018C_promoter:YAL017W_promoter:	SNP
chrI	99606	T	A	YAL026C_CDs:	SNP
chrI	93466	A	G	YAL028W_CDs:	SNP
chrI	29982	TG	T	.	indel
chrI	122147	C	T	YAL017W_CDs:	SNP
chrI	46372	G	T	YAL053W_CDs:	SNP
chrI	189735	T	A	YAR035W_promoter:	SNP
chrI	189736	C	A	YAR035W_promoter:	SNP
chrI	187900	G	A	YAR033W_promoter:	SNP
chrI	177450	G	A	YAR020C_promoter:	SNP
chrI	189740	A	G	YAR035W_promoter:	SNP
chrI	191026	C	T	YAR035W_CDs:	SNP
chrI	185646	A	G	YAR029W_promoter:	SNP
chrI	189743	TTCCC	T	YAR035W_promoter:	indel
chrI	70536	T	C	.	SNP
chrI	42290	A	T	YAL055W_CDs:	SNP
chrI	120115	C	T	YAL018C_promoter:YAL017W_promoter:	SNP
chrI	93745	G	A	YAL028W_CDs:YAL027W_promoter:	SNP
chrI	120118	T	C	YAL018C_promoter:YAL017W_promoter:	SNP
chrI	89517	C	T	YAL029C_CDs:	SNP
chrI	30011	A	T	.	SNP
chrI	189757	A	T	YAR035W_promoter:	SNP
chrI	173375	A	G	YAR019C_CDs:	SNP
chrI	95552	G	C	YAL026C-A_CDs:	SNP
chrI	42306	G	A	YAL055W_CDs:	SNP
chrI	197812	CT	C	.	indel
chrI	150753	A	G	YAL001C_CDs:	SNP
chrI	105800	C	A	YAL024C_CDs:	SNP
chrI	79177	C	T	YAL035W_CDs:YAL034W-A_promoter:	SNP
chrI	107850	T	C	YAL023C_CDs:	SNP
chrI	42315	C	T	YAL055W_CDs:	SNP
chrI	118092	G	A	YAL019W_CDs:	SNP
chrI	30605	C	T	YAL062W_promoter:	SNP
chrI	101712	G	A	YAL025C_promoter:YAL024C_CDs:	SNP
chrI	180218	AAC	A	YAR023C_promoter:	indel
chrI	148818	A	G	YAL001C_CDs:	SNP
chrI	154963	C	G	YAR003W_promoter:YAR002C-A_promoter:	SNP
chrI	30036	G	A	.	SNP
chrI	70997	TA	T	YAL038W_promoter:	indel
chrI	196836	G	A	.	SNP
chrI	122202	T	A	YAL017W_CDs:	SNP
chrI	176015	T	C	YAR019C_promoter:	SNP
chrI	173405	C	T	YAR019C_CDs:	SNP
chrI	95590	AT	A	YAL026C-A_CDs:	indel
chrI	118122	T	C	YAL019W_CDs:	SNP
chrI	101607	A	G	YAL025C_promoter:YAL024C_CDs:	SNP
chrI	95596	G	A	YAL026C-A_CDs:	SNP
chrI	159086	T	C	YAR007C_promoter:YAR008W_CDs:	SNP
chrI	111983	C	T	YAL021C_CDs:	SNP
chrI	50547	T	C	YAL051W_CDs:	SNP
chrI	1397	A	G	.	SNP
chrI	134520	T	C	YAL010C_CDs:	SNP
chrI	93563	G	A	YAL028W_CDs:	SNP
chrI	30076	A	AT	.	indel
chrI	27882	G	T	YAL063C_CDs:	SNP
chrI	71038	G	A	YAL038W_promoter:	SNP
chrI	118143	T	C	YAL019W_CDs:	SNP
chrI	136576	C	T	YAL010C_promoter:YAL009W_CDs:YAL008W_promoter:	SNP
chrI	173441	C	T	YAR019C_CDs:	SNP
chrI	134531	A	G	YAL010C_CDs:	SNP
chrI	179588	A	G	YAR023C_CDs:	SNP
chrI	114070	T	C	YAL021C_promoter:YAL019W-A_promoter:YAL020C_CDs:YAL019W_promoter:	SNP
chrI	173447	G	A	YAR019C_CDs:	SNP
chrI	83337	A	G	YAL032C_CDs:	SNP
chrI	138075	C	T	YAL007C_CDs:	SNP
chrI	69005	T	C	YAL039C_CDs:	SNP
chrI	69009	T	G	YAL039C_CDs:	SNP
chrI	64915	A	C	YAL041W_CDs:	SNP
chrI	85396	T	C	YAL032C_promoter:	SNP
chrI	148886	C	T	YAL001C_CDs:	SNP
chrI	179402	T	C	YAR023C_CDs:	SNP
chrI	179610	C	T	YAR023C_CDs:	SNP
chrI	52635	T	C	YAL049C_promoter:	SNP
chrI	175856	TG	T	YAR019C_promoter:	indel
chrI	98885	C	T	YAL026C_CDs:	SNP
chrI	109984	G	A	YAL022C_CDs:	SNP
chrI	110131	T	C	YAL022C_CDs:	SNP
chrI	128423	G	A	YAL015C_promoter:YAL014C_CDs:YAL013W_promoter:	SNP
chrI	175532	G	A	YAR019C_promoter:	SNP
chrI	62893	A	T	YAL041W_CDs:	SNP
chrI	81327	A	G	YAL034C_CDs:	SNP
chrI	112049	G	A	YAL021C_CDs:	SNP
chrI	185780	C	T	YAR029W_promoter:	SNP
chrI	114102	C	T	YAL021C_promoter:YAL019W-A_promoter:YAL020C_CDs:YAL019W_promoter:	SNP
chrI	173498	T	G	YAR019C_CDs:	SNP
chrI	103867	G	A	YAL024C_CDs:	SNP
chrI	85436	A	T	YAL032C_promoter:	SNP
chrI	71101	TGAAAGA	T	YAL038W_promoter:	indel
chrI	110014	T	C	YAL022C_CDs:	SNP
chrI	38338	C	T	YAL058W_CDs:	SNP
chrI	34245	T	C	YAL061W_CDs:YAL060W_promoter:	SNP
chrI	128455	G	T	YAL015C_promoter:YAL014C_CDs:YAL013W_promoter:	SNP
chrI	132552	T	C	YAL011W_CDs:	SNP
chrI	108108	A	G	YAL023C_CDs:	SNP
chrI	198091	C	T	.	SNP
chrI	60876	C	T	YAL043C_CDs:YAL042W_promoter:	SNP
chrI	121421	A	G	YAL017W_CDs:	SNP
chrI	116178	T	A	YAL019W_CDs:	SNP
chrI	71124	AAAAATG	A	YAL038W_promoter:	indel
chrI	189909	G	A	YAR035W_promoter:	SNP
chrI	138711	G	A	YAL007C_promoter:	SNP
chrI	67032	T	C	YAL040C_CDs:	SNP
chrI	120740	T	C	YAL017W_CDs:	SNP
chrI	103899	T	C	YAL024C_CDs:	SNP
chrI	187869	C	T	YAR033W_promoter:	SNP
chrI	91614	A	G	YAL029C_CDs:	SNP
chrI	198113	T	C	.	SNP
chrI	185827	C	T	YAR029W_promoter:	SNP
chrI	114148	T	G	YAL021C_promoter:YAL019W-A_promoter:YAL020C_CDs:YAL019W_promoter:	SNP
chrI	126553	T	C	YAL016W_CDs:	SNP
chrI	34727	T	C	YAL060W_promoter:	SNP
chrI	151122	A	G	YAL001C_CDs:	SNP
chrI	30190	A	G	.	SNP
chrI	185844	T	C	YAR029W_promoter:YAR031W_promoter:	SNP
chrI	130918	T	C	YAL012W_CDs:	SNP
chrI	30198	T	C	.	SNP
chrI	159225	A	C	YAR007C_promoter:YAR008W_CDs:	SNP
chrI	30202	C	T	.	SNP
chrI	220667	ATTGTTG	A	YAR066W_promoter:	indel
chrI	87548	A	G	YAL031C_promoter:YAL030W_CDs:	SNP
chrI	126462	A	G	YAL016W_CDs:	SNP
chrI	203349	C	T	YAR050W_promoter:	SNP
chrI	80931	G	A	YAL034C_CDs:	SNP
chrI	186283	G	C	YAR029W_promoter:YAR031W_promoter:	SNP
chrI	126468	A	G	YAL016W_CDs:	SNP
chrI	28167	A	T	YAL063C_promoter:	SNP
chrI	38408	G	T	YAL058W_CDs:	SNP
chrI	34314	G	A	YAL061W_CDs:YAL060W_promoter:	SNP
chrI	198157	C	G	.	SNP
chrI	91665	G	A	YAL029C_CDs:	SNP
chrI	30226	G	A	.	SNP
chrI	126483	G	A	YAL016W_CDs:	SNP
chrI	181780	T	C	.	SNP
chrI	110101	G	A	YAL022C_CDs:	SNP
chrI	153110	G	A	YAR002W_CDs:	SNP
chrI	99929	A	G	YAL026C_promoter:	SNP
chrI	81432	G	T	YAL034C_CDs:	SNP
chrI	191818	G	T	YAR035W_CDs:YAR042W_promoter:	SNP
chrI	124451	TC	T	YAL016W_promoter:YAL016C-B_CDs:	indel
chrI	93733	G	A	YAL028W_CDs:YAL027W_promoter:	SNP
chrI	185896	A	T	YAR029W_promoter:YAR031W_promoter:	SNP
chrI	124373	T	C	YAL016W_promoter:YAL016C-B_CDs:	SNP
chrI	181806	C	T	.	SNP
chrI	63025	T	C	YAL041W_CDs:	SNP
chrI	87602	G	A	YAL031C_promoter:YAL030W_CDs:	SNP
chrI	95155	A	G	YAL027W_CDs:	SNP
chrI	87608	A	T	YAL031C_promoter:YAL030W_CDs:	SNP
chrI	97709	T	A	YAL026C_CDs:	SNP
chrI	183867	C	A	YAR027W_CDs:	SNP
chrI	129693	G	A	YAL014C_promoter:YAL013W_CDs:	SNP
chrI	110146	G	A	YAL022C_CDs:	SNP
chrI	68875	G	C	YAL039C_CDs:	SNP
chrI	129731	T	C	YAL014C_promoter:YAL013W_CDs:	SNP
chrI	173642	C	A	YAR019C_CDs:	SNP
chrI	40523	A	T	YAL056W_CDs:	SNP
chrI	99916	A	G	YAL026C_promoter:	SNP
chrI	110520	AT	A	YAL022C_promoter:	indel
chrI	114258	G	C	YAL021C_promoter:YAL019W-A_CDs:YAL020C_CDs:YAL019W_promoter:	SNP
chrI	122451	C	T	YAL017W_CDs:	SNP
chrI	120405	G	A	YAL018C_promoter:YAL017W_CDs:	SNP
chrI	187992	G	A	YAR033W_promoter:	SNP
chrI	79449	T	C	YAL034W-A_promoter:	SNP
chrI	181851	T	C	.	SNP
chrI	93789	T	A	YAL028W_CDs:YAL027W_promoter:	SNP
chrI	223243	AAAT	A	.	indel
chrI	39403	C	A	YAL056W_CDs:YAL056C-A_promoter:	SNP
chrI	143848	C	T	YAL002W_CDs:	SNP
chrI	101991	G	A	YAL025C_promoter:YAL024C_CDs:	SNP
chrI	112232	G	A	YAL021C_CDs:	SNP
chrI	104042	T	G	YAL024C_CDs:	SNP
chrI	188007	T	TG	YAR033W_promoter:	indel
chrI	186579	G	A	YAR031W_promoter:YAR030C_CDs:	SNP
chrI	116334	C	T	YAL019W_CDs:	SNP
chrI	179823	T	C	YAR023C_promoter:	SNP
chrI	38514	T	C	YAL058W_CDs:	SNP
chrI	76051	C	T	YAL036C_CDs:YAL035W_promoter:	SNP
chrI	3942	G	A	.	SNP
chrI	28278	C	T	YAL063C_promoter:	SNP
chrI	83575	A	G	YAL032C_CDs:	SNP
chrI	183774	A	G	YAR027W_CDs:	SNP
chrI	77433	G	A	YAL035W_CDs:	SNP
chrI	124539	G	T	YAL016W_promoter:YAL016C-B_promoter:	SNP
chrI	75388	C	T	YAL036C_CDs:	SNP
chrI	132714	C	T	YAL011W_CDs:	SNP
chrI	124181	T	C	YAL017W_CDs:YAL016W_promoter:	SNP
chrI	190081	G	A	YAR035W_promoter:	SNP
chrI	147051	G	A	YAL002W_CDs:	SNP
chrI	170945	A	G	YAR018C_CDs:	SNP
chrI	126600	G	A	YAL016W_CDs:	SNP
chrI	87005	C	T	YAL031C_CDs:YAL030W_promoter:	SNP
chrI	195522	C	T	YAR042W_CDs:	SNP
chrI	91791	A	C	YAL029C_CDs:	SNP
chrI	196240	G	A	.	SNP
chrI	153235	A	G	YAR002W_CDs:	SNP
chrI	83604	C	T	YAL032C_CDs:	SNP
chrI	65134	G	A	YAL041W_CDs:	SNP
chrI	124567	T	G	YAL016W_promoter:YAL016C-B_promoter:	SNP
chrI	71616	C	T	YAL038W_promoter:	SNP
chrI	198299	A	C	.	SNP
chrI	190109	A	G	YAR035W_promoter:	SNP
chrI	151198	G	A	YAL001C_promoter:	SNP
chrI	188063	C	T	YAR033W_promoter:	SNP
chrI	100000	A	T	YAL026C_promoter:	SNP
chrI	89762	T	C	YAL029C_CDs:	SNP
chrI	120485	A	G	YAL018C_promoter:YAL017W_CDs:	SNP
chrI	124583	A	G	YAL016W_promoter:YAL016C-B_promoter:	SNP
chrI	93865	G	T	YAL028W_CDs:YAL027W_promoter:	SNP
chrI	30382	C	A	.	SNP
chrI	24239	C	T	YAL063C_CDs:	SNP
chrI	124872	G	A	YAL016W_promoter:YAL016C-B_promoter:YAL016C-A_CDs:	SNP
chrI	30388	G	A	.	SNP
chrI	222901	C	T	.	SNP
chrI	102345	C	T	YAL024C_CDs:	SNP
chrI	191755	A	G	YAR035W_CDs:YAR042W_promoter:	SNP
chrI	128697	T	C	YAL015C_promoter:YAL014C_CDs:YAL013W_promoter:	SNP
chrI	67262	T	C	YAL040C_CDs:	SNP
chrI	196896	C	T	.	SNP
chrI	138946	A	G	YAL007C_promoter:	SNP
chrI	149187	A	G	YAL001C_CDs:	SNP
chrI	79567	A	ATT	YAL034W-A_promoter:YAL034C-B_CDs:	indel
chrI	129656	C	T	YAL014C_promoter:YAL013W_CDs:	SNP
chrI	177875	C	A	YAR020C_promoter:	SNP
chrI	124629	C	T	YAL016W_promoter:YAL016C-B_promoter:	SNP
chrI	222934	C	G	.	SNP
chrI	132426	G	A	YAL011W_CDs:	SNP
chrI	100063	A	T	YAL026C_promoter:	SNP
chrI	79586	CT	C	YAL034W-A_promoter:YAL034C-B_CDs:	indel
chrI	30435	G	A	.	SNP
chrI	166865	C	T	YAR014C_CDs:	SNP
chrI	116457	C	A	YAL019W_CDs:	SNP
chrI	196331	C	G	.	SNP
chrI	32493	C	T	YAL062W_CDs:YAL061W_promoter:	SNP
chrI	189717	A	T	YAR035W_promoter:	SNP
chrI	129661	A	G	YAL014C_promoter:YAL013W_CDs:	SNP
chrI	198384	T	C	.	SNP
chrI	194818	G	A	YAR042W_CDs:	SNP
chrI	77554	T	G	YAL035W_CDs:	SNP
chrI	69587	C	T	YAL039C_promoter:	SNP
chrI	128756	T	G	YAL015C_promoter:YAL014C_CDs:YAL013W_promoter:	SNP
chrI	112373	C	G	YAL021C_CDs:	SNP
chrI	124665	A	C	YAL016W_promoter:YAL016C-B_promoter:	SNP
chrI	124668	A	T	YAL016W_promoter:YAL016C-B_promoter:	SNP
chrI	124671	A	G	YAL016W_promoter:YAL016C-B_promoter:	SNP
chrI	175876	C	T	YAR019C_promoter:	SNP
chrI	128774	G	A	YAL015C_promoter:YAL014C_CDs:YAL013W_promoter:	SNP
chrI	222985	G	A	.	SNP
chrI	196362	G	GT	.	indel
chrI	34573	C	T	YAL061W_CDs:YAL060W_promoter:	SNP
chrI	75535	G	A	YAL036C_CDs:YAL035W_promoter:	SNP
chrI	198418	A	C	.	SNP
chrI	130691	G	T	YAL012W_promoter:	SNP
chrI	198422	T	A	.	SNP
chrI	30490	A	G	.	SNP
chrI	4399	C	A	.	SNP
chrI	135156	C	T	YAL010C_CDs:YAL009W_promoter:	SNP
chrI	91938	A	T	YAL029C_CDs:YAL028W_promoter:	SNP
chrI	133083	C	T	YAL011W_CDs:	SNP
chrI	155428	G	A	YAR003W_CDs:YAR002C-A_promoter:	SNP
chrI	79659	A	T	YAL034W-A_promoter:YAL034C-B_CDs:	SNP
chrI	32556	A	G	YAL062W_CDs:YAL061W_promoter:	SNP
chrI	67373	T	C	YAL040C_CDs:	SNP
chrI	116526	T	C	YAL019W_CDs:	SNP
chrI	124719	A	C	YAL016W_promoter:YAL016C-B_promoter:	SNP
chrI	112433	A	G	YAL021C_CDs:	SNP
chrI	188210	G	A	YAR033W_CDs:	SNP
chrI	87859	T	G	YAL031C_promoter:	SNP
chrI	153399	C	T	YAR002W_CDs:	SNP
chrI	73529	T	C	YAL037C-B_promoter:YAL037W_promoter:YAL037C-A_promoter:	SNP
chrI	188219	T	G	YAR033W_CDs:	SNP
chrI	32574	T	G	YAL062W_CDs:YAL061W_promoter:	SNP
chrI	157504	A	T	YAR007C_CDs:	SNP
chrI	198467	G	T	.	SNP
chrI	198468	C	G	.	SNP
chrI	189750	A	AC	YAR035W_promoter:	indel
chrI	73542	A	T	YAL037C-B_promoter:YAL037W_promoter:YAL037C-A_promoter:	SNP
chrI	125610	G	A	YAL016W_CDs:	SNP
chrI	186577	T	C	YAR031W_promoter:YAR030C_CDs:	SNP
chrI	128843	T	C	YAL015C_promoter:YAL014C_CDs:YAL013W_promoter:	SNP
chrI	104460	A	G	YAL024C_CDs:	SNP
chrI	75598	T	C	YAL036C_CDs:YAL035W_promoter:	SNP
chrI	180049	C	T	YAR023C_promoter:	SNP
chrI	198482	G	A	.	SNP
chrI	32595	T	C	YAL062W_CDs:YAL061W_promoter:	SNP
chrI	151380	G	A	YAL001C_promoter:YAR002W_promoter:	SNP
chrI	83797	C	T	YAL032C_CDs:YAL031W-A_promoter:	SNP
chrI	28159	G	A	YAL063C_promoter:	SNP
chrI	178009	G	A	YAR020C_promoter:	SNP
chrI	175963	A	G	YAR019C_promoter:	SNP
chrI	126267	T	A	YAL016W_CDs:	SNP
chrI	189414	G	A	YAR035W_promoter:	SNP
chrI	194406	C	T	YAR042W_CDs:	SNP
chrI	108391	G	A	YAL023C_CDs:	SNP
chrI	38762	C	T	YAL058W_CDs:	SNP
chrI	178028	C	T	.	SNP
chrI	67437	G	A	YAL040C_CDs:	SNP
chrI	71535	A	G	YAL038W_promoter:	SNP
chrI	121832	C	T	YAL017W_CDs:	SNP
chrI	198514	C	A	.	SNP
chrI	188276	T	C	YAR033W_CDs:	SNP
chrI	173942	G	A	YAR019C_CDs:	SNP
chrI	151415	T	C	YAL001C_promoter:YAR002W_promoter:	SNP
chrI	30585	T	A	YAL062W_promoter:	SNP
chrI	109887	T	C	YAL022C_CDs:	SNP
chrI	188284	G	A	YAR033W_CDs:	SNP
chrI	118653	C	T	YAL018C_CDs:	SNP
chrI	2709	G	T	YAL068C_promoter:	SNP
chrI	176001	T	C	YAR019C_promoter:	SNP
chrI	157675	G	A	YAR007C_CDs:	SNP
chrI	194436	G	A	YAR042W_CDs:	SNP
chrI	92037	G	C	YAL029C_CDs:YAL028W_promoter:	SNP
chrI	130454	A	G	YAL013W_CDs:YAL012W_promoter:	SNP
chrI	130951	C	T	YAL012W_CDs:	SNP
chrI	110200	T	G	YAL022C_CDs:	SNP
chrI	32650	G	T	YAL062W_CDs:YAL061W_promoter:	SNP
chrI	28556	C	T	YAL063C_promoter:	SNP
chrI	30018	G	A	.	SNP
chrI	6031	A	G	.	SNP
chrI	67473	A	G	YAL040C_CDs:	SNP
chrI	28161	G	A	YAL063C_promoter:	SNP
chrI	69526	T	C	YAL039C_promoter:	SNP
chrI	104343	G	A	YAL024C_CDs:	SNP
chrI	63385	T	C	YAL041W_CDs:	SNP
chrI	198557	C	T	.	SNP
chrI	12190	A	G	YAL064W-B_CDs:YAL065C_promoter:	SNP
chrI	86648	A	G	YAL031C_CDs:YAL030W_promoter:	SNP
chrI	186276	C	T	YAR029W_promoter:YAR031W_promoter:	SNP
chrI	186279	C	A	YAR029W_promoter:YAR031W_promoter:	SNP
chrI	77737	C	T	YAL035W_CDs:	SNP
chrI	32682	G	A	YAL062W_CDs:YAL061W_promoter:	SNP
chrI	6059	A	T	.	SNP
chrI	83613	T	C	YAL032C_CDs:	SNP
chrI	67506	C	T	YAL040C_CDs:	SNP
chrI	69555	C	T	YAL039C_promoter:	SNP
chrI	11045	A	C	.	SNP
chrI	198582	G	A	.	SNP
chrI	85944	T	C	YAL031C_CDs:	SNP
chrI	85945	T	C	YAL031C_CDs:	SNP
chrI	85663	G	A	YAL031C_CDs:	SNP
chrI	198589	A	G	.	SNP
chrI	83903	T	C	YAL032C_CDs:YAL031W-A_promoter:	SNP
chrI	44992	G	A	YAL054C_CDs:YAL053W_promoter:	SNP
chrI	190402	A	C	YAR035W_CDs:	SNP
chrI	114628	G	T	YAL019W-A_CDs:YAL020C_promoter:YAL019W_promoter:	SNP
chrI	96197	A	G	YAL026C-A_promoter:YAL026C_CDs:	SNP
chrI	186513	CA	C	YAR029W_CDs:YAR031W_promoter:YAR030C_CDs:	indel
chrI	198601	T	A	.	SNP
chrI	198603	T	G	.	SNP
chrI	198604	C	T	.	SNP
chrI	196558	A	G	.	SNP
chrI	92115	G	C	YAL029C_CDs:YAL028W_promoter:	SNP
chrI	69588	T	A	YAL039C_promoter:	SNP
chrI	108501	A	G	YAL023C_CDs:	SNP
chrI	90070	T	C	YAL029C_CDs:	SNP
chrI	103724	T	C	YAL024C_CDs:	SNP
chrI	6104	T	G	.	SNP
chrI	186330	T	C	YAR029W_CDs:YAR031W_promoter:	SNP
chrI	122191	C	T	YAL017W_CDs:	SNP
chrI	153564	G	A	YAR002W_CDs:	SNP
chrI	190429	G	A	YAR035W_CDs:	SNP
chrI	122846	G	C	YAL017W_CDs:	SNP
chrI	179877	C	T	YAR023C_promoter:	SNP
chrI	192484	GA	G	YAR042W_promoter:YAR035C-A_promoter:	indel
chrI	30693	C	A	YAL062W_promoter:	SNP
chrI	151526	A	G	YAL001C_promoter:YAR002W_promoter:	SNP
chrI	157672	G	C	YAR007C_CDs:	SNP
chrI	6123	G	T	.	SNP
chrI	77674	C	T	YAL035W_CDs:	SNP
chrI	128193	GA	G	YAL015C_promoter:	indel
chrI	114227	T	C	YAL021C_promoter:YAL019W-A_promoter:YAL020C_CDs:YAL019W_promoter:	SNP
chrI	120818	C	T	YAL017W_CDs:	SNP
chrI	4084	A	G	.	SNP
chrI	32766	C	T	YAL062W_CDs:YAL061W_promoter:	SNP
chrI	69289	G	T	YAL039C_CDs:	SNP
chrI	73720	C	G	YAL037C-B_promoter:YAL037W_promoter:YAL037C-A_promoter:	SNP
chrI	175444	C	T	YAR019C_promoter:	SNP
chrI	90106	A	G	YAL029C_CDs:	SNP
chrI	139260	AT	A	YAL007C_promoter:	indel
chrI	80554	G	A	YAL034W-A_CDs:YAL034C-B_promoter:	SNP
chrI	186583	A	C	YAR031W_promoter:YAR030C_CDs:	SNP
chrII	614400	C	A	YBR196C_promoter:YBR196C-A_promoter:	SNP
chrII	794626	C	T	YBR295W_CDs:	SNP
chrII	654678	C	T	YBR215W_CDs:	SNP
chrII	720905	A	G	YBR251W_promoter:	SNP
chrII	334509	C	T	YBR049C_CDs:	SNP
chrII	704528	C	T	YBR241C_promoter:YBR242W_promoter:	SNP
chrII	180244	T	C	YBL022C_CDs:	SNP
chrII	393237	A	C	YBR077C_promoter:YBR078W_CDs:	SNP
chrII	761880	A	G	YBR279W_CDs:	SNP
chrII	524315	G	A	YBR140C_CDs:	SNP
chrII	761887	A	G	YBR279W_CDs:	SNP
chrII	40992	C	T	YBL097W_CDs:	SNP
chrII	434210	C	A	YBR094W_CDs:	SNP
chrII	606243	G	T	YBR190W_CDs:YBR191W_promoter:YBR191W-A_promoter:	SNP
chrII	207859	A	G	YBL010C_promoter:YBL009W_CDs:	SNP
chrII	286762	A	G	YBR023C_CDs:	SNP
chrII	303148	G	C	YBR033W_CDs:	SNP
chrII	761901	A	G	YBR279W_CDs:	SNP
chrII	557104	G	A	YBR158W_CDs:	SNP
chrII	270387	CCAG	C	YBR015C_promoter:YBR016W_CDs:	indel
chrII	254006	T	A	YBR008C_CDs:	SNP
chrII	368695	A	T	YBR063C_promoter:YBR065C_CDs:	SNP
chrII	350900	A	G	YBR056W-A_promoter:	SNP
chrII	712763	A	AAT	.	indel
chrII	532544	A	G	YBR143C_promoter:	SNP
chrII	614466	A	G	YBR196C_promoter:YBR196C-A_promoter:	SNP
chrII	311366	A	C	YBR037C_CDs:YBR038W_promoter:	SNP
chrII	180298	C	T	YBL022C_CDs:	SNP
chrII	458827	G	A	YBR109W-A_CDs:YBR110W_promoter:YBR109C_promoter:	SNP
chrII	368716	C	T	YBR063C_promoter:YBR065C_CDs:	SNP
chrII	81997	T	C	YBL076C_CDs:	SNP
chrII	196686	C	A	.	SNP
chrII	637624	C	T	YBR208C_CDs:	SNP
chrII	360531	C	T	YBR059C_promoter:	SNP
chrII	90196	C	A	YBL072C_promoter:YBL071W-A_CDs:YBL071C-B_promoter:YBL069W_promoter:	SNP
chrII	41046	T	C	YBL097W_CDs:	SNP
chrII	532567	T	A	YBR143C_promoter:	SNP
chrII	180312	C	T	YBL022C_CDs:	SNP
chrII	786528	G	T	YBR293W_promoter:	SNP
chrII	196705	A	G	.	SNP
chrII	352358	G	A	YBR056C-B_promoter:YBR057C_CDs:	SNP
chrII	453095	C	T	YBR106W_CDs:	SNP
chrII	793276	G	A	YBR295W_CDs:	SNP
chrII	57450	C	A	YBL088C_CDs:	SNP
chrII	90223	C	T	YBL072C_promoter:YBL071W-A_CDs:YBL071C-B_promoter:YBL069W_promoter:YBL071C_CDs:	SNP
chrII	786546	T	C	YBR293W_promoter:	SNP
chrII	45075	C	T	YBL094C_promoter:YBL093C_promoter:YBL092W_promoter:	SNP
chrII	122996	G	A	YBL051C_CDs:	SNP
chrII	737397	T	C	YBR263W_CDs:	SNP
chrII	344182	T	G	.	SNP
chrII	467066	C	T	YBR114W_promoter:	SNP
chrII	196732	C	T	.	SNP
chrII	214378	A	G	YBL007C_CDs:	SNP
chrII	524415	C	T	YBR140C_CDs:	SNP
chrII	286855	C	T	YBR023C_CDs:	SNP
chrII	196745	C	T	.	SNP
chrII	172171	C	T	YBL024W_promoter:	SNP
chrII	565389	A	C	YBR162C_promoter:YBR162W-A_CDs:YBR163W_promoter:	SNP
chrII	704536	C	A	YBR241C_promoter:YBR242W_promoter:	SNP
chrII	16530	C	T	YBL105C_CDs:	SNP
chrII	461507	C	T	YBR111W-A_promoter:YBR111C_CDs:	SNP
chrII	180372	T	A	YBL022C_CDs:	SNP
chrII	303256	G	A	YBR033W_CDs:	SNP
chrII	786589	T	G	YBR293W_promoter:	SNP
chrII	303262	G	A	YBR033W_CDs:	SNP
chrII	286879	A	G	YBR023C_CDs:	SNP
chrII	565408	C	T	YBR162C_promoter:YBR162W-A_CDs:YBR163W_promoter:	SNP
chrII	327556	A	T	.	SNP
chrII	745499	T	C	YBR271W_CDs:	SNP
chrII	41124	T	C	YBL097W_CDs:	SNP
chrII	98470	T	A	YBL066C_CDs:	SNP
chrII	82087	A	G	YBL076C_CDs:	SNP
chrII	794794	T	C	YBR295W_CDs:	SNP
chrII	794621	C	G	YBR295W_CDs:	SNP
chrII	712877	G	A	.	SNP
chrII	286894	A	G	YBR023C_CDs:	SNP
chrII	655536	C	A	.	SNP
chrII	426165	A	G	YBR088C_promoter:	SNP
chrII	303287	G	T	YBR033W_CDs:	SNP
chrII	655552	G	T	.	SNP
chrII	327875	C	T	.	SNP
chrII	532679	C	A	YBR143C_promoter:	SNP
chrII	614602	A	AT	YBR196C_promoter:YBR196C-A_promoter:YBR196C-B_CDs:	indel
chrII	288119	G	A	YBR023C_promoter:	SNP
chrII	794828	A	G	YBR295W_CDs:	SNP
chrII	426191	C	T	YBR088C_promoter:YBR089C-A_CDs:	SNP
chrII	528419	G	A	YBR141C_promoter:YBR142W_CDs:	SNP
chrII	614624	C	T	YBR196C_promoter:YBR196C-A_promoter:YBR196C-B_CDs:	SNP
chrII	51921	G	A	YBL088C_CDs:	SNP
chrII	614633	G	A	YBR196C_promoter:YBR196C-A_promoter:YBR196C-B_promoter:	SNP
chrII	303343	C	G	YBR033W_CDs:	SNP
chrII	278769	T	C	YBR019C_promoter:YBR020W_promoter:	SNP
chrII	721141	G	A	YBR251W_promoter:	SNP
chrII	24823	A	G	.	SNP
chrII	702521	T	G	YBR240C_promoter:	SNP
chrII	696571	A	G	YBR238C_CDs:	SNP
chrII	434430	A	T	YBR095C_CDs:	SNP
chrII	327935	C	A	.	SNP
chrII	327936	C	T	.	SNP
chrII	450817	TA	T	.	indel
chrII	475397	C	T	YBR116C_promoter:YBR117C_CDs:	SNP
chrII	639238	A	G	YBR208C_CDs:	SNP
chrII	8455	A	G	YBL108W_CDs:YBL108C-A_promoter:YBL107W-A_promoter:	SNP
chrII	98568	T	C	YBL066C_CDs:	SNP
chrII	721162	G	A	YBR251W_promoter:	SNP
chrII	278797	G	A	YBR019C_promoter:YBR020W_promoter:	SNP
chrII	172302	A	G	YBL024W_promoter:	SNP
chrII	778285	A	G	YBR288C_CDs:	SNP
chrII	172307	T	C	YBL024W_promoter:	SNP
chrII	24859	G	A	.	SNP
chrII	532765	A	G	YBR143C_promoter:YBR145W_promoter:	SNP
chrII	770335	T	C	YBR283C_CDs:YBR284W_promoter:	SNP
chrII	761904	T	C	YBR279W_CDs:	SNP
chrII	172322	G	T	YBL024W_promoter:	SNP
chrII	303395	G	A	YBR033W_CDs:	SNP
chrII	393511	C	T	YBR078W_CDs:	SNP
chrII	794921	C	T	YBR295W_CDs:	SNP
chrII	680236	G	A	YBR230W-A_promoter:YBR230C_promoter:	SNP
chrII	672045	T	C	YBR225W_CDs:	SNP
chrII	588509	A	G	YBR179C_CDs:	SNP
chrII	778544	C	T	YBR288C_CDs:	SNP
chrII	775560	T	C	YBR286W_CDs:	SNP
chrII	172338	T	G	YBL024W_promoter:	SNP
chrII	434484	A	G	YBR095C_CDs:	SNP
chrII	303413	A	G	YBR033W_CDs:	SNP
chrII	24888	G	A	.	SNP
chrII	426299	C	T	YBR088C_promoter:YBR089C-A_CDs:	SNP
chrII	360769	G	A	YBR059C_promoter:YBR060C_CDs:	SNP
chrII	65858	C	A	YBL085W_CDs:	SNP
chrII	794948	G	A	YBR295W_CDs:	SNP
chrII	694515	C	T	YBR237W_CDs:	SNP
chrII	745802	T	C	YBR271W_CDs:	SNP
chrII	303435	T	C	YBR033W_CDs:	SNP
chrII	147789	A	G	YBL037W_CDs:	SNP
chrII	713038	T	C	YBR247C_CDs:	SNP
chrII	41298	G	A	YBL097W_CDs:	SNP
chrII	172371	CT	C	YBL024W_promoter:	indel
chrII	311639	G	GT	YBR037C_promoter:YBR038W_promoter:	indel
chrII	24920	CA	C	.	indel
chrII	767375	C	T	YBR281C_CDs:YBR282W_promoter:	SNP
chrII	303452	G	A	YBR033W_CDs:	SNP
chrII	794976	A	G	YBR295W_CDs:	SNP
chrII	565601	A	T	YBR163W_promoter:	SNP
chrII	278884	G	C	YBR019C_promoter:YBR020W_promoter:	SNP
chrII	598378	A	C	YBR184W_CDs:	SNP
chrII	16749	G	A	YBL105C_CDs:	SNP
chrII	311665	TA	T	YBR037C_promoter:YBR038W_promoter:	indel
chrII	328054	G	A	.	SNP
chrII	736183	G	A	YBR261C_promoter:YBR263W_promoter:YBR262C_promoter:	SNP
chrII	426361	G	A	YBR088C_promoter:YBR089C-A_CDs:YBR090C_CDs:	SNP
chrII	311676	A	G	YBR037C_promoter:YBR038W_promoter:	SNP
chrII	598400	G	A	YBR184W_CDs:	SNP
chrII	483713	G	T	YBR121C_promoter:	SNP
chrII	803630	G	GAGCA	YBR298C_CDs:	indel
chrII	795012	G	A	YBR295W_CDs:	SNP
chrII	287110	A	G	YBR023C_CDs:	SNP
chrII	287113	G	A	YBR023C_CDs:	SNP
chrII	483723	G	A	YBR121C_promoter:	SNP
chrII	700482	C	T	YBR239C_promoter:	SNP
chrII	483726	T	C	YBR121C_promoter:	SNP
chrII	98703	G	A	YBL066C_CDs:	SNP
chrII	763288	T	C	YBR280C_CDs:	SNP
chrII	614803	T	C	YBR196C_promoter:YBR196C-A_promoter:YBR196C-B_promoter:	SNP
chrII	426388	A	G	YBR088C_promoter:YBR089C-A_CDs:YBR090C_CDs:	SNP
chrII	442773	A	T	YBR098W_CDs:	SNP
chrII	328087	C	A	.	SNP
chrII	270744	T	TA	.	indel
chrII	467353	A	C	YBR114W_CDs:	SNP
chrII	704922	A	G	YBR241C_promoter:YBR242W_CDs:	SNP
chrII	795035	A	G	YBR295W_CDs:	SNP
chrII	328094	T	A	.	SNP
chrII	410015	A	G	YBR083W_CDs:	SNP
chrII	614816	A	G	YBR196C_promoter:YBR196C-A_promoter:YBR196C-B_promoter:	SNP
chrII	775579	C	A	YBR286W_CDs:YBR287W_promoter:	SNP
chrII	745895	T	C	YBR271W_CDs:	SNP
chrII	573870	A	G	.	SNP
chrII	303537	T	G	YBR033W_CDs:	SNP
chrII	303540	C	T	YBR033W_CDs:	SNP
chrII	65975	C	T	YBL085W_CDs:	SNP
chrII	344506	T	A	.	SNP
chrII	418240	C	G	.	SNP
chrII	510710	A	T	YBR136W_CDs:	SNP
chrII	655817	C	A	YBR216C_CDs:	SNP
chrII	729547	A	G	YBR257W_CDs:YBR259W_promoter:	SNP
chrII	720973	A	G	YBR251W_promoter:	SNP
chrII	58787	A	T	YBL088C_CDs:	SNP
chrII	623061	G	A	YBR200W-A_CDs:YBR201W_promoter:	SNP
chrII	786902	G	T	YBR293W_promoter:	SNP
chrII	516567	A	G	YBR139W_CDs:	SNP
chrII	238040	T	C	YBL001C_promoter:	SNP
chrII	672217	T	A	YBR225W_CDs:	SNP
chrII	483804	T	C	YBR121C_promoter:	SNP
chrII	492001	C	A	YBR127C_CDs:	SNP
chrII	516590	C	T	YBR139W_CDs:	SNP
chrII	352751	C	T	YBR057C_CDs:	SNP
chrII	458835	G	T	YBR110W_promoter:YBR109C_promoter:	SNP
chrII	43774	C	G	YBL095W_CDs:YBL096C_promoter:YBL094C_CDs:	SNP
chrII	582680	T	C	YBR175W_CDs:YBR173C_promoter:YBR174C_promoter:	SNP
chrII	41463	C	T	YBL097W_CDs:	SNP
chrII	754169	C	T	YBR275C_CDs:	SNP
chrII	442879	C	T	YBR098W_CDs:	SNP
chrII	115202	A	G	.	SNP
chrII	66052	T	C	YBL085W_CDs:	SNP
chrII	508421	C	A	YBR136W_CDs:	SNP
chrII	592641	A	G	YBR181C_CDs:	SNP
chrII	795146	G	A	YBR295W_CDs:	SNP
chrII	761943	A	G	YBR279W_CDs:	SNP
chrII	41484	C	T	YBL097W_CDs:	SNP
chrII	770576	A	G	YBR283C_promoter:YBR284W_promoter:	SNP
chrII	544856	T	C	YBR150C_promoter:YBR151W_promoter:	SNP
chrII	565223	C	T	YBR162C_promoter:YBR162W-A_promoter:YBR163W_promoter:	SNP
chrII	57880	G	A	YBL088C_CDs:	SNP
chrII	795161	T	C	YBR295W_CDs:	SNP
chrII	696859	A	C	YBR238C_CDs:	SNP
chrII	287260	A	C	YBR023C_CDs:	SNP
chrII	795170	G	A	YBR295W_CDs:	SNP
chrII	655907	T	C	YBR216C_CDs:	SNP
chrII	98853	G	C	YBL066C_CDs:	SNP
chrII	115241	C	T	.	SNP
chrII	361006	G	C	YBR059C_promoter:YBR060C_CDs:	SNP
chrII	238131	A	T	YBL001C_promoter:	SNP
chrII	258071	T	G	YBR011C_promoter:	SNP
chrII	546154	G	T	YBR152W_promoter:	SNP
chrII	246331	A	G	YBR004C_promoter:YBR005W_CDs:YBR006W_promoter:	SNP
chrII	90685	G	A	YBL069W_promoter:YBL071C_promoter:YBL070C_CDs:	SNP
chrII	382389	T	C	YBR072W_CDs:YBR073W_promoter:	SNP
chrII	8288	T	A	YBL108W_CDs:YBL108C-A_promoter:YBL107W-A_promoter:	SNP
chrII	721476	T	C	YBR251W_CDs:	SNP
chrII	205382	T	C	YBL011W_CDs:	SNP
chrII	41543	A	G	YBL097W_CDs:	SNP
chrII	696907	T	C	YBR238C_CDs:	SNP
chrII	655951	G	T	YBR216C_CDs:	SNP
chrII	229968	C	T	YBL004W_CDs:	SNP
chrII	672339	T	A	YBR225W_CDs:	SNP
chrII	795224	T	C	YBR295W_CDs:	SNP
chrII	90715	G	C	YBL069W_promoter:YBL071C_promoter:YBL070C_CDs:	SNP
chrII	615005	A	G	YBR196C-A_promoter:YBR196C-B_promoter:	SNP
chrII	672354	C	T	YBR225W_CDs:	SNP
chrII	483939	A	G	YBR121C_promoter:	SNP
chrII	278630	C	G	YBR019C_promoter:YBR020W_promoter:	SNP
chrII	451175	G	A	YBR105C_CDs:	SNP
chrII	369259	T	C	YBR065C_CDs:	SNP
chrII	664174	T	C	YBR219C_promoter:YBR220C_CDs:	SNP
chrII	426608	A	G	YBR088C_promoter:YBR089C-A_CDs:YBR090C_CDs:	SNP
chrII	549496	G	T	YBR154C_promoter:YBR155W_promoter:	SNP
chrII	164474	A	G	YBL030C_promoter:	SNP
chrII	717439	G	A	YBR248C_promoter:YBR249C_CDs:	SNP
chrII	98940	A	T	YBL066C_CDs:	SNP
chrII	49789	C	T	YBL089W_CDs:	SNP
chrII	303744	G	A	YBR033W_CDs:	SNP
chrII	770692	A	AT	YBR283C_promoter:YBR284W_promoter:	indel
chrII	172681	G	A	YBL024W_CDs:	SNP
chrII	778890	G	C	YBR288C_CDs:YBR289W_promoter:	SNP
chrII	352907	T	C	YBR057C_CDs:	SNP
chrII	82573	C	T	YBL076C_CDs:	SNP
chrII	778895	T	C	YBR288C_CDs:YBR289W_promoter:	SNP
chrII	762515	C	A	YBR279W_CDs:	SNP
chrII	328340	C	T	YBR045C_CDs:	SNP
chrII	737941	A	G	YBR265W_promoter:YBR264C_CDs:	SNP
chrII	541339	G	A	YBR150C_CDs:	SNP
chrII	25246	T	C	YBL101C_CDs:	SNP
chrII	288197	T	C	YBR023C_promoter:	SNP
chrII	492196	G	A	YBR127C_CDs:	SNP
chrII	41637	C	A	YBL097W_CDs:	SNP
chrII	803495	C	T	YBR298C_CDs:	SNP
chrII	606888	C	T	YBR191W_CDs:YBR191W-A_promoter:YBR192W_promoter:	SNP
chrII	565929	C	T	YBR163W_CDs:	SNP
chrII	803498	T	C	YBR298C_CDs:	SNP
chrII	139949	C	G	YBL042C_CDs:	SNP
chrII	238259	A	G	YBL001C_promoter:	SNP
chrII	731934	C	T	YBR259W_CDs:	SNP
chrII	295028	C	T	YBR027C_promoter:YBR028C_CDs:	SNP
chrII	737979	G	C	YBR265W_promoter:YBR264C_CDs:	SNP
chrII	565949	A	G	YBR163W_CDs:	SNP
chrII	492226	A	G	YBR127C_CDs:	SNP
chrII	238275	T	A	YBL001C_promoter:	SNP
chrII	350549	G	GA	YBR056W-A_promoter:	indel
chrII	803528	T	C	YBR298C_CDs:	SNP
chrII	238282	C	T	YBL001C_promoter:	SNP
chrII	205517	C	A	YBL011W_CDs:	SNP
chrII	213710	C	T	YBL007C_CDs:	SNP
chrII	295631	G	A	YBR028C_CDs:	SNP
chrII	656080	T	C	YBR216C_CDs:	SNP
chrII	562638	G	A	YBR161W_CDs:	SNP
chrII	525014	C	T	YBR140C_CDs:	SNP
chrII	385751	C	A	YBR073W_CDs:	SNP
chrII	795354	G	C	YBR295W_CDs:	SNP
chrII	9679	A	G	.	SNP
chrII	574173	A	C	YBR169C_CDs:	SNP
chrII	738015	T	G	YBR265W_promoter:YBR264C_CDs:	SNP
chrII	533216	A	C	YBR145W_promoter:	SNP
chrII	369384	C	T	YBR065C_CDs:	SNP
chrII	434300	CAA	C	.	indel
chrII	393971	T	C	YBR078W_CDs:	SNP
chrII	205559	C	T	YBL011W_CDs:	SNP
chrII	25341	T	C	YBL101C_CDs:	SNP
chrII	25345	A	G	YBL101C_CDs:	SNP
chrII	533250	A	G	YBR145W_promoter:YBR144C_CDs:	SNP
chrII	41733	G	C	YBL097W_CDs:	SNP
chrII	533257	A	G	YBR145W_promoter:YBR144C_CDs:	SNP
chrII	484110	T	C	YBR121C_promoter:	SNP
chrII	533263	A	ACC	YBR145W_promoter:YBR144C_CDs:	indel
chrII	459536	C	T	YBR110W_CDs:	SNP
chrII	9688	C	G	.	SNP
chrII	705302	A	C	YBR242W_CDs:	SNP
chrII	189209	T	A	YBL017C_CDs:	SNP
chrII	770842	G	A	YBR283C_promoter:YBR284W_promoter:	SNP
chrII	795419	T	G	YBR295W_CDs:	SNP
chrII	672540	G	A	YBR225W_CDs:	SNP
chrII	533278	G	A	YBR145W_promoter:YBR144C_CDs:	SNP
chrII	418592	G	C	.	SNP
chrII	803617	C	T	YBR298C_CDs:	SNP
chrII	803618	C	T	YBR298C_CDs:	SNP
chrII	189223	C	T	YBL017C_CDs:	SNP
chrII	672553	T	C	YBR225W_CDs:	SNP
chrII	770861	A	G	YBR283C_promoter:YBR284W_promoter:	SNP
chrII	492334	G	C	YBR127C_CDs:	SNP
chrII	574257	G	A	YBR169C_CDs:	SNP
chrII	533300	C	G	YBR145W_promoter:YBR144C_CDs:	SNP
chrII	303241	C	A	YBR033W_CDs:	SNP
chrII	737904	T	C	YBR265W_promoter:YBR264C_CDs:	SNP
chrII	58174	A	T	YBL088C_CDs:	SNP
chrII	287551	A	G	YBR023C_CDs:	SNP
chrII	639808	G	A	YBR208C_CDs:	SNP
chrII	459585	C	T	YBR110W_CDs:	SNP
chrII	549698	GA	G	YBR154C_promoter:YBR155W_promoter:	indel
chrII	369478	C	T	YBR065C_CDs:	SNP
chrII	590663	A	G	YBR180W_CDs:	SNP
chrII	451403	G	A	YBR105C_CDs:	SNP
chrII	460258	C	CTA	.	indel
chrII	49999	A	G	YBL089W_CDs:	SNP
chrII	303954	G	A	YBR033W_CDs:	SNP
chrII	697171	T	C	YBR238C_CDs:	SNP
chrII	672596	C	G	YBR225W_CDs:	SNP
chrII	246613	A	AT	YBR004C_promoter:	indel
chrII	279383	G	A	YBR020W_CDs:	SNP
chrII	770910	A	G	YBR283C_promoter:YBR284W_promoter:	SNP
chrII	254815	C	T	YBR008C_promoter:	SNP
chrII	590688	A	G	YBR180W_CDs:	SNP
chrII	672610	C	T	YBR225W_CDs:	SNP
chrII	361315	C	T	YBR060C_CDs:	SNP
chrII	669158	A	G	YBR222C_promoter:	SNP
chrII	312167	G	C	YBR037C_promoter:YBR038W_CDs:	SNP
chrII	729234	A	G	YBR257W_CDs:	SNP
chrII	99188	C	T	YBL066C_CDs:YBL065W_promoter:	SNP
chrII	213883	G	A	YBL007C_CDs:	SNP
chrII	344959	A	G	YBR055C_CDs:	SNP
chrII	304001	T	C	YBR033W_CDs:	SNP
chrII	41858	C	T	YBL097W_CDs:	SNP
chrII	727268	C	T	YBR255C-A_promoter:	SNP
chrII	533382	A	G	YBR145W_promoter:YBR144C_CDs:	SNP
chrII	426888	G	C	YBR089C-A_promoter:YBR090C_CDs:	SNP
chrII	361354	C	T	YBR060C_CDs:	SNP
chrII	672652	C	T	YBR225W_CDs:	SNP
chrII	125762	T	C	YBL050W_CDs:	SNP
chrII	787344	A	T	YBR293W_CDs:	SNP
chrII	790680	T	C	YBR294W_CDs:	SNP
chrII	656275	A	C	YBR216C_CDs:	SNP
chrII	533396	CT	C	YBR145W_promoter:YBR144C_CDs:	indel
chrII	353774	G	T	YBR057C_promoter:YBR058C_CDs:	SNP
chrII	656281	T	G	YBR216C_CDs:	SNP
chrII	107418	T	C	YBL061C_promoter:YBL060W_promoter:	SNP
chrII	525211	G	A	YBR140C_CDs:	SNP
chrII	99228	T	C	YBL066C_CDs:YBL065W_promoter:	SNP
chrII	66467	G	A	YBL085W_CDs:	SNP
chrII	738213	A	C	YBR265W_promoter:YBR264C_CDs:	SNP
chrII	652785	A	C	YBR214W_CDs:YBR215W_promoter:	SNP
chrII	115624	A	G	YBL055C_CDs:	SNP
chrII	107438	A	T	YBL061C_promoter:YBL060W_promoter:	SNP
chrII	66479	A	G	YBL085W_CDs:	SNP
chrII	115635	C	T	YBL055C_CDs:	SNP
chrII	115637	T	C	YBL055C_CDs:	SNP
chrII	795575	T	A	YBR295W_CDs:	SNP
chrII	41913	A	G	YBL097W_CDs:	SNP
chrII	328641	T	A	YBR045C_CDs:	SNP
chrII	66503	A	G	YBL085W_CDs:	SNP
chrII	730059	T	C	YBR259W_promoter:YBR258C_CDs:	SNP
chrII	590796	T	C	YBR180W_CDs:	SNP
chrII	197581	C	T	.	SNP
chrII	549839	T	C	YBR154C_promoter:YBR155W_CDs:	SNP
chrII	345046	G	A	YBR055C_CDs:	SNP
chrII	590807	T	G	YBR180W_CDs:	SNP
chrII	631768	G	A	YBR203W_CDs:	SNP
chrII	730074	G	A	YBR259W_promoter:YBR258C_CDs:	SNP
chrII	798886	C	A	YBR296C_promoter:	SNP
chrII	320491	C	T	YBR042C_CDs:	SNP
chrII	156652	C	T	YBL034C_CDs:	SNP
chrII	345073	T	A	YBR055C_CDs:	SNP
chrII	164851	T	A	YBL030C_promoter:YBL029C-A_promoter:	SNP
chrII	639988	G	A	YBR208C_CDs:	SNP
chrII	175160	T	A	YBL023C_CDs:	SNP
chrII	566265	T	A	YBR163W_CDs:	SNP
chrII	697340	A	G	YBR238C_promoter:	SNP
chrII	640000	C	A	YBR208C_CDs:	SNP
chrII	218624	A	G	YBL005W_CDs:	SNP
chrII	785238	G	A	YBR291C_promoter:YBR292C_promoter:	SNP
chrII	66566	T	C	YBL085W_CDs:	SNP
chrII	115719	C	A	YBL055C_CDs:	SNP
chrII	803850	G	A	YBR298C_CDs:	SNP
chrII	803852	C	T	YBR298C_CDs:	SNP
chrII	648208	A	G	YBR212W_CDs:	SNP
chrII	238609	C	A	.	SNP
chrII	721938	A	G	YBR251W_CDs:YBR252W_promoter:	SNP
chrII	803861	G	A	YBR298C_CDs:	SNP
chrII	66584	C	T	YBL085W_CDs:	SNP
chrII	590880	C	A	YBR180W_CDs:	SNP
chrII	794800	G	A	YBR295W_CDs:	SNP
chrII	506715	T	C	YBR136W_CDs:	SNP
chrII	541736	A	G	YBR150C_CDs:	SNP
chrII	795692	C	A	YBR295W_CDs:	SNP
chrII	794651	T	C	YBR295W_CDs:	SNP
chrII	541749	G	A	YBR150C_CDs:	SNP
chrII	181302	A	G	YBL022C_promoter:	SNP
chrII	538121	T	C	YBR148W_CDs:	SNP
chrII	609120	T	A	YBR194W_promoter:YBR193C_CDs:	SNP
chrII	541763	A	G	YBR150C_CDs:	SNP
chrII	656453	G	A	YBR216C_CDs:	SNP
chrII	279623	T	C	YBR020W_CDs:	SNP
chrII	287818	A	G	YBR023C_CDs:	SNP
chrII	524471	C	T	YBR140C_CDs:	SNP
chrII	709271	C	T	YBR245C_CDs:	SNP
chrII	713805	T	C	YBR247C_CDs:	SNP
chrII	58450	G	A	YBL088C_CDs:	SNP
chrII	427091	TATA	T	YBR089C-A_promoter:YBR090C_promoter:	indel
chrII	705627	A	G	YBR243C_CDs:	SNP
chrII	705633	C	T	YBR243C_CDs:	SNP
chrII	156776	A	G	YBL034C_CDs:	SNP
chrII	533610	C	CCAGA	YBR145W_promoter:YBR144C_promoter:	indel
chrII	533611	T	TTA	YBR145W_promoter:YBR144C_promoter:	indel
chrII	164975	T	C	YBL030C_promoter:YBL029C-A_promoter:	SNP
chrII	803954	G	A	YBR298C_CDs:	SNP
chrII	590964	T	C	YBR180W_CDs:	SNP
chrII	361594	T	C	YBR060C_CDs:	SNP
chrII	803964	G	A	YBR298C_CDs:	SNP
chrII	58496	A	G	YBL088C_CDs:	SNP
chrII	353413	G	A	YBR057C_promoter:	SNP
chrII	787596	C	A	YBR293W_CDs:	SNP
chrII	345232	G	C	YBR055C_CDs:	SNP
chrII	672914	A	T	YBR225W_CDs:	SNP
chrII	565443	G	A	YBR162C_promoter:	SNP
chrII	640150	T	C	YBR208C_CDs:	SNP
chrII	107671	C	T	YBL061C_promoter:YBL060W_promoter:	SNP
chrII	312473	T	C	YBR038W_CDs:	SNP
chrII	361627	A	G	YBR060C_CDs:	SNP
chrII	66717	C	A	YBL085W_CDs:	SNP
chrII	803999	T	A	YBR298C_CDs:	SNP
chrII	787620	A	G	YBR293W_CDs:	SNP
chrII	804012	A	AAG	YBR298C_CDs:	indel
chrII	547516	G	C	YBR153W_CDs:	SNP
chrII	804016	AT	A	YBR298C_CDs:	indel
chrII	238769	GA	G	.	indel
chrII	804019	GA	G	YBR298C_CDs:	indel
chrII	115894	A	G	YBL055C_CDs:	SNP
chrII	804023	G	A	YBR298C_CDs:	SNP
chrII	107704	A	C	YBL061C_promoter:YBL060W_promoter:	SNP
chrII	165049	C	T	YBL029C-A_promoter:	SNP
chrII	533330	T	A	YBR145W_promoter:YBR144C_CDs:	SNP
chrII	246973	T	C	YBR006W_promoter:	SNP
chrII	238785	T	G	.	SNP
chrII	238786	A	G	.	SNP
chrII	255173	C	G	YBR008C_promoter:	SNP
chrII	369865	C	T	YBR065C_promoter:	SNP
chrII	197834	A	T	.	SNP
chrII	42187	C	A	YBL097W_CDs:	SNP
chrII	746700	A	T	YBR272C_CDs:	SNP
chrII	353485	CA	C	YBR057C_promoter:	indel
chrII	730326	T	C	YBR259W_promoter:YBR258C_promoter:	SNP
chrII	67108	C	A	.	SNP
chrII	328922	C	T	YBR045C_CDs:	SNP
chrII	804059	A	G	YBR298C_CDs:	SNP
chrII	804060	T	C	YBR298C_CDs:	SNP
chrII	189661	T	C	YBL017C_CDs:	SNP
chrII	528592	G	A	YBR141C_promoter:YBR142W_CDs:	SNP
chrII	369891	A	G	YBR065C_promoter:	SNP
chrII	451813	A	G	YBR105C_CDs:YBR106W_promoter:	SNP
chrII	189673	A	G	YBL017C_CDs:	SNP
chrII	517356	G	A	YBR140C_CDs:	SNP
chrII	238829	A	T	.	SNP
chrII	271598	C	T	YBR017C_CDs:	SNP
chrII	804079	A	AT	YBR298C_CDs:	indel
chrII	58609	T	C	YBL088C_CDs:	SNP
chrII	84862	C	T	YBL076C_promoter:YBL075C_CDs:	SNP
chrII	148726	G	T	YBL037W_CDs:	SNP
chrII	497990	T	C	YBR131W_CDs:YBR131C-A_promoter:	SNP
chrII	804089	A	G	YBR298C_CDs:	SNP
chrII	588671	G	C	YBR179C_CDs:	SNP
chrII	287997	A	G	YBR023C_promoter:	SNP
chrII	159957	A	G	YBL033C_promoter:YBL032W_promoter:	SNP
chrII	304384	G	T	YBR033W_CDs:	SNP
chrII	107779	C	T	YBL061C_promoter:YBL060W_promoter:	SNP
chrII	804104	A	G	YBR298C_CDs:	SNP
chrII	503402	A	G	YBR133C_CDs:YBR134W_promoter:	SNP
chrII	711554	A	G	YBR245C_promoter:YBR246W_promoter:	SNP
chrII	280109	A	G	YBR020W_CDs:	SNP
chrII	804112	C	A	YBR298C_CDs:	SNP
chrII	703363	C	T	YBR241C_CDs:	SNP
chrII	410900	A	AT	YBR084W_promoter:	indel
chrII	58647	G	A	YBL088C_CDs:	SNP
chrII	517400	C	T	YBR140C_CDs:	SNP
chrII	793476	A	C	YBR295W_CDs:	SNP
chrII	238875	C	A	.	SNP
chrII	247069	T	A	YBR006W_CDs:	SNP
chrII	689438	A	G	YBR235W_CDs:	SNP
chrII	476447	CT	C	YBR117C_promoter:	indel
chrII	288304	C	G	YBR023C_promoter:	SNP
chrII	66852	T	C	.	SNP
chrII	288039	G	A	YBR023C_promoter:	SNP
chrII	99630	G	C	YBL066C_CDs:YBL065W_promoter:	SNP
chrII	654216	C	A	YBR215W_CDs:	SNP
chrII	730418	G	T	YBR259W_CDs:YBR258C_promoter:	SNP
chrII	17715	A	G	YBL105C_promoter:	SNP
chrII	632118	T	G	.	SNP
chrII	165178	C	G	YBL029C-A_promoter:YBL029W_promoter:	SNP
chrII	523146	G	C	YBR140C_CDs:	SNP
chrII	607804	A	G	YBR192W_CDs:	SNP
chrII	696544	G	A	YBR238C_CDs:	SNP
chrII	804167	T	C	YBR298C_CDs:	SNP
chrII	66889	A	T	.	SNP
chrII	607563	A	C	YBR192W_promoter:	SNP
chrII	75084	A	G	YBL080C_promoter:YBL079W_promoter:	SNP
chrII	517455	A	G	YBR140C_CDs:	SNP
chrII	288081	A	G	YBR023C_promoter:	SNP
chrII	107862	A	G	YBL061C_promoter:YBL060W_promoter:	SNP
chrII	492887	G	A	YBR127C_promoter:	SNP
chrII	9560	C	T	.	SNP
chrII	492890	T	G	YBR127C_promoter:	SNP
chrII	787803	A	C	YBR293W_CDs:	SNP
chrII	9565	A	G	.	SNP
chrII	9567	G	A	.	SNP
chrII	492899	G	T	YBR127C_promoter:	SNP
chrII	542052	T	A	YBR150C_CDs:	SNP
chrII	279910	T	C	YBR020W_CDs:	SNP
chrII	558440	C	G	YBR159W_promoter:	SNP
chrII	787817	C	T	YBR293W_CDs:	SNP
chrII	378218	C	T	YBR069C_CDs:	SNP
chrII	509291	T	C	YBR136W_CDs:	SNP
chrII	132460	A	G	YBL047C_promoter:YBL046W_CDs:	SNP
chrII	443759	G	C	YBR099C_promoter:	SNP
chrII	410992	A	G	YBR084W_promoter:	SNP
chrII	804209	G	A	YBR298C_CDs:	SNP
chrII	476530	A	G	YBR117C_promoter:	SNP
chrII	583031	G	T	YBR175W_CDs:YBR173C_promoter:YBR174C_promoter:YBR176W_promoter:	SNP
chrII	25978	G	A	YBL101C_CDs:	SNP
chrII	134872	T	C	YBL045C_CDs:	SNP
chrII	681346	A	G	.	SNP
chrII	22415	T	C	YBL103C_CDs:	SNP
chrII	50569	A	G	YBL089W_CDs:	SNP
chrII	124298	C	T	YBL051C_CDs:YBL050W_promoter:	SNP
chrII	116107	A	G	YBL055C_CDs:	SNP
chrII	107917	G	C	YBL061C_promoter:YBL060W_promoter:	SNP
chrII	451982	C	T	YBR105C_promoter:YBR106W_promoter:	SNP
chrII	714130	G	C	YBR247C_CDs:	SNP
chrII	362051	G	A	YBR060C_CDs:	SNP
chrII	542100	A	G	YBR150C_CDs:	SNP
chrII	804245	G	A	YBR298C_CDs:	SNP
chrII	755095	G	A	YBR275C_CDs:	SNP
chrII	804248	G	A	YBR298C_CDs:	SNP
chrII	26010	C	T	YBL101C_CDs:	SNP
chrII	402843	A	G	YBR081C_CDs:	SNP
chrII	269210	C	G	YBR015C_CDs:	SNP
chrII	648179	A	C	YBR212W_CDs:	SNP
chrII	804259	C	CAG	YBR298C_CDs:	indel
chrII	804260	T	TC	YBR298C_CDs:	indel
chrII	804263	A	G	YBR298C_CDs:	SNP
chrII	50601	C	A	YBL089W_CDs:	SNP
chrII	804266	G	T	YBR298C_CDs:	SNP
chrII	26029	G	A	YBL101C_CDs:	SNP
chrII	378287	C	T	YBR069C_CDs:	SNP
chrII	804272	G	A	YBR298C_CDs:	SNP
chrII	329137	G	A	YBR045C_CDs:	SNP
chrII	468402	G	A	YBR114W_CDs:	SNP
chrII	50611	A	G	YBL089W_CDs:	SNP
chrII	804278	G	A	YBR298C_CDs:	SNP
chrII	746935	T	C	YBR272C_CDs:	SNP
chrII	712622	C	A	YBR246W_CDs:	SNP
chrII	703392	G	A	YBR241C_CDs:	SNP
chrII	435650	T	C	YBR095C_CDs:YBR096W_promoter:	SNP
chrII	214467	C	T	YBL007C_CDs:	SNP
chrII	9669	A	AT	.	indel
chrII	533959	A	G	YBR145W_CDs:YBR144C_promoter:	SNP
chrII	116168	T	A	YBL055C_CDs:	SNP
chrII	181705	C	G	YBL022C_promoter:YBL020W_promoter:YBL021C_CDs:	SNP
chrII	804303	A	G	YBR298C_CDs:	SNP
chrII	435669	G	A	YBR095C_CDs:YBR096W_promoter:	SNP
chrII	771544	G	T	YBR284W_CDs:	SNP
chrII	793509	A	C	YBR295W_CDs:	SNP
chrII	787938	T	C	YBR293W_CDs:	SNP
chrII	787939	T	C	YBR293W_CDs:	SNP
chrII	736166	GA	G	YBR261C_promoter:YBR263W_promoter:YBR262C_promoter:	indel
chrII	466560	C	T	YBR112C_promoter:	SNP
chrII	681450	C	T	.	SNP
chrII	460270	C	CT	.	indel
chrII	669267	T	C	YBR222C_promoter:	SNP
chrII	799031	G	C	YBR296C_promoter:	SNP
chrII	673284	T	G	YBR225W_CDs:YBR226C_CDs:	SNP
chrII	622849	A	T	YBR200W-A_promoter:YBR201W_promoter:	SNP
chrII	794394	A	G	YBR295W_CDs:	SNP
chrII	804364	C	A	YBR298C_CDs:YBR299W_promoter:	SNP
chrII	792152	T	C	YBR295W_promoter:	SNP
chrII	353810	A	G	YBR057C_promoter:YBR058C_CDs:	SNP
chrII	609198	G	C	YBR194W_promoter:YBR193C_CDs:	SNP
chrII	542232	C	T	YBR150C_CDs:	SNP
chrII	796189	G	C	YBR295W_CDs:	SNP
chrII	794075	C	T	YBR295W_CDs:	SNP
chrII	116257	G	A	YBL055C_CDs:	SNP
chrII	394786	TCTC	T	.	indel
chrII	615971	C	T	YBR197C_promoter:	SNP
chrII	665124	T	C	YBR220C_promoter:	SNP
chrII	714277	C	T	YBR247C_CDs:	SNP
chrII	665126	T	C	YBR220C_promoter:	SNP
chrII	271912	G	A	YBR017C_CDs:	SNP
chrII	337453	T	C	YBR049C_promoter:YBR051W_promoter:YBR050C_CDs:	SNP
chrII	288303	T	C	YBR023C_promoter:	SNP
chrII	427568	T	C	YBR089C-A_promoter:YBR090C_promoter:YBR091C_promoter:	SNP
chrII	26161	G	A	YBL101C_CDs:	SNP
chrII	460340	A	G	.	SNP
chrII	673338	C	T	YBR226C_CDs:	SNP
chrII	779836	G	T	YBR288C_promoter:YBR289W_CDs:	SNP
chrII	215989	G	A	YBL007C_CDs:YBL006W-A_promoter:	SNP
chrII	493122	T	C	YBR127C_promoter:YBR128C_CDs:	SNP
chrII	493123	T	C	YBR127C_promoter:YBR128C_CDs:	SNP
chrII	738886	C	T	YBR265W_CDs:YBR264C_promoter:YBR267W_promoter:	SNP
chrII	198241	A	T	.	SNP
chrII	138167	T	C	.	SNP
chrII	520461	G	A	YBR140C_CDs:	SNP
chrII	190032	T	C	YBL017C_CDs:	SNP
chrII	329298	T	A	YBR045C_CDs:	SNP
chrII	288339	A	C	YBR023C_promoter:	SNP
chrII	140884	G	A	YBL042C_promoter:YBL041W_promoter:	SNP
chrII	771678	G	A	YBR284W_CDs:	SNP
chrII	353889	T	C	YBR057C_promoter:YBR058C_CDs:	SNP
chrII	282657	C	A	YBR021W_CDs:	SNP
chrII	247399	A	G	YBR006W_CDs:	SNP
chrII	763300	A	G	YBR280C_CDs:	SNP
chrII	673391	G	T	YBR226C_CDs:	SNP
chrII	722546	A	C	YBR252W_promoter:YBR253W_promoter:	SNP
chrII	640627	G	A	YBR208C_CDs:	SNP
chrII	108149	C	T	YBL061C_promoter:YBL060W_CDs:	SNP
chrII	239223	C	A	YBR001C_CDs:	SNP
chrII	373012	G	A	YBR067C_promoter:	SNP
chrII	738941	T	C	YBR265W_CDs:YBR264C_promoter:YBR267W_promoter:	SNP
chrII	520469	A	G	YBR140C_CDs:	SNP
chrII	326592	T	A	YBR044C_promoter:	SNP
chrII	9859	T	G	.	SNP
chrII	50820	C	T	YBL089W_CDs:	SNP
chrII	796295	T	C	YBR295W_CDs:	SNP
chrII	587372	T	C	YBR179C_CDs:	SNP
chrII	730763	T	C	YBR259W_CDs:YBR258C_promoter:	SNP
chrII	353932	A	G	YBR057C_promoter:YBR058C_CDs:	SNP
chrII	722576	G	A	YBR252W_promoter:YBR253W_promoter:	SNP
chrII	378520	T	C	YBR069C_promoter:	SNP
chrII	721566	G	A	YBR251W_CDs:	SNP
chrII	18082	A	T	YBL105C_promoter:	SNP
chrII	752582	A	G	YBR275C_CDs:	SNP
chrII	419495	G	A	YBR085C-A_promoter:	SNP
chrII	804522	C	T	YBR298C_promoter:YBR299W_promoter:	SNP
chrII	790813	G	A	YBR294W_CDs:	SNP
chrII	190128	T	A	YBL017C_CDs:	SNP
chrII	730801	G	A	YBR259W_CDs:YBR258C_promoter:	SNP
chrII	591539	C	A	.	SNP
chrII	607924	A	G	YBR192W_CDs:	SNP
chrII	460470	T	C	.	SNP
chrII	722617	G	A	YBR252W_CDs:YBR253W_promoter:	SNP
chrII	771772	A	G	YBR284W_CDs:	SNP
chrII	575166	C	T	YBR169C_CDs:	SNP
chrII	378485	C	G	YBR069C_promoter:	SNP
chrII	591553	A	G	.	SNP
chrII	517826	C	T	YBR140C_CDs:	SNP
chrII	280261	C	A	YBR020W_CDs:	SNP
chrII	362183	T	C	YBR060C_CDs:	SNP
chrII	722635	C	T	YBR252W_CDs:YBR253W_promoter:	SNP
chrII	804556	T	C	YBR298C_promoter:YBR299W_promoter:	SNP
chrII	50893	G	A	YBL089W_CDs:	SNP
chrII	83662	A	G	YBL076C_CDs:	SNP
chrII	108239	C	T	YBL061C_promoter:YBL060W_CDs:	SNP
chrII	804560	T	C	YBR298C_promoter:YBR299W_promoter:	SNP
chrII	165586	T	A	YBL029C-A_promoter:YBL029W_promoter:	SNP
chrII	198355	TC	T	.	indel
chrII	280277	C	T	YBR020W_CDs:	SNP
chrII	214744	T	C	YBL007C_CDs:	SNP
chrII	378585	AG	A	YBR069C_promoter:	indel
chrII	788189	G	A	YBR293W_CDs:	SNP
chrII	788190	T	G	YBR293W_CDs:	SNP
chrII	755424	G	A	YBR275C_CDs:	SNP
chrII	42723	T	C	YBL097W_CDs:YBL095W_promoter:	SNP
chrII	288484	T	C	YBR023C_promoter:YBR024W_promoter:	SNP
chrII	42726	A	G	YBL097W_CDs:YBL095W_promoter:	SNP
chrII	435951	A	C	YBR095C_promoter:YBR096W_promoter:YBR097W_promoter:	SNP
chrII	714480	GT	G	YBR247C_promoter:	indel
chrII	288498	G	A	YBR023C_promoter:YBR024W_promoter:	SNP
chrII	657139	T	C	YBR216C_CDs:YBR217W_promoter:	SNP
chrII	657146	T	G	YBR216C_CDs:YBR217W_promoter:	SNP
chrII	116476	A	G	YBL055C_CDs:	SNP
chrII	18175	T	C	YBL105C_promoter:	SNP
chrII	83713	G	C	YBL076C_CDs:	SNP
chrII	50947	A	G	YBL089W_CDs:	SNP
chrII	534277	A	G	YBR145W_CDs:YBR144C_promoter:YBR146W_promoter:	SNP
chrII	786732	A	AT	YBR293W_promoter:	indel
chrII	50954	G	C	.	SNP
chrII	657166	C	T	YBR216C_CDs:YBR217W_promoter:	SNP
chrII	444175	T	G	YBR099C_promoter:YBR101C_CDs:	SNP
chrII	419604	C	G	YBR085C-A_promoter:	SNP
chrII	444181	G	A	YBR099C_promoter:YBR101C_CDs:	SNP
chrII	558870	T	C	YBR159W_CDs:	SNP
chrII	321309	G	A	YBR042C_CDs:	SNP
chrII	67361	A	G	YBL084C_CDs:	SNP
chrII	395042	GAA	G	.	indel
chrII	378659	T	C	YBR069C_promoter:	SNP
chrII	567077	C	A	YBR163W_CDs:	SNP
chrII	804646	T	C	YBR298C_promoter:YBR299W_promoter:	SNP
chrII	583463	A	G	YBR174C_promoter:YBR176W_promoter:	SNP
chrII	714536	A	G	YBR247C_promoter:	SNP
chrII	150492	G	T	YBL036C_CDs:	SNP
chrII	10027	C	T	YBL107C_CDs:	SNP
chrII	444205	G	A	YBR099C_promoter:YBR101C_CDs:	SNP
chrII	732126	A	G	YBR259W_CDs:	SNP
chrII	10038	C	T	YBL107C_CDs:	SNP
chrII	75576	G	A	YBL080C_promoter:YBL079W_CDs:	SNP
chrII	796474	T	C	YBR295W_CDs:	SNP
chrII	378683	T	C	YBR069C_promoter:	SNP
chrII	550717	C	T	YBR155W_CDs:	SNP
chrII	59199	A	G	YBL088C_CDs:	SNP
chrII	608066	T	C	YBR192W_CDs:	SNP
chrII	485003	A	C	YBR122C_promoter:YBR123C_CDs:	SNP
chrII	378692	T	C	YBR069C_promoter:	SNP
chrII	730949	T	C	YBR259W_CDs:YBR258C_promoter:	SNP
chrII	296774	A	G	YBR028C_promoter:YBR029C_CDs:	SNP
chrII	665417	A	G	YBR220C_promoter:YBR221C_CDs:	SNP
chrII	198475	TA	T	.	indel
chrII	108366	A	T	YBL061C_promoter:YBL060W_CDs:	SNP
chrII	698191	C	A	YBR238C_promoter:	SNP
chrII	598328	C	A	YBR184W_CDs:	SNP
chrII	477014	A	AT	YBR117C_promoter:YBR118W_promoter:	indel
chrII	108375	G	A	YBL061C_promoter:YBL060W_CDs:	SNP
chrII	722781	A	G	YBR252W_CDs:YBR253W_promoter:	SNP
chrII	104641	T	C	YBL063W_CDs:YBL062W_promoter:	SNP
chrII	804707	A	G	YBR298C_promoter:YBR299W_promoter:	SNP
chrII	198501	G	C	.	SNP
chrII	392544	T	C	YBR076C-A_promoter:YBR077C_promoter:YBR078W_promoter:	SNP
chrII	515049	A	G	YBR138C_CDs:YBR139W_promoter:	SNP
chrII	108408	T	C	YBL060W_CDs:	SNP
chrII	337786	G	A	YBR049C_promoter:YBR051W_promoter:YBR050C_CDs:	SNP
chrII	681860	C	T	.	SNP
chrII	550791	G	A	YBR155W_CDs:	SNP
chrII	681865	G	A	.	SNP
chrII	485258	T	C	YBR122C_promoter:YBR123C_CDs:	SNP
chrII	296843	G	A	YBR028C_promoter:YBR029C_CDs:	SNP
chrII	565570	C	T	YBR163W_promoter:	SNP
chrII	706449	A	G	YBR243C_CDs:	SNP
chrII	10136	G	T	YBL107C_CDs:	SNP
chrII	673689	G	A	YBR226C_promoter:YBR227C_CDs:	SNP
chrII	534427	C	T	YBR145W_CDs:YBR144C_promoter:YBR146W_promoter:	SNP
chrII	92062	T	G	YBL068W_promoter:	SNP
chrII	288671	T	A	YBR023C_promoter:YBR024W_promoter:	SNP
chrII	362403	T	C	YBR060C_CDs:	SNP
chrII	772004	C	T	YBR284W_CDs:	SNP
chrII	804775	G	C	YBR298C_promoter:YBR299W_promoter:	SNP
chrII	526248	G	A	YBR140C_CDs:YBR141W-A_promoter:	SNP
chrII	42921	G	A	YBL097W_CDs:YBL095W_promoter:	SNP
chrII	501677	C	A	YBR132C_promoter:	SNP
chrII	763823	G	A	YBR280C_CDs:	SNP
chrII	501680	T	A	YBR132C_promoter:	SNP
chrII	157617	T	C	YBL034C_CDs:	SNP
chrII	216051	C	T	YBL007C_CDs:YBL006W-A_promoter:	SNP
chrII	444343	G	A	YBR101C_CDs:	SNP
chrII	534459	G	A	YBR145W_CDs:YBR144C_promoter:YBR146W_promoter:	SNP
chrII	288704	A	AT	YBR023C_promoter:YBR024W_promoter:	indel
chrII	698306	G	A	.	SNP
chrII	313283	A	G	YBR038W_CDs:	SNP
chrII	444358	T	A	YBR101C_CDs:	SNP
chrII	100295	G	A	YBL066C_promoter:YBL065W_CDs:	SNP
chrII	681928	C	T	.	SNP
chrII	288717	C	T	YBR023C_promoter:YBR024W_promoter:	SNP
chrII	739283	A	G	YBR265W_CDs:YBR264C_promoter:YBR267W_promoter:	SNP
chrII	92119	C	T	YBL068W_promoter:	SNP
chrII	706521	A	T	YBR243C_CDs:	SNP
chrII	788444	A	G	YBR294W_promoter:	SNP
chrII	108510	T	C	YBL060W_CDs:	SNP
chrII	649183	C	G	YBR212W_CDs:	SNP
chrII	493536	T	C	YBR127C_promoter:YBR128C_CDs:	SNP
chrII	313313	G	A	YBR038W_CDs:	SNP
chrII	10210	G	A	YBL107C_CDs:	SNP
chrII	302075	G	A	YBR033W_CDs:	SNP
chrII	26596	C	G	YBL101C_CDs:	SNP
chrII	280550	A	T	YBR020W_CDs:YBR021W_promoter:	SNP
chrII	83944	G	A	YBL076C_CDs:	SNP
chrII	747498	C	T	YBR272C_CDs:	SNP
chrII	690155	T	C	YBR235W_CDs:	SNP
chrII	649196	T	C	YBR212W_CDs:	SNP
chrII	280562	C	T	YBR020W_CDs:YBR021W_promoter:	SNP
chrII	133107	A	G	YBL046W_CDs:	SNP
chrII	124916	G	A	YBL051C_promoter:YBL050W_promoter:	SNP
chrII	518133	A	G	YBR140C_CDs:	SNP
chrII	313334	A	G	YBR038W_CDs:	SNP
chrII	595625	C	A	YBR182C_promoter:YBR183W_promoter:YBR182C-A_promoter:	SNP
chrII	501753	G	GACGT	YBR132C_promoter:	indel
chrII	108543	G	A	YBL060W_CDs:	SNP
chrII	288768	C	T	YBR023C_promoter:YBR024W_promoter:	SNP
chrII	572093	A	G	YBR166C_promoter:YBR168W_promoter:YBR167C_promoter:	SNP
chrII	722946	A	G	YBR252W_CDs:YBR253W_promoter:	SNP
chrII	288773	T	A	YBR023C_promoter:YBR024W_promoter:	SNP
chrII	747528	A	C	YBR272C_CDs:	SNP
chrII	442711	T	C	YBR098W_CDs:	SNP
chrII	436236	T	A	YBR095C_promoter:YBR096W_CDs:YBR097W_promoter:	SNP
chrII	354317	A	G	YBR058C_CDs:	SNP
chrII	124942	C	T	YBL051C_promoter:YBL050W_promoter:	SNP
chrII	100367	A	T	YBL066C_promoter:	SNP
chrII	419859	T	C	YBR085C-A_promoter:	SNP
chrII	780308	T	A	YBR288C_promoter:YBR289W_CDs:	SNP
chrII	788501	G	C	YBR294W_promoter:	SNP
chrII	60420	A	G	YBL087C_CDs:	SNP
chrII	215068	G	A	YBL007C_CDs:	SNP
chrII	116766	T	C	YBL055C_CDs:YBL054W_promoter:	SNP
chrII	288800	T	C	YBR023C_promoter:YBR024W_promoter:	SNP
chrII	649250	G	C	YBR212W_CDs:	SNP
chrII	796710	T	G	.	SNP
chrII	719773	T	C	YBR250W_CDs:	SNP
chrII	288809	A	C	YBR023C_promoter:YBR024W_promoter:	SNP
chrII	600106	G	A	YBR185C_promoter:YBR186W_promoter:	SNP
chrII	731181	A	G	YBR259W_CDs:	SNP
chrII	75822	T	C	YBL079W_CDs:	SNP
chrII	804912	A	C	YBR298C_promoter:YBR299W_promoter:	SNP
chrII	747569	C	T	YBR272C_CDs:	SNP
chrII	682038	T	C	.	SNP
chrII	337975	T	A	YBR051W_promoter:YBR050C_CDs:	SNP
chrII	727581	G	A	YBR255C-A_promoter:YBR256C_CDs:	SNP
chrII	100413	A	G	YBL066C_promoter:	SNP
chrII	723006	G	A	YBR252W_CDs:YBR253W_promoter:	SNP
chrII	665666	G	A	YBR220C_promoter:YBR221C_CDs:YBR221W-A_promoter:	SNP
chrII	764939	A	T	YBR280C_promoter:	SNP
chrII	518217	C	T	YBR140C_CDs:	SNP
chrII	579255	T	C	YBR172C_CDs:	SNP
chrII	731212	G	A	YBR259W_CDs:	SNP
chrII	731214	A	G	YBR259W_CDs:	SNP
chrII	18513	A	G	YBL105C_promoter:YBL104C_CDs:	SNP
chrII	313427	T	C	YBR038W_CDs:	SNP
chrII	10325	T	C	YBL107C_CDs:	SNP
chrII	247894	T	C	YBR006W_CDs:	SNP
chrII	182360	T	C	YBL020W_promoter:YBL021C_promoter:	SNP
chrII	44047	G	A	YBL095W_CDs:YBL096C_promoter:YBL094C_CDs:	SNP
chrII	710330	C	T	YBR245C_CDs:	SNP
chrII	108645	C	T	YBL060W_CDs:	SNP
chrII	411750	G	A	YBR084W_CDs:	SNP
chrII	313448	C	T	YBR038W_CDs:	SNP
chrII	389479	C	G	YBR076W_promoter:	SNP
chrII	59500	A	G	YBL088C_promoter:	SNP
chrII	657517	C	T	YBR216C_CDs:YBR217W_promoter:	SNP
chrII	460910	T	C	.	SNP
chrII	210621	C	T	YBL008W_CDs:	SNP
chrII	288880	G	A	YBR023C_promoter:YBR024W_promoter:	SNP
chrII	788596	T	TA	YBR294W_promoter:	indel
chrII	796789	A	G	.	SNP
chrII	542838	T	C	YBR150C_CDs:	SNP
chrII	190583	G	A	YBL017C_CDs:	SNP
chrII	354427	T	C	YBR058C_CDs:	SNP
chrII	288893	C	T	YBR023C_promoter:YBR024W_promoter:	SNP
chrII	708971	A	G	YBR245C_CDs:	SNP
chrII	59525	T	C	YBL088C_promoter:	SNP
chrII	534664	T	C	YBR145W_CDs:	SNP
chrII	501897	G	A	YBR132C_promoter:YBR133C_CDs:	SNP
chrII	453655	T	C	.	SNP
chrII	665746	G	A	YBR221C_CDs:YBR221W-A_promoter:	SNP
chrII	444564	A	G	YBR101C_CDs:	SNP
chrII	190620	C	G	YBL017C_CDs:	SNP
chrII	805021	T	A	YBR298C_promoter:YBR299W_promoter:	SNP
chrII	780446	G	A	YBR288C_promoter:YBR289W_CDs:	SNP
chrII	239775	C	T	YBR001C_CDs:	SNP
chrII	10401	G	A	YBL107C_CDs:	SNP
chrII	542886	C	T	YBR150C_CDs:	SNP
chrII	721265	GAA	G	YBR251W_promoter:	indel
chrII	429084	A	G	YBR092C_CDs:	SNP
chrII	780458	G	A	YBR288C_promoter:YBR289W_CDs:	SNP
chrII	520562	A	G	YBR140C_CDs:	SNP
chrII	288943	A	G	YBR024W_promoter:	SNP
chrII	190641	A	G	YBL017C_CDs:	SNP
chrII	138102	A	G	.	SNP
chrII	477368	C	T	YBR117C_promoter:YBR118W_promoter:	SNP
chrII	493755	A	G	YBR127C_promoter:YBR128C_CDs:	SNP
chrII	526524	A	C	YBR140C_CDs:YBR141W-A_promoter:	SNP
chrII	485567	G	A	YBR123C_CDs:YBR124W_promoter:	SNP
chrII	83659	G	A	YBL076C_CDs:	SNP
chrII	9932	T	C	.	SNP
chrII	92362	C	T	YBL068W_promoter:	SNP
chrII	657611	G	A	YBR216C_promoter:YBR217W_promoter:	SNP
chrII	190670	T	C	YBL017C_CDs:	SNP
chrII	288980	T	C	YBR024W_promoter:	SNP
chrII	288986	T	C	YBR024W_promoter:	SNP
chrII	280796	A	G	YBR021W_promoter:	SNP
chrII	239837	C	T	YBR001C_CDs:	SNP
chrII	288990	C	A	YBR024W_promoter:	SNP
chrII	674021	G	A	YBR226C_promoter:YBR227C_CDs:	SNP
chrII	280810	A	C	YBR021W_promoter:	SNP
chrII	92395	C	A	YBL068W_promoter:	SNP
chrII	420076	G	A	YBR085C-A_promoter:	SNP
chrII	321773	C	T	YBR042C_promoter:	SNP
chrII	690416	C	T	YBR236C_CDs:	SNP
chrII	565189	G	A	YBR162C_promoter:YBR162W-A_promoter:YBR163W_promoter:	SNP
chrII	772342	C	T	YBR284W_CDs:	SNP
chrII	420087	T	G	YBR085C-A_promoter:	SNP
chrII	444664	C	T	YBR101C_CDs:	SNP
chrII	711722	G	A	YBR245C_promoter:YBR246W_CDs:	SNP
chrII	213376	C	A	YBL007C_CDs:	SNP
chrII	149762	G	A	YBL037W_CDs:	SNP
chrII	755976	G	A	YBR275C_CDs:	SNP
chrII	641289	A	G	YBR208C_CDs:	SNP
chrII	657674	G	A	YBR216C_promoter:YBR217W_promoter:	SNP
chrII	346386	A	C	YBR055C_CDs:	SNP
chrII	149779	T	A	YBL037W_CDs:	SNP
chrII	108822	T	C	YBL060W_CDs:	SNP
chrII	657687	T	TG	YBR216C_promoter:YBR217W_promoter:	indel
chrII	657688	A	T	YBR216C_promoter:YBR217W_promoter:	SNP
chrII	393604	G	C	YBR078W_CDs:	SNP
chrII	805147	A	AT	YBR298C_promoter:YBR299W_promoter:YBR298C-A_CDs:	indel
chrII	280862	G	A	YBR021W_promoter:	SNP
chrII	723232	G	A	YBR253W_promoter:	SNP
chrII	493858	C	T	YBR128C_CDs:	SNP
chrII	420137	A	G	YBR085C-A_promoter:	SNP
chrII	42717	C	T	YBL097W_CDs:YBL095W_promoter:	SNP
chrII	367789	C	A	YBR064W_CDs:YBR063C_CDs:	SNP
chrII	338226	T	C	YBR051W_CDs:YBR050C_promoter:	SNP
chrII	518451	A	C	YBR140C_CDs:	SNP
chrII	796981	G	A	YBR296C_CDs:	SNP
chrII	493879	T	C	YBR128C_CDs:	SNP
chrII	575802	C	A	YBR169C_CDs:	SNP
chrII	272699	T	C	YBR017C_CDs:	SNP
chrII	133440	A	G	YBL046W_CDs:	SNP
chrII	43330	G	A	YBL095W_CDs:YBL096C_CDs:	SNP
chrII	565643	T	G	YBR163W_promoter:	SNP
chrII	313673	C	T	YBR038W_CDs:	SNP
chrII	10572	T	C	YBL107C_promoter:	SNP
chrII	534864	C	T	YBR146W_promoter:	SNP
chrII	699448	G	A	YBR239C_CDs:	SNP
chrII	51538	T	C	YBL088C_CDs:	SNP
chrII	731475	A	T	YBR259W_CDs:	SNP
chrII	43348	A	G	YBL095W_CDs:YBL096C_CDs:	SNP
chrII	641368	T	C	YBR208C_CDs:	SNP
chrII	278927	A	G	YBR019C_promoter:YBR020W_promoter:	SNP
chrII	305500	A	T	YBR034C_CDs:	SNP
chrII	199006	T	C	.	SNP
chrII	248159	T	A	YBR006W_CDs:	SNP
chrII	379232	T	C	YBR069C_promoter:YBR070C_CDs:	SNP
chrII	149857	T	C	YBL037W_CDs:	SNP
chrII	444774	A	G	YBR101C_promoter:	SNP
chrII	417710	G	A	.	SNP
chrII	289129	TC	T	YBR024W_promoter:	indel
chrII	608620	T	C	YBR192W_CDs:	SNP
chrII	797042	A	G	YBR296C_CDs:	SNP
chrII	182643	C	T	YBL020W_CDs:YBL021C_promoter:	SNP
chrII	239988	A	G	YBR001C_CDs:	SNP
chrII	493942	G	A	YBR128C_CDs:	SNP
chrII	239994	C	T	YBR001C_CDs:	SNP
chrII	567676	T	G	.	SNP
chrII	633214	T	C	YBR204C_CDs:YBR205W_promoter:	SNP
chrII	213397	T	A	YBL007C_CDs:	SNP
chrII	84352	G	A	YBL076C_promoter:	SNP
chrII	805250	G	A	YBR298C_promoter:YBR299W_promoter:YBR298C-A_CDs:	SNP
chrII	10627	G	A	YBL107C_promoter:	SNP
chrII	706949	T	C	YBR243C_promoter:YBR244W_promoter:	SNP
chrII	395656	G	A	YBR079C_CDs:	SNP
chrII	676247	T	C	.	SNP
chrII	179266	A	G	YBL022C_CDs:	SNP
chrII	657808	A	G	YBR216C_promoter:YBR217W_promoter:	SNP
chrII	723346	A	G	YBR253W_CDs:	SNP
chrII	616853	G	A	YBR197C_promoter:YBR198C_CDs:	SNP
chrII	108951	C	T	YBL060W_CDs:	SNP
chrII	27032	G	A	YBL101C_CDs:	SNP
chrII	728411	C	T	YBR256C_promoter:YBR257W_promoter:	SNP
chrII	354720	C	T	YBR058C_CDs:	SNP
chrII	190881	G	A	YBL017C_CDs:	SNP
chrII	753273	T	G	YBR275C_CDs:	SNP
chrII	706983	G	A	YBR243C_promoter:YBR244W_promoter:	SNP
chrII	518569	G	A	YBR140C_CDs:	SNP
chrII	182700	T	C	YBL020W_CDs:YBL021C_promoter:	SNP
chrII	10674	A	C	YBL107C_promoter:	SNP
chrII	658505	T	A	YBR216C_promoter:	SNP
chrII	723385	G	A	YBR253W_CDs:	SNP
chrII	739770	T	C	YBR267W_promoter:	SNP
chrII	606623	T	C	YBR191W_CDs:YBR191W-A_promoter:	SNP
chrII	258067	G	A	YBR011C_promoter:	SNP
chrII	346559	G	A	YBR055C_CDs:	SNP
chrII	633280	A	T	YBR204C_CDs:YBR205W_promoter:	SNP
chrII	723393	G	A	YBR253W_CDs:	SNP
chrII	429131	G	A	YBR092C_promoter:	SNP
chrII	534987	G	C	YBR146W_promoter:	SNP
chrII	731596	A	G	YBR259W_CDs:	SNP
chrII	469455	T	C	YBR114W_CDs:	SNP
chrII	764369	T	C	YBR280C_CDs:	SNP
chrII	322002	C	T	YBR042C_promoter:YBR043C_CDs:	SNP
chrII	10708	C	T	YBL107C_promoter:	SNP
chrII	231893	G	C	YBL004W_CDs:	SNP
chrII	133590	T	C	YBL046W_CDs:	SNP
chrII	10711	CA	C	YBL107C_promoter:	indel
chrII	518619	G	A	YBR140C_CDs:	SNP
chrII	509690	G	T	YBR136W_CDs:	SNP
chrII	510433	G	A	YBR136W_CDs:	SNP
chrII	739813	A	G	YBR267W_promoter:	SNP
chrII	748006	C	CAA	YBR272C_promoter:	indel
chrII	485863	C	T	YBR123C_CDs:YBR124W_promoter:	SNP
chrII	338408	G	T	YBR050C_promoter:	SNP
chrII	754087	C	T	YBR275C_CDs:	SNP
chrII	797164	C	T	YBR296C_CDs:	SNP
chrII	600557	G	A	YBR185C_promoter:YBR186W_CDs:	SNP
chrII	676264	A	G	.	SNP
chrII	477682	G	A	YBR118W_CDs:	SNP
chrII	158200	C	T	YBL034C_CDs:	SNP
chrII	559609	G	A	YBR159W_CDs:YBR160W_promoter:	SNP
chrII	166396	A	T	YBL029W_CDs:	SNP
chrII	145751	G	T	YBL039C_promoter:YBL039C-A_promoter:YBL038W_promoter:	SNP
chrII	567814	T	C	.	SNP
chrII	313868	C	T	YBR038W_CDs:	SNP
chrII	305677	T	C	YBR034C_CDs:	SNP
chrII	535057	A	G	YBR146W_promoter:	SNP
chrII	27154	G	A	YBL101C_CDs:	SNP
chrII	518677	A	G	YBR140C_CDs:	SNP
chrII	18966	A	G	YBL104C_CDs:	SNP
chrII	10783	G	A	YBL107C_promoter:	SNP
chrII	51746	C	T	YBL088C_CDs:	SNP
chrII	387619	T	C	YBR074W_CDs:	SNP
chrII	589354	T	C	YBR179C_promoter:YBR180W_promoter:	SNP
chrII	10795	T	A	YBL107C_promoter:	SNP
chrII	10801	G	T	YBL107C_promoter:	SNP
chrII	600626	A	T	YBR185C_promoter:YBR186W_CDs:	SNP
chrII	692659	A	G	YBR236C_promoter:YBR237W_CDs:	SNP
chrII	84532	T	C	YBL076C_promoter:YBL075C_CDs:	SNP
chrII	166460	C	T	YBL029W_CDs:	SNP
chrII	797248	G	A	YBR296C_CDs:	SNP
chrII	59969	G	A	YBL088C_promoter:YBL087C_CDs:	SNP
chrII	608834	C	T	.	SNP
chrII	84553	C	T	YBL076C_promoter:YBL075C_CDs:	SNP
chrII	76362	C	T	YBL079W_CDs:	SNP
chrII	674379	A	G	YBR226C_promoter:YBR227C_CDs:YBR228W_promoter:	SNP
chrII	109135	C	T	YBL060W_CDs:	SNP
chrII	535121	G	A	YBR146W_promoter:	SNP
chrII	526931	A	G	YBR140C_promoter:YBR141W-A_promoter:	SNP
chrII	289364	A	C	YBR024W_promoter:	SNP
chrII	108303	C	T	YBL061C_promoter:YBL060W_CDs:	SNP
[truncated: 57,785 more rows]
